# Supplementary material for: Identification of Energy Metabolism Genes for the Prediction of Survival in Hepatocellular Carcinoma
Source: Front Oncol. 2020 Aug 13;10:1210. doi: 10.3389/fonc.2020.01210 (PMC7438573; doi:10.3389/fonc.2020.01210)
Supplement: Table S1 — Metabolic pathways from Reactome database. [file Table_1.XLSX]

## Sheet: Table-S1
Table-S1: Metabolic pathways from Reactome database
Metabolic pathway	PathwayID	Gene Count
Biological oxidations	R-HSA-211859	221
Metabolism of carbohydrates	R-HSA-71387	292
Mitochondrial Fatty Acid Beta-Oxidation	R-HSA-77289	38
Glycogen synthesis	R-HSA-3322077	16
Glycogen metabolism	R-HSA-8982491	27
Glucose metabolism	R-HSA-70326	92
Glycogen breakdown (glycogenolysis)	R-HSA-70221	15
Glycolysis	R-HSA-70171	72
Pyruvate metabolism	R-HSA-70268	31
Pyruvate metabolism and Citric Acid (TCA) cycle	R-HSA-71406	55
Citric acid cycle (TCA cycle)	R-HSA-71403	22
