# Supplementary material for: Identification of Energy Metabolism Genes for the Prediction of Survival in Hepatocellular Carcinoma
Source: Front Oncol. 2020 Aug 13;10:1210. doi: 10.3389/fonc.2020.01210 (PMC7438573; doi:10.3389/fonc.2020.01210)
Supplement: Table S2 — Energy metabolism related genes. [file Table_2.XLSX]

## Sheet: Table-S2
Table-S2：Energy metabolism related genes
Symbol
AAAS
AADAC
ABCC5
ABHD10
ABHD14B
ABO
ACAA2
ACAD10
ACAD11
ACADL
ACADM
ACADS
ACADVL
ACAN
ACBD6
ACBD7
ACO2
ACOT1
ACOT11
ACOT12
ACOT13
ACOT2
ACOT7
ACOT7L
ACOT9
ACSF2
ACSM1
ACSM2A
ACSM2B
ACSM3
ACSM4
ACSM5
ACSM6
ACSS1
ACSS2
ACY1
ACY3
ADH1A
ADH1B
ADH1C
ADH4
ADH5
ADH6
ADH7
ADHFE1
ADPGK
AGL
AGRN
AHCY
AHR
AHRR
AIP
AKR1A1
AKR1B1
AKR7A2
AKR7A3
AKR7L
ALDH1A1
ALDH1B1
ALDH2
ALDH3A1
ALDOA
ALDOB
ALDOC
AOC1
AOC2
AOC3
ARNT
ARNT2
ARSB
AS3MT
B3GALT1
B3GALT2
B3GALT4
B3GALT5
B3GALT6
B3GAT1
B3GAT2
B3GAT3
B3GNT2
B3GNT3
B3GNT4
B3GNT7
B4GALNT2
B4GALT1
B4GALT2
B4GALT3
B4GALT4
B4GALT5
B4GALT6
B4GALT7
B4GAT1
BCAN
BGN
BPGM
BPHL
BPNT1
BSG
CALM1
CBR3
CD44
CEMIP
CES1
CES2
CES3
CHAC1
CHAC2
CHP1
CHPF
CHPF2
CHST1
CHST11
CHST12
CHST13
CHST14
CHST15
CHST2
CHST3
CHST5
CHST6
CHST7
CHST9
CHSY1
CHSY3
CMBL
CNDP2
COMT
CRYL1
CS
CSGALNACT1
CSGALNACT2
CSPG4
CSPG5
CYB5B
CYB5R3
CYP11A1
CYP11B1
CYP11B2
CYP19A1
CYP1A1
CYP1A2
CYP1B1
CYP21A2
CYP24A1
CYP26A1
CYP26B1
CYP26C1
CYP27A1
CYP27B1
CYP2A13
CYP2A6
CYP2A7
CYP2B6
CYP2C18
CYP2C19
CYP2C8
CYP2C9
CYP2D6
CYP2E1
CYP2F1
CYP2J2
CYP2R1
CYP2S1
CYP2U1
CYP2W1
CYP39A1
CYP3A4
CYP3A43
CYP3A5
CYP3A7
CYP46A1
CYP4A11
CYP4A22
CYP4B1
CYP4F11
CYP4F12
CYP4F2
CYP4F22
CYP4F3
CYP4F8
CYP4V2
CYP51A1
CYP7A1
CYP7B1
CYP8B1
D2HGDH
DBI
DCN
DCXR
DECR1
DERA
DLAT
DLD
DLST
DPEP1
DPEP2
DPEP3
DSE
DSEL
ECHS1
ECI1
ENO1
ENO2
ENO3
EPHX1
EPM2A
ESD
EXT1
EXT2
FAHD1
FBP1
FBP2
FDX1
FDX2
FDXR
FH
FMO1
FMO2
FMO3
FMOD
FUT1
FUT10
FUT11
FUT2
FUT3
FUT4
FUT5
FUT6
FUT7
FUT9
G6PC
G6PC2
G6PC3
G6PD
GAA
GALE
GALK1
GALT
GAPDH
GAPDHS
GBE1
GCK
GCKR
GCLC
GCLM
GGCT
GGT1
GGT3P
GGT5
GGT6
GGT7
GLB1
GLB1L
GLCE
GLO1
GLYAT
GLYATL1
GLYATL2
GLYATL3
GLYCTK
GNPDA1
GNPDA2
GNS
GOT1
GOT2
GPC1
GPC2
GPC3
GPC4
GPC5
GPC6
GPI
GSS
GSTA1
GSTA2
GSTA3
GSTA4
GSTA5
GSTK1
GSTM1
GSTM2
GSTM3
GSTM4
GSTM5
GSTO1
GSTO2
GSTP1
GSTT1
GSTT2
GSTT2B
GSTZ1
GUSB
GYG1
GYG2
GYS1
GYS2
HADH
HADHA
HADHB
HAGH
HAS1
HAS2
HAS3
HEXA
HEXB
HK1
HK2
HK3
HMMR
HPGDS
HPSE
HPSE2
HS2ST1
HS3ST1
HS3ST2
HS3ST3A1
HS3ST3B1
HS3ST4
HS3ST5
HS3ST6
HS6ST1
HS6ST2
HS6ST3
HSP90AB1
HSPG2
HYAL1
HYAL2
HYAL3
IDH2
IDH3A
IDH3B
IDH3G
IDS
IDUA
IMPAD1
KERA
KHK
L2HGDH
LALBA
LDHA
LDHAL6A
LDHAL6B
LDHB
LDHC
LUM
LYVE1
MAN2B1
MAN2B2
MAN2C1
MANBA
MAOA
MAOB
2019-03-01
2019-03-02
MAT1A
MAT2A
MAT2B
MCAT
MCEE
MDH1
MDH2
ME1
ME2
ME3
MECR
MGST1
MGST2
MGST3
MMAA
MMUT
MPC1
MPC2
MTR
MTRR
N6AMT1
NAGLU
NAT1
NAT2
NCAN
NCOA1
NCOA2
NDC1
NDST1
NDST2
NDST3
NDST4
NDUFAB1
NHLRC1
NNMT
NNT
NQO2
NR1H4
NUP107
NUP133
NUP153
NUP155
NUP160
NUP188
NUP205
NUP210
NUP214
NUP35
NUP37
NUP43
NUP50
NUP54
NUP58
NUP62
NUP85
NUP88
NUP93
NUP98
NUPL2
OGDH
OGN
OMD
OPLAH
PAOX
PAPSS1
PAPSS2
PC
PCCA
PCCB
PCK1
PCK2
PCTP
PDHA1
PDHA2
PDHB
PDHX
PDK1
PDK2
PDK3
PDK4
PDP1
PDP2
PDPR
PFKFB1
PFKFB2
PFKFB3
PFKFB4
PFKL
PFKM
PFKP
PGAM1
PGAM2
PGD
PGK1
PGK2
PGLS
PGM1
PGM2
PGM2L1
PGP
PHKA1
PHKA2
PHKB
PHKG1
PHKG2
PKLR
PKM
PODXL2
POM121
POM121C
POMC
POR
PPARD
PPP1R3C
PPP2CA
PPP2CB
PPP2R1A
PPP2R1B
PPP2R5D
PRELP
PRKACA
PRKACB
PRKACG
PRPS1
PRPS1L1
PRPS2
PTGES3
PTGIS
PTGS1
PYGB
PYGL
PYGM
RAE1
RANBP2
RBKS
RHCE
RHD
RPE
RPEL1
RPIA
RPS27A
RXRA
SDC1
SDC2
SDC3
SDC4
SDHA
SDHB
SDHC
SDHD
SEC13
SEH1L
SGSH
SHPK
SLC16A1
SLC16A3
SLC16A8
SLC25A1
SLC25A10
SLC25A11
SLC25A12
SLC25A13
SLC26A1
SLC26A2
SLC2A1
SLC35B2
SLC35B3
SLC35D1
SLC35D2
SLC37A1
SLC37A2
SLC37A4
SLC9A1
SMOX
SORD
ST3GAL1
ST3GAL2
ST3GAL3
ST3GAL4
ST3GAL6
ST6GALNAC6
STAB2
SUCLA2
SUCLG1
SUCLG2
SULT1A1
SULT1A2
SULT1A3
SULT1A4
SULT1B1
SULT1C2
SULT1C4
SULT1E1
SULT2A1
SULT2B1
SULT4A1
SULT6B1
TALDO1
TBXAS1
THEM4
THEM5
TKFC
TKT
TPI1
TPMT
TPR
TPST1
TPST2
TRMT112
UBA52
UBB
UBC
UGDH
UGP2
UGT1A1
UGT1A10
UGT1A3
UGT1A4
UGT1A5
UGT1A6
UGT1A7
UGT1A8
UGT1A9
UGT2A1
UGT2A3
UGT2B10
UGT2B11
UGT2B15
UGT2B17
UGT2B28
UGT2B4
UGT2B7
UGT3A1
UGT3A2
UST
VCAN
VDAC1
XYLB
XYLT1
XYLT2
