# Supplementary material for: Identification of Energy Metabolism Genes for the Prediction of Survival in Hepatocellular Carcinoma
Source: Front Oncol. 2020 Aug 13;10:1210. doi: 10.3389/fonc.2020.01210 (PMC7438573; doi:10.3389/fonc.2020.01210)
Supplement: Supplementary file 11 [file Table_3.XLSX]

## Sheet: Table-S7_C1vsC2
TransID	baseMean	log2FoldChange	lfcSE	stat	P-value	P-adj
ENSG00000184845.3	94.7838	-5.23223	0.299321	-17.4804	2.02e-68	1.33e-64
ENSG00000106049.7	5214.58	-1.77343	0.102945	-17.2269	1.67e-66	5.5e-63
ENSG00000086159.11	278.318	-5.64585	0.334944	-16.8561	9.46e-64	2.08e-60
ENSG00000126010.5	83.5745	-4.79533	0.287244	-16.6942	1.44e-62	2.38e-59
ENSG00000160868.13	82723.7	-6.0193	0.361328	-16.6588	2.61e-62	3.44e-59
ENSG00000143994.12	216.023	-3.22241	0.195404	-16.491	4.25e-61	4.68e-58
ENSG00000103264.14	4177.24	-2.02979	0.123432	-16.4446	9.16e-61	8.63e-58
ENSG00000140465.12	4512.06	-5.69835	0.356246	-15.9956	1.37e-57	1.13e-54
ENSG00000164188.7	97.8626	-3.72321	0.238119	-15.6359	4.14e-55	3.04e-52
ENSG00000242110.6	2699.96	-2.83616	0.186105	-15.2396	1.93e-52	1.27e-49
ENSG00000023330.13	14827.9	-2.05904	0.135723	-15.1709	5.51e-52	3.3e-49
ENSG00000196616.11	76979.6	-3.50482	0.231833	-15.1178	1.24e-51	6.79e-49
ENSG00000273350.1	19.4481	-2.41925	0.160333	-15.0889	1.92e-51	9.72e-49
ENSG00000132874.12	60.5388	-4.72894	0.314639	-15.0297	4.69e-51	2.21e-48
ENSG00000021300.12	511.451	4.66251	0.312662	14.9123	2.74e-50	1.21e-47
ENSG00000182272.10	236.339	5.6224	0.379713	14.807	1.32e-49	5.44e-47
ENSG00000110218.7	1011.62	-1.43702	0.097777	-14.6969	6.75e-49	2.62e-46
ENSG00000176170.12	1562.14	3.62156	0.24968	14.5048	1.13e-47	4.14e-45
ENSG00000113790.9	8418.43	-2.20275	0.153593	-14.3415	1.2e-46	4.18e-44
ENSG00000063015.18	299.679	5.96859	0.420008	14.2106	7.87e-46	2.59e-43
ENSG00000116017.9	1275.76	2.90723	0.205007	14.1811	1.2e-45	3.76e-43
ENSG00000130822.14	203.302	5.94204	0.427406	13.9026	6.11e-44	1.83e-41
ENSG00000100027.13	153.095	-2.09699	0.151539	-13.8379	1.5e-43	4.31e-41
ENSG00000149124.9	2821.57	-3.92371	0.284759	-13.7791	3.41e-43	9.36e-41
ENSG00000129521.12	661.515	3.26871	0.23763	13.7554	4.72e-43	1.25e-40
ENSG00000102804.13	8590.76	-1.66893	0.121634	-13.7209	7.61e-43	1.93e-40
ENSG00000108924.12	5667.43	-2.62218	0.191898	-13.6644	1.66e-42	4.05e-40
ENSG00000135605.11	140.285	-1.75388	0.129018	-13.5941	4.34e-42	1.02e-39
ENSG00000132698.12	448.178	6.51852	0.480476	13.5668	6.3e-42	1.43e-39
ENSG00000111275.11	32159.8	-1.76627	0.130828	-13.5008	1.55e-41	3.4e-39
ENSG00000112530.10	127.504	-2.75555	0.205457	-13.4118	5.15e-41	1.1e-38
ENSG00000169047.5	3837.89	-1.57801	0.117683	-13.4089	5.36e-41	1.1e-38
ENSG00000139354.9	338.251	1.77	0.132425	13.366	9.55e-41	1.91e-38
ENSG00000064225.11	1129.02	-1.98416	0.149342	-13.286	2.79e-40	5.41e-38
ENSG00000104140.6	113.869	4.8834	0.371109	13.1589	1.51e-39	2.85e-37
ENSG00000244474.4	3766.3	-4.02407	0.306861	-13.1137	2.75e-39	5.03e-37
ENSG00000106541.10	1108.58	6.50462	0.496376	13.1042	3.11e-39	5.43e-37
ENSG00000166145.13	2389.49	4.12982	0.31516	13.1039	3.13e-39	5.43e-37
ENSG00000112559.12	211.542	3.16088	0.241322	13.0982	3.37e-39	5.7e-37
ENSG00000107159.11	1132.72	5.25408	0.401284	13.0932	3.6e-39	5.94e-37
ENSG00000129195.14	113.546	2.79354	0.214455	13.0262	8.68e-39	1.4e-36
ENSG00000055118.13	134.516	4.36693	0.336734	12.9685	1.85e-38	2.9e-36
ENSG00000109113.16	1402.67	2.8757	0.222811	12.9065	4.14e-38	6.35e-36
ENSG00000111344.10	94.5772	3.83107	0.297806	12.8643	7.14e-38	1.07e-35
ENSG00000169862.17	700.628	5.04071	0.391971	12.8599	7.57e-38	1.11e-35
ENSG00000171033.11	56.806	3.54068	0.276375	12.8112	1.42e-37	2.04e-35
ENSG00000122420.8	272.905	4.38028	0.342382	12.7936	1.78e-37	2.5e-35
ENSG00000114166.7	1548.04	-1.50204	0.117945	-12.735	3.78e-37	5.19e-35
ENSG00000148218.14	8628.68	-1.47244	0.11588	-12.7066	5.43e-37	7.31e-35
ENSG00000234235.1	21.8665	-3.24266	0.25603	-12.6652	9.22e-37	1.22e-34
ENSG00000241544.1	36.7981	-3.43473	0.271459	-12.6528	1.08e-36	1.39e-34
ENSG00000138356.12	39555.4	-2.54278	0.201268	-12.6338	1.37e-36	1.74e-34
ENSG00000140279.11	631.816	4.96292	0.392906	12.6313	1.42e-36	1.76e-34
ENSG00000107864.13	432.303	-1.66249	0.131857	-12.6083	1.9e-36	2.32e-34
ENSG00000167642.11	2448.63	3.6524	0.289993	12.5948	2.26e-36	2.7e-34
ENSG00000123243.13	1980.79	4.35835	0.346464	12.5795	2.74e-36	3.22e-34
ENSG00000226124.5	182.028	-1.37132	0.109245	-12.5527	3.84e-36	4.44e-34
ENSG00000111962.7	346.417	-3.57578	0.285358	-12.5308	5.06e-36	5.76e-34
ENSG00000154309.8	797.145	-1.54573	0.123493	-12.5167	6.05e-36	6.76e-34
ENSG00000141526.13	1649.99	2.52465	0.202264	12.482	9.37e-36	1.03e-33
ENSG00000151690.13	655.058	1.76231	0.14133	12.4694	1.1e-35	1.18e-33
ENSG00000109103.10	1047.44	1.30096	0.104399	12.4615	1.21e-35	1.29e-33
ENSG00000105963.12	270.312	2.90584	0.233368	12.4517	1.37e-35	1.43e-33
ENSG00000114923.15	161.096	3.84498	0.309081	12.44	1.58e-35	1.63e-33
ENSG00000258604.1	55.5948	-2.52685	0.203289	-12.4299	1.8e-35	1.83e-33
ENSG00000224739.2	31.6915	4.19638	0.338091	12.412	2.25e-35	2.25e-33
ENSG00000076258.8	1100.19	-1.90747	0.153944	-12.3907	2.94e-35	2.89e-33
ENSG00000225766.7	52.414	-1.94589	0.157271	-12.3729	3.66e-35	3.55e-33
ENSG00000185101.11	303.432	2.90127	0.234924	12.3498	4.88e-35	4.66e-33
ENSG00000248709.1	517.356	-3.46231	0.281267	-12.3097	8.03e-35	7.56e-33
ENSG00000120860.9	1085.52	-1.31587	0.107038	-12.2935	9.81e-35	9.11e-33
ENSG00000276649.1	27.9592	2.50142	0.203685	12.2808	1.15e-34	1.05e-32
ENSG00000170577.7	90.7942	4.11247	0.336734	12.2128	2.66e-34	2.4e-32
ENSG00000100889.10	14631.3	-1.83027	0.150265	-12.1803	3.96e-34	3.53e-32
ENSG00000159259.7	343.823	1.76761	0.145168	12.1763	4.16e-34	3.65e-32
ENSG00000228109.1	56.8955	2.15255	0.176919	12.1669	4.66e-34	4.05e-32
ENSG00000007216.13	256.59	4.06564	0.336753	12.0731	1.47e-33	1.26e-31
ENSG00000060642.9	919.576	-1.06814	0.0885817	-12.0583	1.75e-33	1.48e-31
ENSG00000244265.1	14.8914	-2.34884	0.194818	-12.0566	1.79e-33	1.49e-31
ENSG00000090924.13	839.383	1.27195	0.105659	12.0383	2.24e-33	1.84e-31
ENSG00000245904.3	24.3481	2.34921	0.195531	12.0146	2.98e-33	2.43e-31
ENSG00000165238.15	1089.11	3.97292	0.331145	11.9975	3.66e-33	2.94e-31
ENSG00000162599.14	2600.35	-1.20344	0.100351	-11.9922	3.9e-33	3.1e-31
ENSG00000166349.8	61.2108	-2.57006	0.215041	-11.9515	6.38e-33	5.01e-31
ENSG00000101057.14	1522.12	2.44015	0.204327	11.9424	7.11e-33	5.52e-31
ENSG00000267795.4	81.3422	4.49443	0.376763	11.9291	8.35e-33	6.4e-31
ENSG00000125629.13	2217.88	-1.31193	0.11008	-11.918	9.54e-33	7.23e-31
ENSG00000094631.17	3585.03	-1.06057	0.0894233	-11.8601	1.91e-32	1.43e-30
ENSG00000124370.9	635.051	-1.08237	0.0912944	-11.8558	2.01e-32	1.48e-30
ENSG00000128641.16	9632.6	-1.2628	0.10652	-11.855	2.03e-32	1.48e-30
ENSG00000125869.8	94.389	3.95753	0.334581	11.8283	2.79e-32	2.02e-30
ENSG00000183742.11	63.5785	3.62798	0.3074	11.8022	3.8e-32	2.73e-30
ENSG00000111674.7	377.539	2.57387	0.218253	11.793	4.24e-32	3.01e-30
ENSG00000121690.8	1081.49	-1.83875	0.156097	-11.7795	4.98e-32	3.49e-30
ENSG00000108733.8	436.56	-1.00327	0.0855556	-11.7265	9.32e-32	6.47e-30
ENSG00000185499.15	314.349	3.23612	0.277063	11.6801	1.61e-31	1.1e-29
ENSG00000005059.14	200.722	1.97333	0.168958	11.6794	1.62e-31	1.1e-29
ENSG00000106236.3	855.12	4.6081	0.395777	11.6432	2.49e-31	1.67e-29
ENSG00000135362.12	441.75	-2.185	0.187986	-11.6232	3.14e-31	2.09e-29
ENSG00000137269.13	657.497	2.08409	0.180292	11.5595	6.61e-31	4.36e-29
ENSG00000105607.11	2698.57	-1.43317	0.124068	-11.5515	7.25e-31	4.74e-29
ENSG00000273002.1	14.0784	2.32102	0.200998	11.5475	7.6e-31	4.91e-29
ENSG00000197329.10	847.747	1.31142	0.113632	11.541	8.2e-31	5.25e-29
ENSG00000101236.15	475.076	1.25856	0.109443	11.4998	1.32e-30	8.39e-29
ENSG00000269404.5	106.038	3.4985	0.304527	11.4883	1.51e-30	9.48e-29
ENSG00000139644.11	63415.5	-0.859435	0.0752574	-11.4199	3.32e-30	2.07e-28
ENSG00000172831.10	26082.5	-2.11799	0.185703	-11.4053	3.94e-30	2.43e-28
ENSG00000001084.9	4863.17	-1.31922	0.115939	-11.3785	5.35e-30	3.26e-28
ENSG00000170634.11	577.462	-1.09893	0.0966663	-11.3683	6.02e-30	3.64e-28
ENSG00000069667.14	1480.73	-1.48174	0.130368	-11.3658	6.19e-30	3.71e-28
ENSG00000110436.10	4217.27	-3.1451	0.276762	-11.3639	6.32e-30	3.76e-28
ENSG00000198780.10	314.788	-2.37035	0.208841	-11.3501	7.41e-30	4.36e-28
ENSG00000224081.6	47.2208	2.00659	0.17698	11.3379	8.51e-30	4.97e-28
ENSG00000121691.4	13671.4	-1.3132	0.116113	-11.3097	1.17e-29	6.8e-28
ENSG00000100379.16	869.09	2.27098	0.200827	11.3081	1.2e-29	6.86e-28
ENSG00000197208.5	180.239	-2.43804	0.216046	-11.2848	1.56e-29	8.86e-28
ENSG00000183747.10	7424.83	-2.47519	0.220049	-11.2483	2.36e-29	1.33e-27
ENSG00000263961.5	253.946	3.69492	0.328914	11.2337	2.79e-29	1.56e-27
ENSG00000197768.9	59.2036	-2.27641	0.202903	-11.2192	3.28e-29	1.82e-27
ENSG00000103089.7	97.9621	4.34061	0.387147	11.2118	3.57e-29	1.96e-27
ENSG00000143171.11	159.359	-3.68292	0.328509	-11.211	3.6e-29	1.96e-27
ENSG00000124102.4	111.581	3.81433	0.34025	11.2104	3.63e-29	1.96e-27
ENSG00000259479.5	540.105	-2.47113	0.221392	-11.1618	6.27e-29	3.36e-27
ENSG00000279930.1	40.3852	3.68964	0.330615	11.1599	6.4e-29	3.41e-27
ENSG00000187951.9	99.7183	1.50359	0.134753	11.1582	6.53e-29	3.45e-27
ENSG00000010310.7	68.4872	2.72868	0.244683	11.1519	7.01e-29	3.67e-27
ENSG00000253368.3	1404.32	2.85023	0.257006	11.0902	1.4e-28	7.27e-27
ENSG00000259319.1	56.6296	-1.82415	0.164676	-11.0772	1.62e-28	8.33e-27
ENSG00000138336.8	88.5927	2.03597	0.184045	11.0623	1.91e-28	9.77e-27
ENSG00000232667.8	413.45	-3.36294	0.304219	-11.0544	2.09e-28	1.06e-26
ENSG00000132677.11	3948.09	-3.4296	0.310951	-11.0294	2.76e-28	1.39e-26
ENSG00000266998.1	17.5453	-2.75859	0.250147	-11.0279	2.8e-28	1.4e-26
ENSG00000165406.14	2281.92	-0.951191	0.0866372	-10.979	4.82e-28	2.39e-26
ENSG00000165376.9	6302.71	-2.95939	0.270937	-10.9228	8.97e-28	4.41e-26
ENSG00000170011.12	1537	-2.72663	0.249716	-10.9189	9.36e-28	4.57e-26
ENSG00000107954.9	125.748	2.7816	0.255317	10.8947	1.22e-27	5.92e-26
ENSG00000139624.11	1016.02	0.715579	0.0657503	10.8833	1.38e-27	6.66e-26
ENSG00000273045.4	43.5545	2.08179	0.191872	10.8499	2e-27	9.54e-26
ENSG00000243710.6	43.1884	-2.18931	0.201971	-10.8397	2.23e-27	1.06e-25
ENSG00000236136.1	75.5325	-3.41129	0.314817	-10.8358	2.33e-27	1.1e-25
ENSG00000029153.13	490.175	2.01305	0.18579	10.8351	2.35e-27	1.1e-25
ENSG00000135749.17	257.676	2.12443	0.196122	10.8322	2.42e-27	1.13e-25
ENSG00000186897.4	28.4061	3.6219	0.33562	10.7917	3.77e-27	1.74e-25
ENSG00000124098.9	4510.2	-1.03424	0.0958536	-10.7898	3.85e-27	1.76e-25
ENSG00000111713.2	1249.52	-2.84255	0.263893	-10.7716	4.69e-27	2.13e-25
ENSG00000259436.1	73.5485	3.52551	0.327705	10.7582	5.42e-27	2.45e-25
ENSG00000106034.16	497.087	-2.0359	0.189304	-10.7547	5.63e-27	2.53e-25
ENSG00000137404.13	778.72	1.48093	0.137832	10.7445	6.29e-27	2.8e-25
ENSG00000108439.8	2843.6	-1.28142	0.119332	-10.7382	6.73e-27	2.98e-25
ENSG00000170004.15	1728.46	1.58501	0.14778	10.7254	7.73e-27	3.4e-25
ENSG00000054803.3	211.091	-3.93193	0.366834	-10.7186	8.33e-27	3.64e-25
ENSG00000121316.9	589.508	2.4639	0.229923	10.7162	8.54e-27	3.71e-25
ENSG00000087053.17	589.764	1.08419	0.101254	10.7076	9.37e-27	4.04e-25
ENSG00000146776.13	348.999	-1.16252	0.10872	-10.6928	1.1e-26	4.69e-25
ENSG00000151552.10	4914.66	-1.29171	0.120805	-10.6926	1.1e-26	4.69e-25
ENSG00000061273.16	1642.47	1.17474	0.109968	10.6826	1.23e-26	5.19e-25
ENSG00000179051.12	2716.95	0.964328	0.090378	10.6699	1.41e-26	5.91e-25
ENSG00000007933.11	18383.7	-2.29553	0.215197	-10.6671	1.45e-26	6.06e-25
ENSG00000225791.5	357.869	-1.20994	0.113478	-10.6623	1.53e-26	6.33e-25
ENSG00000005884.16	1366.06	2.5064	0.235121	10.66	1.57e-26	6.45e-25
ENSG00000169252.5	368.106	-2.22463	0.2088	-10.6544	1.66e-26	6.81e-25
ENSG00000157613.9	434.099	2.96309	0.279007	10.6202	2.4e-26	9.77e-25
ENSG00000118564.13	3795.5	-1.03264	0.0972651	-10.6168	2.49e-26	1.01e-24
ENSG00000107372.11	9750.41	-1.41989	0.133758	-10.6153	2.53e-26	1.02e-24
ENSG00000184675.8	522.155	-1.64386	0.155147	-10.5955	3.13e-26	1.25e-24
ENSG00000166670.8	70.1748	3.68248	0.34764	10.5928	3.22e-26	1.28e-24
ENSG00000116990.10	893.184	-1.77191	0.167962	-10.5495	5.11e-26	2.02e-24
ENSG00000068489.11	374.264	1.64382	0.156001	10.5372	5.82e-26	2.28e-24
ENSG00000124523.13	1569.31	-1.00693	0.09566	-10.5261	6.55e-26	2.55e-24
ENSG00000064270.11	31.9572	3.67462	0.350088	10.4963	8.99e-26	3.48e-24
ENSG00000162630.5	62.209	3.234	0.308387	10.4868	9.93e-26	3.83e-24
ENSG00000079739.14	7075.78	-1.10276	0.10521	-10.4815	1.05e-25	4.03e-24
ENSG00000038210.12	1314.34	-0.94688	0.0904951	-10.4633	1.27e-25	4.85e-24
ENSG00000273007.1	14.228	-1.6126	0.154148	-10.4613	1.3e-25	4.93e-24
ENSG00000162458.11	1473.23	1.65618	0.15833	10.4603	1.31e-25	4.95e-24
ENSG00000058335.14	257.185	-3.50187	0.335163	-10.4483	1.49e-25	5.59e-24
ENSG00000134057.13	1260.03	1.55107	0.148555	10.441	1.61e-25	6e-24
ENSG00000165929.11	597.217	2.67562	0.256513	10.4307	1.79e-25	6.65e-24
ENSG00000171792.9	648.558	0.833063	0.0801196	10.3977	2.54e-25	9.35e-24
ENSG00000170684.7	90.7993	1.91713	0.184394	10.3969	2.56e-25	9.37e-24
ENSG00000144331.17	486.31	-2.53963	0.244279	-10.3964	2.57e-25	9.37e-24
ENSG00000154760.12	432.508	2.74736	0.264295	10.3951	2.61e-25	9.46e-24
ENSG00000266865.5	30.8352	1.76401	0.169785	10.3896	2.76e-25	9.96e-24
ENSG00000165197.4	385.723	-3.1815	0.306268	-10.388	2.81e-25	1.01e-23
ENSG00000196705.7	209.368	1.54369	0.148646	10.385	2.9e-25	1.03e-23
ENSG00000073734.8	1380.08	-2.87094	0.276521	-10.3824	2.98e-25	1.06e-23
ENSG00000225265.1	111.516	-1.30067	0.125337	-10.3774	3.14e-25	1.11e-23
ENSG00000161653.9	1848.01	-2.14905	0.207193	-10.3722	3.32e-25	1.16e-23
ENSG00000258465.5	10.3363	-1.9754	0.190721	-10.3576	3.87e-25	1.35e-23
ENSG00000164010.12	645.516	-0.994489	0.0960442	-10.3545	3.99e-25	1.39e-23
ENSG00000271781.1	66.6801	2.34493	0.226594	10.3486	4.25e-25	1.47e-23
ENSG00000051128.17	784.829	1.59632	0.154492	10.3327	5.01e-25	1.72e-23
ENSG00000196549.9	4299.85	-4.08849	0.39569	-10.3326	5.02e-25	1.72e-23
ENSG00000180340.6	83.2677	2.31178	0.223799	10.3297	5.17e-25	1.76e-23
ENSG00000141314.11	181.318	-3.32381	0.32179	-10.3291	5.2e-25	1.76e-23
ENSG00000167173.17	1228.37	1.04717	0.101447	10.3223	5.59e-25	1.88e-23
ENSG00000101342.8	169.62	1.99099	0.193197	10.3055	6.65e-25	2.23e-23
ENSG00000167644.10	116.339	3.27329	0.317832	10.2988	7.13e-25	2.38e-23
ENSG00000074803.16	257.44	-4.29065	0.416717	-10.2963	7.32e-25	2.43e-23
ENSG00000123179.12	3074.83	-1.35213	0.131626	-10.2725	9.38e-25	3.09e-23
ENSG00000198753.10	165.846	2.99025	0.291356	10.2632	1.03e-24	3.39e-23
ENSG00000172465.12	733.402	-1.20974	0.117898	-10.2609	1.06e-24	3.45e-23
ENSG00000111058.6	5124.1	-2.01441	0.19637	-10.2582	1.09e-24	3.53e-23
ENSG00000069345.10	2978.33	-0.835175	0.0814351	-10.2557	1.12e-24	3.61e-23
ENSG00000140534.12	154.118	1.67991	0.163961	10.2458	1.24e-24	3.98e-23
ENSG00000144959.8	681.304	2.1049	0.205479	10.2439	1.26e-24	4.04e-23
ENSG00000171004.16	139.323	4.14021	0.404645	10.2317	1.43e-24	4.55e-23
ENSG00000205054.5	13.8035	2.61095	0.255459	10.2206	1.6e-24	5.08e-23
ENSG00000124766.5	2506.21	1.91373	0.187634	10.1992	2e-24	6.3e-23
ENSG00000070761.6	1066.06	-0.670848	0.0659357	-10.1743	2.58e-24	8.11e-23
ENSG00000255090.4	23.8978	-2.40965	0.236892	-10.1719	2.65e-24	8.27e-23
ENSG00000126262.4	33.7091	2.52288	0.248067	10.1701	2.7e-24	8.38e-23
ENSG00000120159.10	942.04	-0.934563	0.091968	-10.1618	2.94e-24	9.09e-23
ENSG00000107317.10	2949.31	3.42024	0.336619	10.1606	2.97e-24	9.16e-23
ENSG00000106771.11	4911.99	-1.21718	0.119911	-10.1508	3.29e-24	1.01e-22
ENSG00000226733.1	218.112	3.66385	0.362318	10.1122	4.88e-24	1.49e-22
ENSG00000273038.2	231.148	1.33128	0.13234	10.0596	8.33e-24	2.53e-22
ENSG00000279233.1	25.9518	1.64347	0.163402	10.0578	8.48e-24	2.57e-22
ENSG00000135365.14	950.569	0.78509	0.0780792	10.0551	8.73e-24	2.63e-22
ENSG00000236066.4	27.0854	-2.3694	0.236092	-10.0359	1.06e-23	3.18e-22
ENSG00000136490.7	911.717	1.72041	0.171487	10.0323	1.1e-23	3.28e-22
ENSG00000198099.7	27747.7	-2.97967	0.297046	-10.031	1.11e-23	3.31e-22
ENSG00000101003.9	484.905	1.48186	0.147784	10.0272	1.16e-23	3.42e-22
ENSG00000158435.6	2556.27	0.752648	0.0751087	10.0208	1.24e-23	3.64e-22
ENSG00000183549.9	3267.33	-2.35327	0.235143	-10.0078	1.41e-23	4.13e-22
ENSG00000215481.7	41.9795	2.27763	0.227767	9.9998	1.53e-23	4.45e-22
ENSG00000142185.15	248.919	1.67496	0.167667	9.98978	1.69e-23	4.91e-22
ENSG00000159921.13	2710.98	-1.20442	0.120585	-9.98815	1.72e-23	4.97e-22
ENSG00000107819.12	801.724	1.41919	0.142416	9.96512	2.17e-23	6.24e-22
ENSG00000249661.1	8.95477	-2.03635	0.204505	-9.95743	2.34e-23	6.71e-22
ENSG00000106462.9	655.634	1.13727	0.114326	9.94757	2.58e-23	7.38e-22
ENSG00000204580.10	2640.14	2.27214	0.229241	9.91157	3.71e-23	1.05e-21
ENSG00000119913.4	38.7194	-2.78577	0.28122	-9.90602	3.92e-23	1.11e-21
ENSG00000250328.4	166.709	-2.27303	0.229493	-9.90461	3.98e-23	1.12e-21
ENSG00000143499.12	3579.7	-1.1046	0.111754	-9.8842	4.87e-23	1.37e-21
ENSG00000112304.9	2914.35	-1.04126	0.10537	-9.88197	4.98e-23	1.39e-21
ENSG00000166816.12	3315.86	-1.66196	0.16841	-9.86851	5.7e-23	1.59e-21
ENSG00000102034.15	356.727	1.74898	0.177674	9.84376	7.29e-23	2.02e-21
ENSG00000154310.15	371.64	2.09544	0.212886	9.84301	7.35e-23	2.03e-21
ENSG00000267390.1	118.302	-1.46857	0.149741	-9.80742	1.05e-22	2.87e-21
ENSG00000163507.12	185.277	1.50686	0.153733	9.80184	1.11e-22	3.02e-21
ENSG00000170633.15	873.994	0.59105	0.0604227	9.78193	1.35e-22	3.67e-21
ENSG00000197183.11	702.758	1.0202	0.104302	9.7812	1.36e-22	3.68e-21
ENSG00000181350.10	41.3549	1.54284	0.157778	9.77854	1.39e-22	3.76e-21
ENSG00000158109.13	3973.55	-0.95422	0.0976064	-9.7762	1.42e-22	3.83e-21
ENSG00000140525.16	673.218	1.18917	0.121645	9.77572	1.43e-22	3.84e-21
ENSG00000244301.4	34.2816	-2.45624	0.251679	-9.75941	1.68e-22	4.49e-21
ENSG00000101367.8	2528.09	0.784885	0.0804556	9.75551	1.75e-22	4.64e-21
ENSG00000146410.10	89.4558	1.47655	0.151455	9.74913	1.86e-22	4.93e-21
ENSG00000089685.13	1481.43	1.74348	0.178999	9.7402	2.03e-22	5.36e-21
ENSG00000128408.8	72.513	2.17023	0.222889	9.73681	2.1e-22	5.52e-21
ENSG00000159842.13	899.317	1.65988	0.17055	9.73251	2.19e-22	5.73e-21
ENSG00000164764.10	205.254	-2.39071	0.24615	-9.71239	2.67e-22	6.96e-21
ENSG00000267659.4	19.8277	-2.12538	0.21912	-9.69961	3.03e-22	7.86e-21
ENSG00000176903.4	754.937	1.21092	0.124977	9.68915	3.35e-22	8.67e-21
ENSG00000128655.15	322.163	-2.19242	0.226376	-9.68486	3.5e-22	9.01e-21
ENSG00000154839.8	318.373	1.74009	0.179683	9.6842	3.52e-22	9.03e-21
ENSG00000116044.14	3957.53	-0.794593	0.0821711	-9.66998	4.04e-22	1.03e-20
ENSG00000188910.7	50.0111	3.43572	0.355304	9.6698	4.05e-22	1.03e-20
ENSG00000090889.11	627.978	1.61976	0.167622	9.66314	4.32e-22	1.1e-20
ENSG00000115419.11	1984.9	1.43438	0.148505	9.65885	4.51e-22	1.14e-20
ENSG00000168502.16	397.066	2.26831	0.234923	9.65553	4.66e-22	1.17e-20
ENSG00000145103.11	103.016	2.99179	0.309974	9.65175	4.83e-22	1.21e-20
ENSG00000170312.14	853.851	1.47574	0.152915	9.65069	4.88e-22	1.22e-20
ENSG00000261578.1	579.166	-2.44604	0.253694	-9.64171	5.33e-22	1.33e-20
ENSG00000171503.10	2076.65	-1.11894	0.116209	-9.62867	6.05e-22	1.5e-20
ENSG00000154305.15	6680.19	-0.952948	0.0989724	-9.62843	6.07e-22	1.5e-20
ENSG00000116031.8	39.8343	2.89577	0.301065	9.61843	6.68e-22	1.64e-20
ENSG00000060971.16	8672.15	-1.19603	0.124478	-9.60832	7.37e-22	1.81e-20
ENSG00000106069.19	1773.25	-1.30848	0.136228	-9.60508	7.61e-22	1.86e-20
ENSG00000166347.17	18011.4	-1.33752	0.139454	-9.59115	8.71e-22	2.12e-20
ENSG00000214193.8	109.659	1.4025	0.146338	9.584	9.34e-22	2.26e-20
ENSG00000093009.8	337.825	1.44869	0.151241	9.57869	9.83e-22	2.37e-20
ENSG00000049283.16	41.0721	2.98656	0.311811	9.5781	9.88e-22	2.38e-20
ENSG00000123178.13	835.957	-0.882787	0.0922872	-9.56565	1.12e-21	2.67e-20
ENSG00000213801.4	35.1233	1.93103	0.201957	9.56159	1.16e-21	2.77e-20
ENSG00000100253.11	76.9741	3.24738	0.339668	9.56044	1.17e-21	2.79e-20
ENSG00000107745.15	3783.57	-0.739744	0.0773865	-9.55908	1.19e-21	2.82e-20
ENSG00000214290.6	184.953	1.85276	0.194028	9.54891	1.31e-21	3.1e-20
ENSG00000160352.14	84.7848	2.00219	0.209762	9.54506	1.36e-21	3.2e-20
ENSG00000111087.8	71.5966	1.86674	0.195583	9.5445	1.37e-21	3.21e-20
ENSG00000141098.11	1207.14	-0.790777	0.0830102	-9.52626	1.63e-21	3.81e-20
ENSG00000168065.14	1510.73	-3.13244	0.329145	-9.5169	1.78e-21	4.16e-20
ENSG00000136231.12	234.155	3.02667	0.318528	9.50206	2.06e-21	4.78e-20
ENSG00000213983.10	668.776	1.42136	0.149597	9.50124	2.07e-21	4.8e-20
ENSG00000132932.15	28.126	2.60756	0.274569	9.49694	2.16e-21	4.98e-20
ENSG00000134042.11	100.245	-1.81322	0.190933	-9.49661	2.17e-21	4.98e-20
ENSG00000143622.9	752.588	0.702722	0.0740156	9.49425	2.22e-21	5.08e-20
ENSG00000121075.8	216.072	-3.74221	0.394267	-9.49156	2.28e-21	5.19e-20
ENSG00000157240.3	510.391	1.88797	0.199757	9.45134	3.35e-21	7.61e-20
ENSG00000197993.6	56.8783	2.75532	0.291601	9.44894	3.42e-21	7.75e-20
ENSG00000164983.7	1065.65	1.18106	0.125018	9.44709	3.48e-21	7.87e-20
ENSG00000088836.11	122.098	2.48048	0.262657	9.44379	3.6e-21	8.09e-20
ENSG00000116741.7	1150.1	1.95496	0.207242	9.43323	3.98e-21	8.92e-20
ENSG00000102554.12	504.877	2.36668	0.250959	9.43056	4.08e-21	9.12e-20
ENSG00000171121.15	71.0527	1.60848	0.170759	9.41961	4.53e-21	1.01e-19
ENSG00000105738.9	1384.66	1.09138	0.115875	9.41862	4.57e-21	1.01e-19
ENSG00000253686.1	92.947	-1.58902	0.168729	-9.41755	4.62e-21	1.02e-19
ENSG00000196562.13	2591.55	1.76623	0.187702	9.40973	4.97e-21	1.1e-19
ENSG00000139572.3	22.6035	2.641	0.280993	9.39882	5.52e-21	1.21e-19
ENSG00000102409.9	416.77	1.59519	0.169832	9.3928	5.84e-21	1.28e-19
ENSG00000080986.11	429.538	1.37934	0.147167	9.37261	7.08e-21	1.54e-19
ENSG00000162461.7	87.9777	-1.49157	0.159179	-9.37037	7.23e-21	1.57e-19
ENSG00000174206.11	375.321	-0.697006	0.0745807	-9.34566	9.13e-21	1.98e-19
ENSG00000128607.12	2666.64	-0.854009	0.0915062	-9.3328	1.03e-20	2.23e-19
ENSG00000203780.9	14.6419	2.3454	0.251437	9.32796	1.08e-20	2.33e-19
ENSG00000177103.12	55.3739	3.05239	0.327259	9.32717	1.09e-20	2.34e-19
ENSG00000185904.10	35.045	2.49096	0.267218	9.32182	1.14e-20	2.45e-19
ENSG00000215218.3	252.54	-2.47289	0.265356	-9.31912	1.17e-20	2.5e-19
ENSG00000101323.4	6895.54	-1.89441	0.203363	-9.31539	1.22e-20	2.58e-19
ENSG00000223802.6	65.9014	3.19361	0.343139	9.30706	1.31e-20	2.79e-19
ENSG00000105855.8	191.446	3.39729	0.365222	9.30201	1.38e-20	2.91e-19
ENSG00000136840.17	459.027	1.39567	0.150048	9.30152	1.38e-20	2.92e-19
ENSG00000267060.4	14.5236	1.82268	0.196185	9.29062	1.53e-20	3.22e-19
ENSG00000118707.8	1247.21	1.00516	0.108234	9.28688	1.59e-20	3.33e-19
ENSG00000108960.6	1023.7	1.29906	0.139929	9.28375	1.64e-20	3.41e-19
ENSG00000128283.6	7978.68	1.09245	0.117683	9.28302	1.65e-20	3.43e-19
ENSG00000106683.13	1055.53	1.15678	0.124666	9.27907	1.71e-20	3.54e-19
ENSG00000088325.14	1646.88	1.40308	0.151231	9.27772	1.73e-20	3.58e-19
ENSG00000225217.1	158.267	2.18497	0.23566	9.27173	1.83e-20	3.77e-19
ENSG00000108106.12	958.902	1.35563	0.146277	9.26758	1.9e-20	3.91e-19
ENSG00000279673.1	24.5192	2.29911	0.248287	9.2599	2.05e-20	4.18e-19
ENSG00000132205.9	391.63	1.47295	0.15907	9.25979	2.05e-20	4.18e-19
ENSG00000109618.10	1365.33	-0.924062	0.0998054	-9.25864	2.07e-20	4.21e-19
ENSG00000163918.9	809.713	0.952655	0.102952	9.25342	2.17e-20	4.41e-19
ENSG00000198223.13	177.623	1.64104	0.177445	9.24816	2.28e-20	4.61e-19
ENSG00000273117.1	87.116	-1.38301	0.149545	-9.24808	2.29e-20	4.61e-19
ENSG00000109205.15	486.506	-4.24642	0.459407	-9.24328	2.39e-20	4.81e-19
ENSG00000236901.4	129.745	1.42011	0.153675	9.24096	2.44e-20	4.89e-19
ENSG00000105793.14	911.297	-0.613939	0.0664376	-9.24085	2.45e-20	4.89e-19
ENSG00000232560.5	116.158	-3.3907	0.367087	-9.23679	2.54e-20	5.06e-19
ENSG00000169696.14	6319.97	-1.52711	0.165335	-9.23648	2.55e-20	5.06e-19
ENSG00000165810.15	358.12	-1.70222	0.184518	-9.22524	2.83e-20	5.6e-19
ENSG00000146122.15	466.225	-1.79182	0.194477	-9.21357	3.15e-20	6.23e-19
ENSG00000280106.1	62.967	1.0942	0.118768	9.21291	3.17e-20	6.25e-19
ENSG00000172244.7	84.4816	1.08463	0.117757	9.21071	3.24e-20	6.36e-19
ENSG00000258227.5	34.6393	2.47561	0.268976	9.20381	3.45e-20	6.76e-19
ENSG00000030110.11	860.891	1.00386	0.109084	9.20258	3.49e-20	6.82e-19
ENSG00000146070.15	480.096	2.0021	0.217597	9.20096	3.55e-20	6.9e-19
ENSG00000156042.16	92.1881	-1.42443	0.154897	-9.196	3.72e-20	7.2e-19
ENSG00000181218.5	149.153	2.82965	0.307851	9.19159	3.87e-20	7.48e-19
ENSG00000149476.13	5834.28	-1.42788	0.15539	-9.18903	3.96e-20	7.64e-19
ENSG00000255435.5	23.8441	-1.7443	0.190016	-9.17978	4.32e-20	8.3e-19
ENSG00000132518.6	50.3933	2.63527	0.287453	9.16767	4.83e-20	9.26e-19
ENSG00000078269.12	1070.78	1.15574	0.126178	9.1596	5.21e-20	9.95e-19
ENSG00000147223.5	187.601	-2.41328	0.263593	-9.15533	5.42e-20	1.03e-18
ENSG00000151631.8	204.259	-2.40676	0.262891	-9.15498	5.44e-20	1.03e-18
ENSG00000157131.10	8995.3	-1.94518	0.212479	-9.15467	5.45e-20	1.03e-18
ENSG00000083123.13	1152.56	-1.16118	0.126894	-9.15078	5.65e-20	1.07e-18
ENSG00000075651.14	1248.79	1.38145	0.151257	9.13311	6.66e-20	1.25e-18
ENSG00000118094.10	215.801	-2.54473	0.278709	-9.13042	6.82e-20	1.28e-18
ENSG00000076513.15	1585.89	0.709809	0.0778179	9.12141	7.42e-20	1.39e-18
ENSG00000234996.3	87.6707	-1.83542	0.201393	-9.11361	7.97e-20	1.49e-18
ENSG00000182108.8	334.151	-0.838457	0.0920231	-9.11138	8.13e-20	1.51e-18
ENSG00000140807.5	2852.89	-3.06199	0.336085	-9.11076	8.18e-20	1.52e-18
ENSG00000234771.3	527.69	1.34526	0.147679	9.10936	8.29e-20	1.53e-18
ENSG00000164172.17	2914.31	-0.923793	0.101483	-9.10289	8.8e-20	1.62e-18
ENSG00000065534.17	3382.79	-1.27291	0.140114	-9.08481	1.04e-19	1.91e-18
ENSG00000161381.12	429.796	1.6169	0.17811	9.07812	1.1e-19	2.03e-18
ENSG00000115841.18	446.452	-0.992048	0.109286	-9.07752	1.11e-19	2.03e-18
ENSG00000137824.14	2294.75	-0.579336	0.0638293	-9.07633	1.12e-19	2.05e-18
ENSG00000198826.9	423.751	1.26187	0.139042	9.07547	1.13e-19	2.06e-18
ENSG00000137720.6	478.244	-1.02698	0.113335	-9.06145	1.29e-19	2.33e-18
ENSG00000074410.12	1406.07	2.95461	0.326067	9.06137	1.29e-19	2.33e-18
ENSG00000126787.11	341.428	1.47746	0.163095	9.05887	1.32e-19	2.38e-18
ENSG00000163558.11	812.626	0.679549	0.0750669	9.05258	1.4e-19	2.52e-18
ENSG00000164181.12	573.289	2.82781	0.312583	9.0466	1.47e-19	2.65e-18
ENSG00000174718.10	1769.67	-1.10559	0.122236	-9.04477	1.5e-19	2.69e-18
ENSG00000126603.7	607.681	1.71604	0.189791	9.04173	1.54e-19	2.76e-18
ENSG00000115361.6	402.935	-2.54431	0.281502	-9.03834	1.59e-19	2.83e-18
ENSG00000269374.1	30.9486	-1.53355	0.169685	-9.03764	1.6e-19	2.85e-18
ENSG00000071539.12	347.225	1.54789	0.171604	9.02014	1.88e-19	3.32e-18
ENSG00000116005.10	6238.44	-0.845413	0.0937266	-9.01999	1.88e-19	3.32e-18
ENSG00000114270.14	1690.46	-2.51009	0.278309	-9.01906	1.9e-19	3.34e-18
ENSG00000166900.13	890.668	1.11754	0.123924	9.01792	1.92e-19	3.37e-18
ENSG00000007968.6	143.774	1.48013	0.16431	9.00812	2.1e-19	3.68e-18
ENSG00000204618.7	36.1356	1.86	0.206491	9.00766	2.1e-19	3.68e-18
ENSG00000176055.9	286.35	-0.883474	0.0982589	-8.99129	2.44e-19	4.26e-18
ENSG00000163399.14	27619.4	1.15193	0.128428	8.96947	2.98e-19	5.18e-18
ENSG00000154917.9	231.372	1.31659	0.146872	8.9642	3.13e-19	5.42e-18
ENSG00000156970.11	355.075	1.48637	0.16596	8.95621	3.36e-19	5.81e-18
ENSG00000163993.6	4317.22	3.59328	0.40143	8.95119	3.52e-19	6.07e-18
ENSG00000231993.1	23.8435	-1.88688	0.210829	-8.94979	3.56e-19	6.13e-18
ENSG00000250722.4	29195.7	-1.40246	0.156791	-8.94479	3.73e-19	6.4e-18
ENSG00000179930.5	95.1117	-2.7616	0.308999	-8.93726	3.99e-19	6.83e-18
ENSG00000260456.5	82.4664	-1.21367	0.135839	-8.93457	4.09e-19	6.98e-18
ENSG00000118922.15	1146.16	-1.1306	0.126751	-8.91982	4.67e-19	7.96e-18
ENSG00000243406.5	12.4715	-1.74357	0.195531	-8.91707	4.79e-19	8.14e-18
ENSG00000007237.17	379.48	1.66288	0.186699	8.90676	5.25e-19	8.89e-18
ENSG00000213923.9	2597.5	0.64921	0.0728908	8.90662	5.26e-19	8.89e-18
ENSG00000123136.13	3031.99	0.859381	0.0964914	8.9063	5.28e-19	8.9e-18
ENSG00000251424.1	70.823	-2.34987	0.263858	-8.90579	5.3e-19	8.91e-18
ENSG00000147853.15	5598.25	-0.962576	0.108125	-8.9024	5.47e-19	9.15e-18
ENSG00000027697.11	4653.07	-1.23892	0.139168	-8.90233	5.47e-19	9.15e-18
ENSG00000162063.11	460.762	1.13187	0.127164	8.90089	5.54e-19	9.24e-18
ENSG00000111664.9	9.37205	1.8684	0.209916	8.90069	5.55e-19	9.24e-18
ENSG00000046604.11	2169.81	1.92316	0.216595	8.87904	6.74e-19	1.12e-17
ENSG00000075223.12	143.544	2.65223	0.299212	8.86404	7.72e-19	1.28e-17
ENSG00000254473.1	137.776	-1.00183	0.113104	-8.85755	8.18e-19	1.35e-17
ENSG00000101443.16	300.976	3.38639	0.3826	8.85099	8.67e-19	1.43e-17
ENSG00000091651.7	182.547	1.43429	0.162157	8.84508	9.15e-19	1.5e-17
ENSG00000273066.4	70.6444	2.11521	0.239243	8.84129	9.46e-19	1.55e-17
ENSG00000248144.4	18524	-2.49414	0.282161	-8.83942	9.62e-19	1.57e-17
ENSG00000041353.8	186.688	2.40588	0.272328	8.83447	1.01e-18	1.64e-17
ENSG00000135373.11	388.797	2.42919	0.275084	8.83073	1.04e-18	1.69e-17
ENSG00000275342.3	863.741	-1.44315	0.16347	-8.82822	1.06e-18	1.73e-17
ENSG00000261423.1	40.2781	-0.858839	0.097458	-8.8124	1.22e-18	1.98e-17
ENSG00000145386.8	537.961	1.27173	0.144372	8.80871	1.27e-18	2.05e-17
ENSG00000250742.1	206.553	2.42018	0.274791	8.80733	1.28e-18	2.07e-17
ENSG00000278709.1	23.173	2.39116	0.271558	8.80531	1.3e-18	2.1e-17
ENSG00000026652.12	225.049	1.60277	0.182239	8.79489	1.43e-18	2.3e-17
ENSG00000270164.1	37.3612	2.54241	0.289167	8.7922	1.47e-18	2.35e-17
ENSG00000272398.4	8654.7	2.34052	0.266241	8.79096	1.48e-18	2.37e-17
ENSG00000069535.13	10294.1	-1.07714	0.122621	-8.78433	1.57e-18	2.5e-17
ENSG00000170954.10	69.9398	1.9531	0.22237	8.78313	1.59e-18	2.53e-17
ENSG00000081059.18	1377.38	-1.48363	0.168926	-8.78271	1.6e-18	2.53e-17
ENSG00000105771.12	1276.69	0.903728	0.102934	8.77972	1.64e-18	2.59e-17
ENSG00000019505.6	433.789	4.02091	0.458328	8.77301	1.74e-18	2.74e-17
ENSG00000164096.12	4330.01	-0.755253	0.0862047	-8.76116	1.93e-18	3.04e-17
ENSG00000109685.16	1815.58	0.836533	0.0955237	8.75733	2e-18	3.14e-17
ENSG00000272721.4	11.0281	-1.1138	0.127214	-8.75531	2.04e-18	3.18e-17
ENSG00000229980.4	89.5223	-1.10035	0.125682	-8.75503	2.04e-18	3.18e-17
ENSG00000187764.10	421.774	1.37136	0.156638	8.75496	2.04e-18	3.18e-17
ENSG00000154767.13	1590.16	-0.748771	0.0857267	-8.7344	2.45e-18	3.81e-17
ENSG00000151611.12	789.491	-0.916486	0.104973	-8.73065	2.53e-18	3.93e-17
ENSG00000189045.12	16.545	1.85038	0.211963	8.72972	2.55e-18	3.95e-17
ENSG00000204681.9	291.442	1.96955	0.225736	8.72499	2.66e-18	4.11e-17
ENSG00000143061.16	873.235	1.92547	0.220694	8.72462	2.67e-18	4.11e-17
ENSG00000108262.14	1713.96	0.729649	0.08368	8.71951	2.79e-18	4.29e-17
ENSG00000070182.16	70.2568	1.86179	0.213658	8.71389	2.94e-18	4.5e-17
ENSG00000159761.13	137.133	-1.15668	0.132742	-8.7137	2.94e-18	4.5e-17
ENSG00000115526.9	198.764	1.67712	0.192538	8.71058	3.02e-18	4.61e-17
ENSG00000124507.9	151.081	2.31209	0.265515	8.70796	3.09e-18	4.71e-17
ENSG00000109181.10	7885.58	-2.21633	0.254707	-8.7015	3.28e-18	4.98e-17
ENSG00000105339.9	413.896	1.08093	0.124264	8.69871	3.36e-18	5.09e-17
ENSG00000215256.3	807.565	-0.892704	0.10271	-8.69149	3.58e-18	5.41e-17
ENSG00000105281.11	1743.96	1.84238	0.212217	8.68157	3.9e-18	5.89e-17
ENSG00000146376.9	583.762	0.960517	0.110744	8.67334	4.2e-18	6.32e-17
ENSG00000145198.13	21.6576	2.06384	0.238174	8.66528	4.5e-18	6.76e-17
ENSG00000160753.14	1157.76	0.870983	0.100616	8.65655	4.86e-18	7.29e-17
ENSG00000088926.12	2148.21	-1.46622	0.16941	-8.65487	4.93e-18	7.38e-17
ENSG00000069509.5	402.521	0.658073	0.0760629	8.65169	5.07e-18	7.57e-17
ENSG00000152078.8	3922.78	-1.20122	0.138969	-8.64378	5.44e-18	8.09e-17
ENSG00000080293.8	177.63	2.52269	0.292108	8.63619	5.81e-18	8.63e-17
ENSG00000234353.2	25.2719	1.6602	0.192244	8.6359	5.83e-18	8.63e-17
ENSG00000169093.13	1934.04	-0.865891	0.100284	-8.63439	5.9e-18	8.73e-17
ENSG00000146426.16	234.13	1.21058	0.140253	8.63141	6.06e-18	8.94e-17
ENSG00000111206.11	949.004	1.45507	0.168754	8.62244	6.55e-18	9.65e-17
ENSG00000143228.11	366.962	1.4359	0.166551	8.62139	6.61e-18	9.71e-17
ENSG00000198113.2	427.842	1.5105	0.175231	8.62007	6.69e-18	9.8e-17
ENSG00000011426.9	700.67	1.50405	0.174978	8.59568	8.28e-18	1.21e-16
ENSG00000103449.10	2115.96	-1.19258	0.138763	-8.59438	8.37e-18	1.22e-16
ENSG00000158793.12	2665.06	-0.741232	0.0863414	-8.58489	9.09e-18	1.32e-16
ENSG00000261777.4	25.5113	-1.113	0.129792	-8.5752	9.89e-18	1.44e-16
ENSG00000226853.2	74.8478	-1.0882	0.126968	-8.57064	1.03e-17	1.49e-16
ENSG00000118298.9	402.083	-1.99344	0.232708	-8.56628	1.07e-17	1.55e-16
ENSG00000087111.19	1144.48	0.878926	0.102629	8.56409	1.09e-17	1.57e-16
ENSG00000064787.11	205.24	2.50048	0.292159	8.55864	1.14e-17	1.64e-16
ENSG00000106268.14	620.95	1.28666	0.150335	8.55859	1.14e-17	1.64e-16
ENSG00000273062.1	82.7403	-1.53349	0.17924	-8.55548	1.17e-17	1.68e-16
ENSG00000143147.13	161.028	1.53131	0.179278	8.54156	1.32e-17	1.89e-16
ENSG00000069869.14	2081.35	-1.21617	0.142497	-8.53471	1.41e-17	2.01e-16
ENSG00000245281.5	13.625	-1.4945	0.175155	-8.53243	1.43e-17	2.04e-16
ENSG00000107731.11	765.389	1.46729	0.171982	8.53167	1.44e-17	2.05e-16
ENSG00000143839.13	134.377	-2.77261	0.325478	-8.5186	1.62e-17	2.29e-16
ENSG00000102359.5	271.019	1.95789	0.229901	8.51623	1.65e-17	2.33e-16
ENSG00000164430.14	108.439	1.48794	0.174718	8.51622	1.65e-17	2.33e-16
ENSG00000137273.3	27.9445	2.1472	0.25242	8.50643	1.79e-17	2.53e-16
ENSG00000106144.18	910.273	0.73747	0.0868765	8.48871	2.09e-17	2.94e-16
ENSG00000125898.11	344.367	1.01949	0.120128	8.48668	2.13e-17	2.98e-16
ENSG00000059691.10	1185.76	-0.794653	0.0936359	-8.48663	2.13e-17	2.98e-16
ENSG00000112984.10	602.071	1.40496	0.165616	8.4832	2.19e-17	3.06e-16
ENSG00000250510.6	126.068	1.58696	0.187094	8.48213	2.21e-17	3.08e-16
ENSG00000108375.11	2154.08	-1.49567	0.176414	-8.47819	2.29e-17	3.18e-16
ENSG00000162552.13	321.192	2.63881	0.31148	8.47186	2.41e-17	3.35e-16
ENSG00000204650.12	201.587	1.448	0.171355	8.45033	2.9e-17	4.02e-16
ENSG00000159398.14	97.8559	-2.35472	0.278668	-8.4499	2.92e-17	4.03e-16
ENSG00000150867.12	1029.21	0.773521	0.0915562	8.4486	2.95e-17	4.07e-16
ENSG00000164175.13	88.3286	-2.46443	0.291871	-8.44357	3.08e-17	4.24e-16
ENSG00000214944.8	1230.78	-1.13011	0.13392	-8.4387	3.21e-17	4.41e-16
ENSG00000028203.16	1563.75	0.711663	0.0843435	8.43768	3.24e-17	4.44e-16
ENSG00000187554.10	201.179	1.48965	0.176645	8.43304	3.37e-17	4.61e-16
ENSG00000157388.12	260.044	1.64958	0.195693	8.42944	3.47e-17	4.74e-16
ENSG00000115194.9	156.706	-2.94528	0.349551	-8.42588	3.58e-17	4.88e-16
ENSG00000115504.13	2190.85	-0.740202	0.0879556	-8.41564	3.91e-17	5.31e-16
ENSG00000175264.6	267.737	1.74858	0.208168	8.39988	4.47e-17	6.06e-16
ENSG00000099864.16	926.255	1.66518	0.198294	8.39755	4.56e-17	6.16e-16
ENSG00000153395.8	2587.86	1.33971	0.159538	8.39748	4.56e-17	6.16e-16
ENSG00000146232.13	1189.69	1.07063	0.127573	8.39232	4.77e-17	6.43e-16
ENSG00000150540.12	4892.33	-0.919657	0.109591	-8.3917	4.79e-17	6.45e-16
ENSG00000165355.7	438.761	-0.597057	0.0711677	-8.38944	4.88e-17	6.56e-16
ENSG00000157193.13	100.126	1.72542	0.20584	8.38236	5.19e-17	6.95e-16
ENSG00000132639.11	371.071	2.4073	0.287433	8.37516	5.52e-17	7.38e-16
ENSG00000163535.16	244.573	1.15766	0.138321	8.36932	5.79e-17	7.73e-16
ENSG00000165060.10	632.712	-0.812334	0.0971123	-8.3649	6.02e-17	8.01e-16
ENSG00000154127.8	222.16	1.60278	0.191719	8.36004	6.27e-17	8.33e-16
ENSG00000165475.12	6757.62	-1.25066	0.149615	-8.35916	6.32e-17	8.38e-16
ENSG00000143797.10	147.188	1.97401	0.236196	8.35752	6.41e-17	8.48e-16
ENSG00000205403.11	17010.1	-1.1841	0.141718	-8.35533	6.52e-17	8.62e-16
ENSG00000237742.5	14.8944	-2.29651	0.274944	-8.35264	6.68e-17	8.8e-16
ENSG00000168779.18	23.4198	2.39748	0.287043	8.35234	6.69e-17	8.81e-16
ENSG00000104885.16	1439.8	0.734268	0.0879993	8.34401	7.18e-17	9.43e-16
ENSG00000107593.16	91.2967	-1.93678	0.232447	-8.33212	7.94e-17	1.04e-15
ENSG00000188613.6	101.717	1.83389	0.220101	8.33206	7.94e-17	1.04e-15
ENSG00000085721.11	1474.13	-0.658067	0.078988	-8.33124	8e-17	1.04e-15
ENSG00000226812.2	23.1904	-2.13659	0.256661	-8.32455	8.47e-17	1.1e-15
ENSG00000237489.2	43.7292	-1.10585	0.132999	-8.31469	9.2e-17	1.2e-15
ENSG00000129351.16	7432.58	0.486379	0.0585188	8.31149	9.45e-17	1.23e-15
ENSG00000228315.10	68.705	1.27741	0.15386	8.30245	1.02e-16	1.32e-15
ENSG00000153071.13	2580.26	1.38198	0.16667	8.29167	1.12e-16	1.44e-15
ENSG00000006634.6	312.701	0.799884	0.0965262	8.2867	1.16e-16	1.5e-15
ENSG00000203721.4	25.4735	1.77728	0.214492	8.286	1.17e-16	1.51e-15
ENSG00000277287.1	13.1122	1.95858	0.236495	8.28169	1.21e-16	1.56e-15
ENSG00000203724.9	377.997	-1.17535	0.142011	-8.27645	1.27e-16	1.63e-15
ENSG00000148400.9	1439.75	0.998891	0.120746	8.27264	1.31e-16	1.68e-15
ENSG00000120334.14	230.985	0.940082	0.113642	8.27231	1.31e-16	1.68e-15
ENSG00000021461.15	173.191	-2.36421	0.28603	-8.2656	1.39e-16	1.77e-15
ENSG00000136040.7	727.404	1.5281	0.185079	8.25647	1.5e-16	1.91e-15
ENSG00000105655.17	1734.07	1.95823	0.23719	8.25595	1.51e-16	1.91e-15
ENSG00000168679.16	202.828	-1.95555	0.236891	-8.25508	1.52e-16	1.92e-15
ENSG00000215246.5	62.3113	3.14556	0.381113	8.25361	1.54e-16	1.94e-15
ENSG00000130477.13	56.1868	2.59268	0.314243	8.25053	1.58e-16	1.99e-15
ENSG00000206052.9	75.8471	2.33713	0.283316	8.2492	1.59e-16	2.01e-15
ENSG00000171759.7	31675.8	-1.57836	0.191442	-8.24456	1.66e-16	2.09e-15
ENSG00000123472.11	2684.98	-0.649378	0.0787971	-8.24115	1.71e-16	2.14e-15
ENSG00000256185.1	88.7841	-1.26478	0.153497	-8.23979	1.73e-16	2.16e-15
ENSG00000176890.14	1053.45	1.15382	0.140093	8.23605	1.78e-16	2.23e-15
ENSG00000107968.8	541.866	-1.16977	0.142038	-8.2356	1.79e-16	2.23e-15
ENSG00000005801.15	572.701	0.596718	0.0724611	8.23501	1.8e-16	2.24e-15
ENSG00000123485.10	464.467	1.34626	0.163648	8.22658	1.93e-16	2.4e-15
ENSG00000119514.6	41.0974	2.07891	0.252736	8.22561	1.94e-16	2.41e-15
ENSG00000099365.8	177.749	-1.30657	0.158856	-8.22489	1.95e-16	2.42e-15
ENSG00000078699.20	952.859	0.673897	0.0819466	8.22361	1.97e-16	2.44e-15
ENSG00000106003.11	333.222	1.3411	0.16318	8.21851	2.06e-16	2.54e-15
ENSG00000172840.5	604.243	-0.670621	0.0816414	-8.21423	2.14e-16	2.63e-15
ENSG00000279227.1	116.874	-0.993445	0.120949	-8.21373	2.14e-16	2.64e-15
ENSG00000179593.14	57.9285	2.39019	0.291006	8.21356	2.15e-16	2.64e-15
ENSG00000107736.18	625.932	-1.41969	0.172904	-8.21088	2.2e-16	2.69e-15
ENSG00000006118.13	1118.91	1.99166	0.242647	8.20803	2.25e-16	2.75e-15
ENSG00000157326.17	1211.49	-0.941859	0.114767	-8.20671	2.27e-16	2.78e-15
ENSG00000150907.6	1165.01	-1.03658	0.126396	-8.20106	2.38e-16	2.9e-15
ENSG00000171451.13	275.482	1.93452	0.235925	8.19971	2.41e-16	2.93e-15
ENSG00000189377.7	78.9973	3.0393	0.370738	8.19797	2.44e-16	2.97e-15
ENSG00000133313.13	9654.19	-0.714812	0.0873299	-8.18519	2.72e-16	3.29e-15
ENSG00000175029.15	515.986	1.60623	0.196273	8.18368	2.75e-16	3.33e-15
ENSG00000120915.12	4209.86	-1.22907	0.150267	-8.17922	2.86e-16	3.45e-15
ENSG00000176635.16	30.2957	-2.46462	0.301405	-8.1771	2.91e-16	3.5e-15
ENSG00000173599.12	11513.2	-1.32506	0.162104	-8.1741	2.98e-16	3.59e-15
ENSG00000184277.11	1712.83	-0.556575	0.068094	-8.17364	2.99e-16	3.59e-15
ENSG00000160058.17	3808.02	-0.570503	0.0698296	-8.16993	3.09e-16	3.7e-15
ENSG00000236609.3	92.228	1.66171	0.203573	8.16272	3.28e-16	3.92e-15
ENSG00000143257.10	2371.19	-1.89534	0.23228	-8.15972	3.36e-16	4.01e-15
ENSG00000198818.8	620.292	0.736882	0.0903402	8.15675	3.44e-16	4.1e-15
ENSG00000235217.6	70.4513	1.57566	0.193269	8.15268	3.56e-16	4.24e-15
ENSG00000251164.1	9143.19	-1.95026	0.23923	-8.15224	3.57e-16	4.24e-15
ENSG00000105889.13	18.2101	2.28857	0.280766	8.15116	3.6e-16	4.27e-15
ENSG00000141179.12	2865.01	-0.925486	0.113642	-8.14386	3.83e-16	4.53e-15
ENSG00000254726.2	441.317	1.4166	0.174012	8.14083	3.93e-16	4.64e-15
ENSG00000273314.1	197.872	-0.834192	0.102501	-8.13837	4.01e-16	4.73e-15
ENSG00000137274.11	2527.02	-1.01075	0.124228	-8.13625	4.08e-16	4.8e-15
ENSG00000117650.11	454.738	1.31647	0.161814	8.13574	4.09e-16	4.81e-15
ENSG00000143845.13	5013.89	-1.61741	0.198832	-8.13455	4.13e-16	4.85e-15
ENSG00000128951.12	2082.59	-0.76404	0.0939324	-8.13393	4.16e-16	4.87e-15
ENSG00000100036.12	115.194	1.2563	0.154658	8.12309	4.54e-16	5.31e-15
ENSG00000008056.11	60.9486	1.88578	0.232466	8.11208	4.98e-16	5.81e-15
ENSG00000228172.4	36.1746	-1.09412	0.134951	-8.10752	5.17e-16	6.02e-15
ENSG00000106772.16	92.5939	1.82259	0.224898	8.10408	5.31e-16	6.18e-15
ENSG00000111181.11	2519.8	-1.76603	0.21795	-8.10289	5.37e-16	6.23e-15
ENSG00000126391.12	1389.14	0.486105	0.0600362	8.09686	5.64e-16	6.53e-15
ENSG00000170373.7	468.349	-4.21739	0.520982	-8.09508	5.72e-16	6.62e-15
ENSG00000158201.8	1986.39	0.935967	0.115635	8.09417	5.77e-16	6.66e-15
ENSG00000108788.10	2741.59	-0.645949	0.0798594	-8.08857	6.04e-16	6.96e-15
ENSG00000107560.9	557.978	-0.8185	0.101318	-8.07852	6.56e-16	7.54e-15
ENSG00000126524.8	3419.01	-0.577567	0.0715157	-8.07608	6.69e-16	7.68e-15
ENSG00000015133.17	464.333	1.28126	0.158697	8.07365	6.82e-16	7.81e-15
ENSG00000271228.1	10.6358	-1.3961	0.172921	-8.07365	6.82e-16	7.81e-15
ENSG00000166963.11	174.076	1.59937	0.198121	8.0727	6.88e-16	7.86e-15
ENSG00000175147.10	38.7683	2.47041	0.306113	8.07024	7.02e-16	8e-15
ENSG00000132792.17	3466.26	-0.978233	0.12122	-8.06991	7.04e-16	8.01e-15
ENSG00000136883.11	1640.57	1.61965	0.200804	8.06581	7.28e-16	8.27e-15
ENSG00000186111.7	1285.92	0.693014	0.0859589	8.06216	7.5e-16	8.51e-15
ENSG00000159239.10	63.6908	1.25055	0.155251	8.05503	7.95e-16	9e-15
ENSG00000132840.8	11618.7	-1.41599	0.175842	-8.05265	8.1e-16	9.16e-15
ENSG00000109805.8	542.328	1.31812	0.163723	8.05094	8.22e-16	9.28e-15
ENSG00000155380.10	4989.35	-1.30775	0.162543	-8.04557	8.58e-16	9.67e-15
ENSG00000175115.10	2372.93	0.803248	0.0998463	8.04484	8.64e-16	9.72e-15
ENSG00000196611.4	121.102	2.29251	0.285172	8.03907	9.05e-16	1.02e-14
ENSG00000005187.10	1067.43	-1.51449	0.188496	-8.03461	9.39e-16	1.05e-14
ENSG00000116704.7	2808.26	-0.903143	0.112407	-8.03456	9.39e-16	1.05e-14
ENSG00000158528.10	292.76	1.87238	0.233276	8.02646	1e-15	1.12e-14
ENSG00000260541.1	8.92309	-1.48448	0.185165	-8.01706	1.08e-15	1.21e-14
ENSG00000173762.6	619.587	1.97905	0.246886	8.01604	1.09e-15	1.22e-14
ENSG00000234456.6	513.886	-1.97116	0.245957	-8.01425	1.11e-15	1.23e-14
ENSG00000134028.13	116.44	2.5541	0.318791	8.01182	1.13e-15	1.25e-14
ENSG00000115468.10	892.511	-1.88346	0.235113	-8.01085	1.14e-15	1.26e-14
ENSG00000164347.16	1649.47	-0.613521	0.0765963	-8.0098	1.15e-15	1.27e-14
ENSG00000117305.13	6645.79	-1.04322	0.13025	-8.00933	1.15e-15	1.27e-14
ENSG00000148288.10	128.01	1.29015	0.161175	8.00464	1.2e-15	1.32e-14
ENSG00000163121.8	335.846	1.9235	0.240305	8.0044	1.2e-15	1.32e-14
ENSG00000143502.13	803.244	2.5151	0.314418	7.99921	1.25e-15	1.38e-14
ENSG00000006534.14	829.847	1.17097	0.146485	7.9938	1.31e-15	1.44e-14
ENSG00000170214.3	163.107	-1.74131	0.218055	-7.98566	1.4e-15	1.53e-14
ENSG00000143033.16	544.943	0.670802	0.0840045	7.9853	1.4e-15	1.53e-14
ENSG00000176915.13	2089.94	0.499686	0.0625988	7.98236	1.44e-15	1.57e-14
ENSG00000151490.12	49.2834	1.49012	0.186703	7.98121	1.45e-15	1.58e-14
ENSG00000196793.12	102.671	1.89873	0.238065	7.9757	1.52e-15	1.65e-14
ENSG00000137331.11	1957.21	1.49607	0.187593	7.97508	1.52e-15	1.65e-14
ENSG00000178425.12	1433.66	-0.784062	0.098505	-7.95962	1.73e-15	1.87e-14
ENSG00000167183.2	496.365	2.50624	0.314977	7.95689	1.76e-15	1.91e-14
ENSG00000136002.15	64.0027	2.61521	0.328702	7.95616	1.77e-15	1.92e-14
ENSG00000138413.12	14469.1	-0.793476	0.0997525	-7.95446	1.8e-15	1.94e-14
ENSG00000105355.7	1987.71	0.713925	0.089766	7.95318	1.82e-15	1.96e-14
ENSG00000144354.12	283.717	2.18126	0.274316	7.95165	1.84e-15	1.98e-14
ENSG00000271681.1	30.4935	-2.93333	0.369298	-7.94298	1.97e-15	2.12e-14
ENSG00000267383.5	10.8503	1.79858	0.226451	7.94248	1.98e-15	2.12e-14
ENSG00000240303.6	80.1904	-1.37224	0.172801	-7.94117	2e-15	2.14e-14
ENSG00000105289.13	884.067	1.79861	0.226597	7.9375	2.06e-15	2.2e-14
ENSG00000109332.18	7912.23	-0.428566	0.0540493	-7.92916	2.21e-15	2.35e-14
ENSG00000100218.10	26.3592	1.86707	0.235891	7.91497	2.47e-15	2.63e-14
ENSG00000152766.5	75.8029	2.24412	0.283894	7.90477	2.68e-15	2.85e-14
ENSG00000138821.11	1449.35	-1.09285	0.138283	-7.90298	2.72e-15	2.89e-14
ENSG00000160862.11	32109.7	-1.6499	0.208776	-7.90276	2.73e-15	2.89e-14
ENSG00000076641.4	1207.47	1.35766	0.171799	7.9026	2.73e-15	2.89e-14
ENSG00000181541.5	152.751	2.76764	0.350343	7.89979	2.79e-15	2.95e-14
ENSG00000168802.11	2851.67	-0.4762	0.0602908	-7.89837	2.83e-15	2.98e-14
ENSG00000069702.9	977.416	-1.2177	0.154189	-7.89746	2.85e-15	3e-14
ENSG00000126790.10	534.145	-0.89038	0.112748	-7.89707	2.86e-15	3e-14
ENSG00000187193.8	9330.4	-2.36601	0.299856	-7.8905	3.01e-15	3.16e-14
ENSG00000259343.4	34.2648	-1.17224	0.148584	-7.88944	3.04e-15	3.18e-14
ENSG00000100897.16	5624.38	-0.786685	0.0998746	-7.87673	3.36e-15	3.52e-14
ENSG00000105398.3	22839.3	-2.06004	0.261848	-7.86732	3.62e-15	3.79e-14
ENSG00000198324.13	1066.53	0.768834	0.0977521	7.86514	3.69e-15	3.85e-14
ENSG00000105639.17	435.983	1.45059	0.184977	7.84199	4.43e-15	4.62e-14
ENSG00000155111.13	804.926	0.886038	0.113089	7.83488	4.69e-15	4.88e-14
ENSG00000023892.10	345.095	1.21027	0.154525	7.83218	4.79e-15	4.98e-14
ENSG00000182141.8	122.674	0.928423	0.118553	7.8313	4.83e-15	5.01e-14
ENSG00000271646.1	123.46	-0.96247	0.122904	-7.83105	4.84e-15	5.01e-14
ENSG00000272823.1	12.2533	-1.84253	0.235361	-7.82853	4.94e-15	5.1e-14
ENSG00000051341.12	146.828	1.27077	0.162338	7.82796	4.96e-15	5.11e-14
ENSG00000116128.8	1163.08	0.93558	0.119519	7.82786	4.96e-15	5.11e-14
ENSG00000168280.15	80.343	1.84086	0.235318	7.82286	5.16e-15	5.31e-14
ENSG00000103534.15	717.537	2.80194	0.358249	7.82122	5.23e-15	5.37e-14
ENSG00000127527.12	1051.06	0.562834	0.0720255	7.81436	5.52e-15	5.66e-14
ENSG00000159461.13	6787.9	-0.698971	0.0895609	-7.80442	5.98e-15	6.12e-14
ENSG00000259523.1	27.5514	-1.00589	0.128924	-7.80218	6.08e-15	6.22e-14
ENSG00000049541.9	1345.15	0.6974	0.0894113	7.79991	6.2e-15	6.32e-14
ENSG00000161249.19	848.914	2.82243	0.361892	7.79909	6.24e-15	6.35e-14
ENSG00000020129.14	836.77	0.790243	0.101389	7.79419	6.48e-15	6.6e-14
ENSG00000256043.2	2428.5	-1.01824	0.13075	-7.78772	6.82e-15	6.93e-14
ENSG00000121671.10	3348.91	-0.894667	0.114889	-7.78722	6.85e-15	6.95e-14
ENSG00000182310.11	73.6244	1.65001	0.212032	7.78189	7.14e-15	7.24e-14
ENSG00000100979.13	2257.7	1.79443	0.230616	7.78103	7.19e-15	7.27e-14
ENSG00000138792.8	1866.29	-1.40861	0.181124	-7.77703	7.42e-15	7.5e-14
ENSG00000227591.4	97.9614	-1.89887	0.244298	-7.77275	7.68e-15	7.74e-14
ENSG00000228918.3	25.8937	-2.02757	0.260943	-7.77018	7.84e-15	7.89e-14
ENSG00000198478.7	3363.4	-1.08656	0.139868	-7.76851	7.94e-15	7.98e-14
ENSG00000196754.9	55.9877	2.15389	0.277291	7.76764	8e-15	8.02e-14
ENSG00000160336.13	452.899	1.06009	0.136495	7.76653	8.07e-15	8.08e-14
ENSG00000184922.12	638.721	1.20578	0.155265	7.76596	8.1e-15	8.11e-14
ENSG00000169679.13	445.094	1.23099	0.158549	7.76407	8.22e-15	8.22e-14
ENSG00000181007.8	113.702	1.4628	0.188484	7.76086	8.44e-15	8.41e-14
ENSG00000112183.13	393.272	-1.67731	0.216206	-7.75796	8.63e-15	8.6e-14
ENSG00000148053.14	102.175	2.54261	0.327805	7.75649	8.73e-15	8.68e-14
ENSG00000118193.10	238.005	1.24387	0.160393	7.75512	8.83e-15	8.76e-14
ENSG00000167088.9	1854.45	0.779538	0.100563	7.75171	9.07e-15	8.99e-14
ENSG00000145536.14	195.367	2.84829	0.367623	7.74787	9.34e-15	9.25e-14
ENSG00000161791.12	765.845	0.919229	0.118707	7.74366	9.66e-15	9.55e-14
ENSG00000166508.16	4866.25	0.987862	0.127615	7.74093	9.87e-15	9.74e-14
ENSG00000084734.7	2088.45	-1.32412	0.171231	-7.73293	1.05e-14	1.04e-13
ENSG00000130540.12	232.445	-3.4372	0.444526	-7.7323	1.06e-14	1.04e-13
ENSG00000138193.13	377.147	0.867929	0.112289	7.72942	1.08e-14	1.06e-13
ENSG00000248905.7	112.072	1.68374	0.21784	7.72926	1.08e-14	1.06e-13
ENSG00000196787.3	200.949	-2.04537	0.265158	-7.71378	1.22e-14	1.2e-13
ENSG00000170525.17	2087.35	1.73035	0.22438	7.71171	1.24e-14	1.21e-13
ENSG00000075420.11	4142.39	0.737481	0.0957855	7.69929	1.37e-14	1.34e-13
ENSG00000023839.9	8182.19	-1.38455	0.17991	-7.69579	1.41e-14	1.37e-13
ENSG00000176076.7	49.7516	2.13802	0.277844	7.69505	1.41e-14	1.38e-13
ENSG00000172613.6	656.021	0.655716	0.0852167	7.69469	1.42e-14	1.38e-13
ENSG00000142279.11	216.923	1.47025	0.191074	7.69466	1.42e-14	1.38e-13
ENSG00000271550.1	12.1625	1.37703	0.179049	7.69077	1.46e-14	1.42e-13
ENSG00000147100.8	2963.99	-1.3841	0.180062	-7.68678	1.51e-14	1.46e-13
ENSG00000060138.11	1902.97	1.42199	0.185233	7.67675	1.63e-14	1.58e-13
ENSG00000049192.13	44.9911	1.55023	0.202018	7.67373	1.67e-14	1.61e-13
ENSG00000035115.20	771.705	1.68446	0.219515	7.67353	1.67e-14	1.61e-13
ENSG00000158470.5	2375.03	0.803174	0.104737	7.66846	1.74e-14	1.68e-13
ENSG00000152127.7	1224.97	1.03728	0.135402	7.66072	1.85e-14	1.78e-13
ENSG00000185745.9	1972.95	-1.5342	0.200346	-7.65774	1.89e-14	1.82e-13
ENSG00000265917.1	9.89812	1.36933	0.178978	7.65085	2e-14	1.91e-13
ENSG00000018625.13	192.7	-2.21749	0.289896	-7.64927	2.02e-14	1.93e-13
ENSG00000229124.5	27.4384	1.68738	0.22085	7.64038	2.17e-14	2.07e-13
ENSG00000136153.18	2830.57	-0.841064	0.110104	-7.63881	2.19e-14	2.09e-13
ENSG00000170464.8	114.374	0.89758	0.117521	7.63758	2.21e-14	2.11e-13
ENSG00000114902.12	6381.63	-0.704961	0.0923779	-7.63127	2.32e-14	2.21e-13
ENSG00000161682.13	85.1017	1.5505	0.203321	7.62587	2.42e-14	2.3e-13
ENSG00000154237.11	193.752	1.30423	0.171084	7.62333	2.47e-14	2.35e-13
ENSG00000149403.10	53.0714	2.11936	0.278031	7.62276	2.48e-14	2.35e-13
ENSG00000158828.5	1406.7	-0.925925	0.121517	-7.61973	2.54e-14	2.4e-13
ENSG00000280670.1	105.638	0.8949	0.117453	7.61925	2.55e-14	2.41e-13
ENSG00000171497.4	1577.5	-0.557678	0.0732243	-7.61603	2.62e-14	2.47e-13
ENSG00000160410.13	2044.16	0.675494	0.0887245	7.61338	2.67e-14	2.51e-13
ENSG00000249173.4	60.468	-2.29079	0.30101	-7.61034	2.73e-14	2.57e-13
ENSG00000176845.11	665.216	1.39898	0.183857	7.60904	2.76e-14	2.59e-13
ENSG00000148219.15	210.194	-0.855393	0.112445	-7.60722	2.8e-14	2.63e-13
ENSG00000187808.4	33.0133	1.34699	0.177261	7.59892	2.99e-14	2.8e-13
ENSG00000277494.1	214.138	-1.38448	0.182216	-7.59802	3.01e-14	2.81e-13
ENSG00000128310.2	22.3105	-2.13338	0.280946	-7.59356	3.11e-14	2.91e-13
ENSG00000262406.2	154.828	2.83356	0.373579	7.58489	3.33e-14	3.1e-13
ENSG00000104889.4	1049.09	0.891823	0.117664	7.57941	3.47e-14	3.23e-13
ENSG00000072657.7	75.0961	3.12152	0.411923	7.57792	3.51e-14	3.27e-13
ENSG00000100526.18	490.862	1.26411	0.166844	7.57656	3.55e-14	3.3e-13
ENSG00000272767.1	13.8978	1.32181	0.174553	7.57256	3.66e-14	3.39e-13
ENSG00000169607.11	256.804	1.21949	0.161101	7.56972	3.74e-14	3.46e-13
ENSG00000256663.1	12.7934	1.84639	0.24403	7.56624	3.84e-14	3.55e-13
ENSG00000176463.12	640.455	1.26171	0.166994	7.55542	4.18e-14	3.86e-13
ENSG00000069812.10	41.1603	2.11386	0.279818	7.55443	4.21e-14	3.88e-13
ENSG00000113916.16	2353.33	-0.797514	0.105594	-7.55261	4.27e-14	3.93e-13
ENSG00000137309.18	5342.15	1.06712	0.141298	7.55224	4.28e-14	3.93e-13
ENSG00000108771.11	815.533	-0.895365	0.118642	-7.54681	4.46e-14	4.1e-13
ENSG00000167747.12	3221.68	0.993734	0.131718	7.54441	4.54e-14	4.17e-13
ENSG00000180902.15	1569.64	-0.756704	0.100475	-7.5313	5.02e-14	4.6e-13
ENSG00000112290.11	539.266	0.977488	0.129798	7.53084	5.04e-14	4.61e-13
ENSG00000142669.12	5004.4	0.938197	0.124599	7.52974	5.08e-14	4.64e-13
ENSG00000175857.7	28.2617	1.79847	0.238938	7.52693	5.19e-14	4.74e-13
ENSG00000085185.14	759.533	0.921926	0.122513	7.5251	5.27e-14	4.8e-13
ENSG00000102032.11	709.423	1.62483	0.216008	7.52208	5.39e-14	4.9e-13
ENSG00000115282.18	1588.79	-0.622424	0.0828268	-7.51476	5.7e-14	5.18e-13
ENSG00000042445.12	7299.72	-0.844585	0.112416	-7.51305	5.78e-14	5.24e-13
ENSG00000160957.11	1306.83	1.25335	0.166831	7.51271	5.79e-14	5.25e-13
ENSG00000128311.12	17111.1	-1.08566	0.14455	-7.51063	5.88e-14	5.32e-13
ENSG00000166068.11	665.565	1.0264	0.136665	7.51038	5.9e-14	5.32e-13
ENSG00000113361.11	683.027	1.92381	0.25618	7.50958	5.93e-14	5.35e-13
ENSG00000137393.9	693.425	-0.905254	0.120607	-7.50579	6.11e-14	5.5e-13
ENSG00000187122.15	18.5629	1.53247	0.204206	7.50451	6.17e-14	5.55e-13
ENSG00000197457.8	367.925	1.74166	0.232124	7.50317	6.23e-14	5.6e-13
ENSG00000197586.11	3758.74	0.614067	0.0818597	7.50146	6.31e-14	5.66e-13
ENSG00000196456.7	1094.53	-0.874676	0.116619	-7.50029	6.37e-14	5.7e-13
ENSG00000087087.17	3859.29	0.428284	0.0571784	7.4903	6.87e-14	6.15e-13
ENSG00000198142.4	1811.96	-0.770961	0.102961	-7.48786	7e-14	6.25e-13
ENSG00000158571.9	545.383	-1.67814	0.224253	-7.48322	7.25e-14	6.47e-13
ENSG00000123892.10	40.8721	1.64334	0.219624	7.48253	7.29e-14	6.5e-13
ENSG00000158402.17	241.195	1.25058	0.167195	7.47976	7.45e-14	6.62e-13
ENSG00000019144.15	787.44	1.27111	0.170057	7.47459	7.74e-14	6.88e-13
ENSG00000203499.9	100.037	1.6395	0.219419	7.472	7.9e-14	7.01e-13
ENSG00000095203.13	2351.62	-1.16362	0.156053	-7.45656	8.88e-14	7.87e-13
ENSG00000117013.13	54.712	1.71674	0.230263	7.45558	8.95e-14	7.92e-13
ENSG00000205542.9	28980.6	0.981906	0.131718	7.45463	9.01e-14	7.96e-13
ENSG00000166912.15	1506.76	-0.623164	0.0836364	-7.45087	9.27e-14	8.18e-13
ENSG00000132481.5	1791.41	1.11412	0.149762	7.43925	1.01e-13	8.92e-13
ENSG00000159314.10	582.067	0.909818	0.122565	7.42315	1.14e-13	1.01e-12
ENSG00000167081.15	1002.45	0.953944	0.128545	7.42107	1.16e-13	1.02e-12
ENSG00000049883.13	385.859	-0.511569	0.0689378	-7.42073	1.16e-13	1.02e-12
ENSG00000233608.3	81.8876	-2.78859	0.375823	-7.41996	1.17e-13	1.03e-12
ENSG00000270820.4	88.7715	-0.77602	0.104609	-7.41828	1.19e-13	1.04e-12
ENSG00000118246.12	1172.37	-0.415466	0.0560067	-7.41814	1.19e-13	1.04e-12
ENSG00000227388.2	12.7705	1.32493	0.178676	7.41524	1.21e-13	1.06e-12
ENSG00000100938.16	2283.46	-0.483264	0.0651846	-7.41377	1.23e-13	1.07e-12
ENSG00000163754.16	1014.08	0.569745	0.0768666	7.41213	1.24e-13	1.08e-12
ENSG00000163884.3	3798.45	-1.21247	0.163604	-7.41102	1.25e-13	1.09e-12
ENSG00000137806.7	1016.63	-0.623452	0.0841894	-7.40534	1.31e-13	1.14e-12
ENSG00000221923.7	151.512	1.61791	0.21854	7.40325	1.33e-13	1.15e-12
ENSG00000062822.11	1185.01	0.683783	0.0923914	7.40094	1.35e-13	1.17e-12
ENSG00000242779.5	59.5563	1.84035	0.248864	7.395	1.41e-13	1.22e-12
ENSG00000110651.10	22854.7	-0.938688	0.12695	-7.39416	1.42e-13	1.23e-12
ENSG00000146733.12	1267.83	0.930341	0.125844	7.39283	1.44e-13	1.24e-12
ENSG00000188185.10	37.9148	1.24272	0.168137	7.39111	1.46e-13	1.25e-12
ENSG00000278978.1	29.9024	1.67782	0.227047	7.38975	1.47e-13	1.27e-12
ENSG00000108852.13	38.9331	1.88781	0.255497	7.38878	1.48e-13	1.27e-12
ENSG00000064886.12	56.6903	2.11979	0.286911	7.38832	1.49e-13	1.28e-12
ENSG00000150551.10	432.844	2.0993	0.284328	7.38336	1.54e-13	1.32e-12
ENSG00000235090.1	6.37016	-1.36254	0.184559	-7.38269	1.55e-13	1.33e-12
ENSG00000165959.10	2463.27	-0.943754	0.127973	-7.37465	1.65e-13	1.41e-12
ENSG00000132604.9	1189.48	-0.42129	0.0571269	-7.37462	1.65e-13	1.41e-12
ENSG00000136205.15	7007.5	-0.794465	0.107763	-7.37231	1.68e-13	1.43e-12
ENSG00000196177.11	9186.59	-1.18682	0.160984	-7.37225	1.68e-13	1.43e-12
ENSG00000171124.11	49.1207	2.13097	0.28915	7.36976	1.71e-13	1.45e-12
ENSG00000158715.5	614.023	1.20485	0.163772	7.35688	1.88e-13	1.6e-12
ENSG00000167766.17	715.413	1.55523	0.211498	7.35339	1.93e-13	1.64e-12
ENSG00000255031.4	50.5444	1.19668	0.162746	7.35304	1.94e-13	1.64e-12
ENSG00000007402.10	61.1879	1.32805	0.18064	7.35192	1.95e-13	1.65e-12
ENSG00000148204.10	10.8061	1.92809	0.262381	7.34842	2.01e-13	1.7e-12
ENSG00000157483.7	2014.39	1.10878	0.150971	7.34436	2.07e-13	1.75e-12
ENSG00000110887.6	1787.55	-1.64672	0.224335	-7.34048	2.13e-13	1.79e-12
ENSG00000150337.12	102.484	1.72384	0.234892	7.33886	2.15e-13	1.81e-12
ENSG00000182871.13	37948.3	-0.828512	0.112927	-7.33669	2.19e-13	1.84e-12
ENSG00000142230.10	3706.44	0.545052	0.0743034	7.33549	2.21e-13	1.86e-12
ENSG00000131373.13	1641.75	-0.789462	0.107693	-7.33064	2.29e-13	1.92e-12
ENSG00000106633.14	33.8057	-2.54343	0.346976	-7.33028	2.3e-13	1.92e-12
ENSG00000175130.6	4424.74	1.09894	0.149929	7.32978	2.31e-13	1.93e-12
ENSG00000262454.1	44.6397	-1.37756	0.187974	-7.32846	2.33e-13	1.95e-12
ENSG00000072736.17	727.974	-0.725022	0.0989648	-7.32606	2.37e-13	1.98e-12
ENSG00000116132.10	143.451	1.50702	0.205745	7.3247	2.39e-13	2e-12
ENSG00000100312.9	17.192	-1.44218	0.196904	-7.32432	2.4e-13	2e-12
ENSG00000238164.5	259.238	1.3441	0.183543	7.32303	2.42e-13	2.02e-12
ENSG00000024526.15	245.329	1.31754	0.179955	7.32146	2.45e-13	2.04e-12
ENSG00000102524.10	212.229	1.27679	0.17443	7.31982	2.48e-13	2.06e-12
ENSG00000240859.1	53.6014	1.53001	0.209224	7.31278	2.62e-13	2.17e-12
ENSG00000101412.12	928.348	1.14892	0.157114	7.31265	2.62e-13	2.17e-12
ENSG00000091409.13	3864.01	-0.915038	0.125156	-7.31121	2.65e-13	2.19e-12
ENSG00000256673.1	15.0701	1.70002	0.232539	7.3107	2.66e-13	2.19e-12
ENSG00000105647.13	82.037	1.23532	0.169015	7.30892	2.69e-13	2.22e-12
ENSG00000115884.9	33707.8	-0.783213	0.107194	-7.30647	2.74e-13	2.26e-12
ENSG00000175003.11	3415.13	-2.21966	0.303844	-7.30526	2.77e-13	2.27e-12
ENSG00000159374.16	11.9719	1.67361	0.229106	7.30495	2.77e-13	2.28e-12
ENSG00000167553.13	2110.7	0.871444	0.119303	7.30445	2.78e-13	2.28e-12
ENSG00000120341.17	146.734	-1.16441	0.159441	-7.30307	2.81e-13	2.3e-12
ENSG00000241635.6	4245.08	-2.0613	0.28227	-7.30258	2.82e-13	2.31e-12
ENSG00000153064.10	43.8573	2.18535	0.299421	7.29857	2.91e-13	2.38e-12
ENSG00000160588.8	680.092	0.88372	0.121396	7.27967	3.35e-13	2.73e-12
ENSG00000176171.10	6400.32	-0.788718	0.10838	-7.27734	3.4e-13	2.77e-12
ENSG00000159840.14	6878.68	0.798776	0.109807	7.27439	3.48e-13	2.83e-12
ENSG00000271849.1	18.0684	-1.09998	0.151235	-7.27328	3.51e-13	2.85e-12
ENSG00000197408.7	2829.21	-1.85883	0.255697	-7.26964	3.6e-13	2.93e-12
ENSG00000133247.12	461	0.718339	0.0988523	7.26679	3.68e-13	2.99e-12
ENSG00000242265.4	13972.2	2.92548	0.402707	7.26454	3.74e-13	3.03e-12
ENSG00000245614.3	25.2084	1.04784	0.144327	7.26016	3.87e-13	3.13e-12
ENSG00000111490.11	233.737	1.42173	0.195855	7.25907	3.9e-13	3.15e-12
ENSG00000005882.10	1730.38	-0.868018	0.119626	-7.25607	3.99e-13	3.22e-12
ENSG00000174500.11	24.7994	1.58416	0.218342	7.25541	4e-13	3.23e-12
ENSG00000133256.11	70.3701	1.62188	0.2236	7.25348	4.06e-13	3.27e-12
ENSG00000071246.9	505.707	0.936919	0.129204	7.25149	4.12e-13	3.31e-12
ENSG00000105819.12	3371.58	-0.502525	0.0693357	-7.2477	4.24e-13	3.4e-12
ENSG00000145708.9	130.734	-2.09128	0.288597	-7.24638	4.28e-13	3.43e-12
ENSG00000158104.10	71236.3	-2.38809	0.329717	-7.24286	4.39e-13	3.52e-12
ENSG00000066279.15	1041.6	1.18605	0.163791	7.24124	4.45e-13	3.56e-12
ENSG00000127580.14	781.289	-0.696328	0.096244	-7.23503	4.65e-13	3.72e-12
ENSG00000227411.1	29.233	-1.85407	0.256285	-7.23442	4.68e-13	3.73e-12
ENSG00000215187.8	27.7494	-1.32046	0.182559	-7.23305	4.72e-13	3.76e-12
ENSG00000165209.17	943.741	0.542498	0.0750351	7.22992	4.83e-13	3.85e-12
ENSG00000251169.2	213.332	1.71372	0.237228	7.22394	5.05e-13	4.02e-12
ENSG00000188825.12	141.723	-0.918339	0.127146	-7.2227	5.1e-13	4.05e-12
ENSG00000131876.15	1148.6	0.613059	0.0848805	7.22262	5.1e-13	4.05e-12
ENSG00000266970.1	22.0712	2.10667	0.291727	7.22136	5.15e-13	4.08e-12
ENSG00000273328.4	75.6386	-1.8465	0.255751	-7.21993	5.2e-13	4.12e-12
ENSG00000034713.6	2547.25	-0.482184	0.0668283	-7.21527	5.38e-13	4.26e-12
ENSG00000273000.4	27.2749	1.21889	0.169055	7.21001	5.59e-13	4.42e-12
ENSG00000100079.6	177.706	1.73389	0.240531	7.20858	5.65e-13	4.46e-12
ENSG00000221823.9	2105.51	-0.408109	0.0566514	-7.20385	5.85e-13	4.61e-12
ENSG00000137819.12	648.392	2.02812	0.281661	7.20055	6e-13	4.72e-12
ENSG00000174885.11	150.215	-1.89393	0.263134	-7.19757	6.13e-13	4.82e-12
ENSG00000164916.10	1153.19	0.702099	0.0975891	7.19444	6.27e-13	4.92e-12
ENSG00000260977.1	6.96915	1.31127	0.182386	7.18952	6.5e-13	5.1e-12
ENSG00000111269.2	2286.13	-0.639673	0.0889793	-7.18901	6.53e-13	5.11e-12
ENSG00000134278.13	209.299	1.51894	0.211303	7.18843	6.55e-13	5.13e-12
ENSG00000182810.6	657.745	-0.634128	0.0882553	-7.18516	6.71e-13	5.24e-12
ENSG00000069493.13	193.519	1.1649	0.16217	7.18321	6.81e-13	5.31e-12
ENSG00000272106.1	176.994	-0.840821	0.117097	-7.18055	6.94e-13	5.41e-12
ENSG00000266490.1	21.8541	0.996013	0.138773	7.17729	7.11e-13	5.54e-12
ENSG00000103091.13	2128.44	-0.610895	0.0851346	-7.17564	7.2e-13	5.6e-12
ENSG00000105723.10	2415.8	0.435151	0.0606475	7.17508	7.23e-13	5.61e-12
ENSG00000151892.13	1794.77	-2.14286	0.298668	-7.17471	7.25e-13	5.62e-12
ENSG00000125703.13	446.208	-0.495475	0.0690797	-7.1725	7.36e-13	5.71e-12
ENSG00000115325.12	223.274	0.953198	0.132906	7.17195	7.39e-13	5.72e-12
ENSG00000124126.12	1275.14	0.895514	0.124995	7.16441	7.81e-13	6.04e-12
ENSG00000106723.15	1773.15	0.708601	0.0989406	7.16188	7.96e-13	6.14e-12
ENSG00000198960.9	168.496	1.40734	0.19657	7.15948	8.1e-13	6.24e-12
ENSG00000164362.17	280.098	-2.56008	0.357653	-7.158	8.19e-13	6.31e-12
ENSG00000170584.9	1305.39	-0.530294	0.0741157	-7.15495	8.37e-13	6.44e-12
ENSG00000105409.14	23.1318	1.83227	0.25637	7.14699	8.87e-13	6.82e-12
ENSG00000170144.17	8437.12	0.353774	0.0495517	7.1395	9.37e-13	7.19e-12
ENSG00000043591.5	21.6278	-1.87451	0.262558	-7.1394	9.37e-13	7.19e-12
ENSG00000232650.4	20.9415	-1.73187	0.242914	-7.12955	1.01e-12	7.71e-12
ENSG00000075239.12	11231.8	-0.932736	0.130842	-7.12869	1.01e-12	7.75e-12
ENSG00000255746.1	40.7899	-2.25029	0.315741	-7.12701	1.03e-12	7.84e-12
ENSG00000141837.17	22.1137	1.48078	0.208142	7.11426	1.13e-12	8.59e-12
ENSG00000243335.7	349.247	0.645173	0.090713	7.11224	1.14e-12	8.7e-12
ENSG00000073670.12	46.1964	1.63579	0.230094	7.10922	1.17e-12	8.88e-12
ENSG00000198467.12	2679.06	1.26696	0.17834	7.10417	1.21e-12	9.2e-12
ENSG00000115507.8	73.74	1.81705	0.255921	7.10006	1.25e-12	9.47e-12
ENSG00000064042.16	777.727	1.50546	0.212156	7.09601	1.28e-12	9.74e-12
ENSG00000137857.16	222.156	1.4949	0.210742	7.09353	1.31e-12	9.9e-12
ENSG00000134463.13	3465.81	-1.297	0.182845	-7.09346	1.31e-12	9.9e-12
ENSG00000152193.7	240.865	0.637842	0.0899712	7.0894	1.35e-12	1.02e-11
ENSG00000105419.16	94.4408	1.35152	0.190679	7.08793	1.36e-12	1.03e-11
ENSG00000135900.3	1524.74	-0.421565	0.0594972	-7.08546	1.39e-12	1.05e-11
ENSG00000077238.12	2803.19	0.826422	0.116649	7.08469	1.39e-12	1.05e-11
ENSG00000214796.7	341.692	-1.29283	0.182667	-7.07752	1.47e-12	1.1e-11
ENSG00000170425.3	66.9528	1.59106	0.224847	7.0762	1.48e-12	1.11e-11
ENSG00000129353.13	2116.41	1.09989	0.155441	7.07591	1.48e-12	1.11e-11
ENSG00000130649.8	195289	-2.26307	0.319963	-7.07292	1.52e-12	1.14e-11
ENSG00000173083.13	119.801	1.26472	0.17885	7.07138	1.53e-12	1.15e-11
ENSG00000243244.4	146.686	1.32427	0.187357	7.06817	1.57e-12	1.17e-11
ENSG00000244005.11	1717.59	-0.451827	0.0639592	-7.06429	1.61e-12	1.21e-11
ENSG00000110195.10	89.8221	2.63585	0.373179	7.06323	1.63e-12	1.21e-11
ENSG00000267254.4	31.6121	1.41398	0.200206	7.0626	1.63e-12	1.22e-11
ENSG00000180964.15	1545.56	1.31015	0.185634	7.05771	1.69e-12	1.26e-11
ENSG00000228427.1	15.7951	1.5791	0.223754	7.0573	1.7e-12	1.26e-11
ENSG00000134109.9	3080.74	-0.673257	0.0954254	-7.05532	1.72e-12	1.28e-11
ENSG00000111596.10	1830.74	0.323166	0.0458921	7.04188	1.9e-12	1.41e-11
ENSG00000273542.1	9.50018	-1.44606	0.205427	-7.03927	1.93e-12	1.43e-11
ENSG00000130164.10	4406.1	-0.815752	0.115911	-7.03776	1.95e-12	1.45e-11
ENSG00000141756.17	2137.55	1.73848	0.247056	7.0368	1.97e-12	1.46e-11
ENSG00000164849.8	68.9014	-1.14014	0.162069	-7.03487	1.99e-12	1.47e-11
ENSG00000109610.5	704.487	1.72552	0.24562	7.02518	2.14e-12	1.58e-11
ENSG00000181035.12	3797.74	-1.10114	0.156762	-7.02426	2.15e-12	1.59e-11
ENSG00000266304.1	119.1	-1.82329	0.259761	-7.01909	2.23e-12	1.65e-11
ENSG00000148297.14	1036.26	0.579614	0.0825799	7.01883	2.24e-12	1.65e-11
ENSG00000275897.1	40.538	-1.2192	0.173711	-7.01856	2.24e-12	1.65e-11
ENSG00000254615.2	28.2181	1.65842	0.236299	7.01834	2.25e-12	1.65e-11
ENSG00000172340.13	5310.65	-0.734975	0.104738	-7.01726	2.26e-12	1.66e-11
ENSG00000101825.7	468.91	1.83943	0.262317	7.01225	2.35e-12	1.72e-11
ENSG00000261040.5	67.6107	2.08507	0.298085	6.99489	2.65e-12	1.94e-11
ENSG00000105290.10	253.102	2.13619	0.305404	6.99466	2.66e-12	1.94e-11
ENSG00000196074.11	46.8024	1.68806	0.241377	6.99344	2.68e-12	1.96e-11
ENSG00000116711.9	53.5578	1.67987	0.240231	6.99271	2.7e-12	1.97e-11
ENSG00000187796.12	123.513	0.952268	0.136194	6.99201	2.71e-12	1.97e-11
ENSG00000109265.11	63.8271	2.17242	0.310976	6.98583	2.83e-12	2.06e-11
ENSG00000013573.15	669.42	0.942546	0.13499	6.98234	2.9e-12	2.11e-11
ENSG00000267607.1	21.8276	1.67654	0.24037	6.97483	3.06e-12	2.22e-11
ENSG00000270195.1	23.2479	1.10047	0.157805	6.97361	3.09e-12	2.24e-11
ENSG00000169692.11	6653.23	1.16241	0.166737	6.97153	3.14e-12	2.27e-11
ENSG00000163749.16	47.3899	-1.21254	0.173934	-6.97127	3.14e-12	2.27e-11
ENSG00000156049.6	87.7535	-1.25569	0.180202	-6.96826	3.21e-12	2.32e-11
ENSG00000175294.5	12.3081	1.38029	0.19818	6.96483	3.29e-12	2.37e-11
ENSG00000106605.9	1147.68	1.07114	0.153915	6.95929	3.42e-12	2.47e-11
ENSG00000142227.9	756.769	1.26321	0.181532	6.95862	3.44e-12	2.48e-11
ENSG00000123219.11	139.35	1.06711	0.153467	6.95336	3.57e-12	2.57e-11
ENSG00000251359.4	27.9027	-0.847729	0.121943	-6.95183	3.61e-12	2.59e-11
ENSG00000204370.7	3680.73	-0.540183	0.0778046	-6.94281	3.84e-12	2.76e-11
ENSG00000110680.11	139.875	2.89074	0.4164	6.94222	3.86e-12	2.77e-11
ENSG00000221994.9	36.9811	1.34326	0.193588	6.93877	3.96e-12	2.83e-11
ENSG00000100225.16	5200.13	-0.559904	0.0806954	-6.93849	3.96e-12	2.84e-11
ENSG00000239523.4	37.4956	1.06905	0.154152	6.93506	4.06e-12	2.9e-11
ENSG00000234062.6	16.5093	1.38035	0.199044	6.9349	4.07e-12	2.9e-11
ENSG00000122861.14	436.631	1.00034	0.144273	6.93368	4.1e-12	2.93e-11
ENSG00000234420.6	266.175	0.835459	0.120537	6.93117	4.17e-12	2.97e-11
ENSG00000117118.8	4693.17	-0.679641	0.0981006	-6.928	4.27e-12	3.04e-11
ENSG00000141956.12	383.921	0.797181	0.115126	6.92442	4.38e-12	3.11e-11
ENSG00000164692.16	14671.1	1.6548	0.239481	6.90997	4.85e-12	3.44e-11
ENSG00000020922.11	609.073	0.478361	0.0692447	6.90827	4.91e-12	3.48e-11
ENSG00000119431.8	3464.3	-0.699557	0.101273	-6.90766	4.93e-12	3.49e-11
ENSG00000197566.8	77.4064	0.757602	0.10973	6.90424	5.05e-12	3.57e-11
ENSG00000248663.5	33.9065	2.73319	0.395938	6.90309	5.09e-12	3.6e-11
ENSG00000198663.15	5231.38	-0.490464	0.071076	-6.90055	5.18e-12	3.66e-11
ENSG00000131944.8	140.041	0.74097	0.107418	6.89802	5.27e-12	3.72e-11
ENSG00000108797.10	252.757	1.39271	0.201952	6.89623	5.34e-12	3.77e-11
ENSG00000269918.1	24.7904	1.51963	0.220365	6.89595	5.35e-12	3.77e-11
ENSG00000278129.1	216.289	0.630009	0.0914222	6.8912	5.53e-12	3.89e-11
ENSG00000091136.12	4456.79	1.19725	0.173836	6.88724	5.69e-12	4e-11
ENSG00000228168.1	19.7996	1.52977	0.222398	6.87855	6.05e-12	4.25e-11
ENSG00000261390.4	21.5335	-1.53586	0.223513	-6.87146	6.35e-12	4.46e-11
ENSG00000269867.1	106.703	0.692922	0.100889	6.86819	6.5e-12	4.56e-11
ENSG00000159263.14	78.2228	1.2952	0.188718	6.86315	6.74e-12	4.71e-11
ENSG00000157368.9	215.63	1.35578	0.197657	6.85928	6.92e-12	4.84e-11
ENSG00000128805.13	101.081	1.09359	0.159437	6.85905	6.93e-12	4.84e-11
ENSG00000077152.8	496.042	0.898176	0.130996	6.85653	7.06e-12	4.92e-11
ENSG00000156510.12	2188.09	1.6229	0.236696	6.85645	7.06e-12	4.92e-11
ENSG00000114982.16	2164.91	0.449959	0.0656408	6.85487	7.14e-12	4.97e-11
ENSG00000024862.15	1133.12	-0.650639	0.0949545	-6.85212	7.28e-12	5.06e-11
ENSG00000119900.7	537.12	0.904039	0.131965	6.85063	7.35e-12	5.11e-11
ENSG00000132688.10	2174.19	0.991647	0.144774	6.84964	7.4e-12	5.14e-11
ENSG00000106636.6	2480.37	0.565957	0.0826899	6.84432	7.68e-12	5.33e-11
ENSG00000244509.3	502.409	1.26046	0.184226	6.84193	7.81e-12	5.41e-11
ENSG00000107175.9	1707.39	0.546713	0.0799187	6.84086	7.87e-12	5.45e-11
ENSG00000089639.9	509.027	0.80436	0.117596	6.84001	7.92e-12	5.47e-11
ENSG00000120949.13	22.2707	1.32404	0.193635	6.83784	8.04e-12	5.55e-11
ENSG00000234678.1	138.893	1.24087	0.181491	6.83713	8.08e-12	5.57e-11
ENSG00000180257.11	123.455	1.24266	0.181901	6.83152	8.4e-12	5.79e-11
ENSG00000232677.5	575.792	1.6902	0.247423	6.83119	8.42e-12	5.8e-11
ENSG00000172830.11	1148.96	0.70042	0.10254	6.83068	8.45e-12	5.81e-11
ENSG00000267302.4	20.9598	-1.09125	0.159769	-6.83017	8.48e-12	5.82e-11
ENSG00000222019.6	197.367	-1.05829	0.154988	-6.82819	8.6e-12	5.9e-11
ENSG00000267049.1	21.9207	0.982255	0.143919	6.82506	8.79e-12	6.02e-11
ENSG00000204060.5	57.2785	2.06933	0.303379	6.82095	9.04e-12	6.19e-11
ENSG00000074266.16	589.949	0.443417	0.0650131	6.82042	9.08e-12	6.21e-11
ENSG00000122642.9	2247.59	0.605972	0.0888769	6.81811	9.22e-12	6.3e-11
ENSG00000090971.4	447.677	1.17656	0.172574	6.81772	9.25e-12	6.31e-11
ENSG00000235884.3	28.1104	2.15932	0.316815	6.81571	9.38e-12	6.4e-11
ENSG00000122203.13	3691.77	-0.523828	0.0769747	-6.8052	1.01e-11	6.87e-11
ENSG00000274964.1	17.1888	1.18304	0.173905	6.80277	1.03e-11	6.98e-11
ENSG00000105991.7	10.516	1.45212	0.213549	6.79997	1.05e-11	7.11e-11
ENSG00000233930.3	20.4286	1.98979	0.292714	6.79773	1.06e-11	7.22e-11
ENSG00000166261.9	314.829	0.47171	0.0694123	6.79576	1.08e-11	7.31e-11
ENSG00000179542.14	25.261	1.97372	0.29079	6.78742	1.14e-11	7.74e-11
ENSG00000241935.7	1009.11	-1.34252	0.197826	-6.78637	1.15e-11	7.78e-11
ENSG00000115457.8	24703.7	-1.75282	0.258359	-6.78446	1.17e-11	7.88e-11
ENSG00000076716.8	510.592	2.01374	0.297019	6.77984	1.2e-11	8.13e-11
ENSG00000106976.17	478.342	1.55532	0.229445	6.77859	1.21e-11	8.19e-11
ENSG00000184574.8	70.5696	1.22358	0.180774	6.76858	1.3e-11	8.77e-11
ENSG00000169184.5	158.514	1.60972	0.237834	6.76823	1.3e-11	8.78e-11
ENSG00000101421.3	5044.23	0.496315	0.0733401	6.76732	1.31e-11	8.83e-11
ENSG00000179314.12	248.464	1.3734	0.20301	6.76519	1.33e-11	8.95e-11
ENSG00000278231.1	6.37695	1.29736	0.191821	6.76338	1.35e-11	9.05e-11
ENSG00000149328.13	71.1817	2.22389	0.328868	6.76225	1.36e-11	9.11e-11
ENSG00000137868.17	58.3543	2.31011	0.341761	6.75944	1.39e-11	9.28e-11
ENSG00000153132.11	710.514	1.7981	0.266095	6.75737	1.41e-11	9.41e-11
ENSG00000151883.15	605.071	0.942008	0.139481	6.75368	1.44e-11	9.64e-11
ENSG00000267481.1	47.6356	1.13899	0.168657	6.75326	1.45e-11	9.66e-11
ENSG00000260762.1	32.248	-1.73989	0.257658	-6.7527	1.45e-11	9.68e-11
ENSG00000224281.4	68.7282	-0.734788	0.108906	-6.74702	1.51e-11	1.01e-10
ENSG00000233966.1	14.5193	1.31319	0.194645	6.74658	1.51e-11	1.01e-10
ENSG00000169085.10	150.795	-1.41289	0.209584	-6.7414	1.57e-11	1.04e-10
ENSG00000092096.13	383.695	1.95548	0.290147	6.73963	1.59e-11	1.06e-10
ENSG00000152315.4	38.9464	1.69854	0.252075	6.73824	1.6e-11	1.06e-10
ENSG00000162972.9	1163.69	-0.456201	0.0677093	-6.73763	1.61e-11	1.07e-10
ENSG00000161558.9	610.677	-0.688655	0.102331	-6.72967	1.7e-11	1.13e-10
ENSG00000235903.6	38.2883	-0.974697	0.144893	-6.72701	1.73e-11	1.15e-10
ENSG00000145692.13	9954.74	-1.92125	0.285688	-6.72497	1.76e-11	1.16e-10
ENSG00000236287.6	763.122	0.568847	0.084669	6.71848	1.84e-11	1.21e-10
ENSG00000198690.8	537.42	-0.717035	0.106795	-6.71414	1.89e-11	1.25e-10
ENSG00000117407.15	26.1883	1.35186	0.2014	6.71229	1.92e-11	1.26e-10
ENSG00000140718.17	1209.06	-0.576494	0.0859945	-6.70385	2.03e-11	1.34e-10
ENSG00000237686.5	66.7707	1.83323	0.273475	6.70346	2.04e-11	1.34e-10
ENSG00000072506.11	5783.25	-0.743311	0.110888	-6.70327	2.04e-11	1.34e-10
ENSG00000176399.3	479.902	-1.3378	0.199715	-6.69858	2.1e-11	1.38e-10
ENSG00000119927.12	11178.6	-1.32944	0.198502	-6.69739	2.12e-11	1.39e-10
ENSG00000171016.10	24.0204	1.78023	0.266047	6.69143	2.21e-11	1.45e-10
ENSG00000153898.11	52.1073	1.70407	0.25467	6.69128	2.21e-11	1.45e-10
ENSG00000173457.9	2956.15	0.837713	0.125229	6.68944	2.24e-11	1.47e-10
ENSG00000107669.16	1409.94	-0.504857	0.0754814	-6.6885	2.25e-11	1.47e-10
ENSG00000137825.9	484.791	1.42555	0.213142	6.68826	2.26e-11	1.47e-10
ENSG00000109339.17	78.3392	1.6783	0.250944	6.68796	2.26e-11	1.48e-10
ENSG00000183506.15	168.028	0.763685	0.114215	6.68635	2.29e-11	1.49e-10
ENSG00000198081.9	499.144	-0.442188	0.0661713	-6.68247	2.35e-11	1.53e-10
ENSG00000258634.3	190.133	-0.859253	0.128591	-6.68205	2.36e-11	1.53e-10
ENSG00000259146.3	53.9539	-0.922779	0.138333	-6.67072	2.55e-11	1.65e-10
ENSG00000227733.7	68.8073	-2.28008	0.341808	-6.67064	2.55e-11	1.65e-10
ENSG00000271383.5	198.304	0.872338	0.130781	6.6702	2.55e-11	1.66e-10
ENSG00000275152.3	4438.17	-1.89625	0.284299	-6.66993	2.56e-11	1.66e-10
ENSG00000125257.12	606.445	1.50267	0.225343	6.66837	2.59e-11	1.67e-10
ENSG00000164088.16	590.007	0.752266	0.112813	6.66827	2.59e-11	1.67e-10
ENSG00000160207.7	22.6183	0.960808	0.144088	6.66821	2.59e-11	1.67e-10
ENSG00000259417.2	1105.23	-1.41392	0.212086	-6.66673	2.62e-11	1.69e-10
ENSG00000272977.1	28.5124	1.15922	0.173893	6.6663	2.62e-11	1.69e-10
ENSG00000106853.15	13690.1	-1.36129	0.204338	-6.66197	2.7e-11	1.74e-10
ENSG00000076944.13	1557.79	0.756614	0.113615	6.65942	2.75e-11	1.77e-10
ENSG00000115758.11	4518.2	0.793183	0.119124	6.65847	2.77e-11	1.78e-10
ENSG00000104490.16	857.087	1.24368	0.187023	6.64984	2.93e-11	1.88e-10
ENSG00000145332.12	581.833	-0.620601	0.0933453	-6.64844	2.96e-11	1.9e-10
ENSG00000196081.8	19.5419	1.21397	0.182605	6.64809	2.97e-11	1.9e-10
ENSG00000107614.20	74.7536	0.885188	0.133168	6.64718	2.99e-11	1.91e-10
ENSG00000175595.13	231.734	-0.626391	0.094261	-6.64528	3.03e-11	1.94e-10
ENSG00000226711.5	12.6424	1.32299	0.199208	6.64123	3.11e-11	1.99e-10
ENSG00000133805.14	196.721	1.01101	0.15231	6.63786	3.18e-11	2.03e-10
ENSG00000106714.16	84.7239	-1.8337	0.276265	-6.63747	3.19e-11	2.03e-10
ENSG00000196338.11	18.8071	1.10733	0.166846	6.63686	3.2e-11	2.04e-10
ENSG00000152409.8	930.767	-0.62096	0.0935805	-6.63557	3.23e-11	2.06e-10
ENSG00000170955.9	468.102	1.28199	0.193402	6.62859	3.39e-11	2.15e-10
ENSG00000198189.9	7561.15	-0.730697	0.110356	-6.62126	3.56e-11	2.26e-10
ENSG00000198182.11	143.967	1.15319	0.174281	6.61685	3.67e-11	2.33e-10
ENSG00000145675.13	3723.58	-0.849664	0.128421	-6.61622	3.68e-11	2.34e-10
ENSG00000114779.18	6815.53	-0.836954	0.126513	-6.61556	3.7e-11	2.34e-10
ENSG00000249249.1	32.2528	-0.757657	0.114531	-6.61528	3.71e-11	2.35e-10
ENSG00000236824.1	32.1268	1.50326	0.227371	6.6115	3.8e-11	2.4e-10
ENSG00000132329.9	4856.44	-1.42801	0.216036	-6.61005	3.84e-11	2.43e-10
ENSG00000186818.11	370.35	1.28745	0.194829	6.60808	3.89e-11	2.46e-10
ENSG00000137509.9	3675.79	-0.624444	0.0945129	-6.60697	3.92e-11	2.47e-10
ENSG00000174996.10	760.429	0.668893	0.101251	6.60628	3.94e-11	2.48e-10
ENSG00000229155.1	11.1885	1.79251	0.271346	6.606	3.95e-11	2.48e-10
ENSG00000128596.15	19.6012	1.28755	0.195012	6.60239	4.05e-11	2.54e-10
ENSG00000169733.10	3902.93	-0.719907	0.109042	-6.60213	4.05e-11	2.54e-10
ENSG00000239445.4	20.5304	-1.0743	0.162786	-6.59945	4.13e-11	2.59e-10
ENSG00000055130.14	3470.37	-0.461331	0.0699253	-6.59748	4.18e-11	2.62e-10
ENSG00000117859.17	3666.84	0.674564	0.10233	6.59203	4.34e-11	2.72e-10
ENSG00000168874.11	677.081	-1.59839	0.242709	-6.58563	4.53e-11	2.83e-10
ENSG00000138279.14	6318.87	-0.442817	0.067251	-6.58454	4.56e-11	2.85e-10
ENSG00000163596.15	50.0103	1.04269	0.158383	6.58332	4.6e-11	2.87e-10
ENSG00000107929.13	2202.97	0.409493	0.0622565	6.57752	4.78e-11	2.98e-10
ENSG00000058453.15	597.888	0.569954	0.0866566	6.57716	4.8e-11	2.99e-10
ENSG00000161513.10	1457.39	-0.908915	0.138194	-6.57709	4.8e-11	2.99e-10
ENSG00000170681.6	18.032	1.0696	0.162698	6.57418	4.89e-11	3.04e-10
ENSG00000197601.11	334.903	1.04211	0.158686	6.56708	5.13e-11	3.19e-10
ENSG00000259583.2	13.8578	1.46887	0.223832	6.56236	5.3e-11	3.29e-10
ENSG00000171813.12	871.22	0.921864	0.140506	6.56104	5.34e-11	3.31e-10
ENSG00000163697.15	1503.02	-0.731848	0.111557	-6.56033	5.37e-11	3.33e-10
ENSG00000271936.1	29.8064	1.10496	0.168526	6.55663	5.5e-11	3.41e-10
ENSG00000225194.2	12.4756	1.61376	0.24627	6.5528	5.65e-11	3.49e-10
ENSG00000163319.9	537.815	-0.456215	0.0696679	-6.54843	5.81e-11	3.59e-10
ENSG00000107362.12	600.756	-0.50422	0.0770011	-6.54822	5.82e-11	3.59e-10
ENSG00000166579.14	1067.02	-0.632337	0.096609	-6.54532	5.94e-11	3.66e-10
ENSG00000184916.7	639.942	1.03643	0.15859	6.53528	6.35e-11	3.91e-10
ENSG00000203872.6	14.6631	1.11148	0.170083	6.53491	6.36e-11	3.92e-10
ENSG00000130558.17	160.541	1.81353	0.277574	6.53351	6.42e-11	3.95e-10
ENSG00000167604.12	95.0427	0.839219	0.128449	6.53349	6.43e-11	3.95e-10
ENSG00000168385.16	7282.03	0.597412	0.0915313	6.52686	6.72e-11	4.12e-10
ENSG00000145911.5	114.729	1.10714	0.169851	6.51827	7.11e-11	4.36e-10
ENSG00000166847.8	1594.57	0.493729	0.0757939	6.5141	7.31e-11	4.48e-10
ENSG00000262903.1	28.504	1.24091	0.190529	6.51299	7.37e-11	4.51e-10
ENSG00000168461.11	734.894	1.00456	0.15429	6.51085	7.47e-11	4.57e-10
ENSG00000100401.18	7955.05	0.707835	0.108851	6.50278	7.89e-11	4.82e-10
ENSG00000062038.12	26.3523	1.83753	0.282615	6.50187	7.93e-11	4.84e-10
ENSG00000163898.8	110.201	2.06456	0.31755	6.50152	7.95e-11	4.85e-10
ENSG00000188921.13	89.5011	0.979344	0.150718	6.49785	8.15e-11	4.96e-10
ENSG00000228649.7	42.0723	1.21701	0.187386	6.49465	8.32e-11	5.07e-10
ENSG00000214826.5	73.7454	0.872687	0.13438	6.49416	8.35e-11	5.08e-10
ENSG00000167037.17	86.5953	1.49672	0.230512	6.49301	8.41e-11	5.11e-10
ENSG00000197893.12	200.463	1.48222	0.228346	6.49114	8.52e-11	5.17e-10
ENSG00000164089.7	1604.91	-1.63691	0.252188	-6.49083	8.54e-11	5.18e-10
ENSG00000214274.8	17608.1	-1.38565	0.213492	-6.49039	8.56e-11	5.19e-10
ENSG00000214078.10	4465.25	0.687227	0.105903	6.48923	8.63e-11	5.22e-10
ENSG00000270953.1	9.97103	1.02701	0.158485	6.48021	9.16e-11	5.54e-10
ENSG00000132326.10	796.393	-0.661039	0.102079	-6.47578	9.43e-11	5.7e-10
ENSG00000169499.13	607.259	0.863958	0.133417	6.47561	9.44e-11	5.7e-10
ENSG00000215912.10	13.8982	1.43277	0.221374	6.47219	9.66e-11	5.83e-10
ENSG00000118985.13	5754.43	-0.865948	0.133797	-6.47209	9.67e-11	5.83e-10
ENSG00000090581.8	4507.58	-0.635707	0.0982413	-6.47088	9.74e-11	5.87e-10
ENSG00000214870.7	24.842	1.83469	0.283584	6.46964	9.82e-11	5.91e-10
ENSG00000128590.4	3585.93	-0.724405	0.111987	-6.46864	9.89e-11	5.94e-10
ENSG00000138759.16	778.538	2.20793	0.341496	6.46547	1.01e-10	6.06e-10
ENSG00000053702.13	148.703	0.866727	0.134073	6.46461	1.02e-10	6.09e-10
ENSG00000280721.1	26.8563	1.21756	0.188349	6.46437	1.02e-10	6.1e-10
ENSG00000087589.15	82.1694	-0.96373	0.149098	-6.46374	1.02e-10	6.12e-10
ENSG00000172081.12	1161.62	0.510961	0.0790782	6.46146	1.04e-10	6.2e-10
ENSG00000166012.13	2065	0.615634	0.0954031	6.45298	1.1e-10	6.56e-10
ENSG00000264424.1	1070.63	3.92245	0.608254	6.44871	1.13e-10	6.74e-10
ENSG00000275294.3	13.5079	-1.32977	0.206213	-6.4485	1.13e-10	6.74e-10
ENSG00000136603.12	1451.7	0.705601	0.109474	6.44537	1.15e-10	6.87e-10
ENSG00000170185.8	1066.23	-0.593186	0.0922346	-6.43128	1.27e-10	7.54e-10
ENSG00000101333.15	64.4682	1.46959	0.228533	6.43052	1.27e-10	7.57e-10
ENSG00000100505.12	46.8223	1.81217	0.281983	6.42652	1.31e-10	7.76e-10
ENSG00000074370.16	601.605	1.1257	0.175194	6.42546	1.31e-10	7.81e-10
ENSG00000274020.1	215.496	0.85694	0.133371	6.42523	1.32e-10	7.81e-10
ENSG00000123094.14	484.251	1.20616	0.187803	6.42245	1.34e-10	7.95e-10
ENSG00000167613.14	583.354	1.09885	0.171168	6.41968	1.37e-10	8.09e-10
ENSG00000164011.16	498.447	-0.545096	0.0849296	-6.41821	1.38e-10	8.16e-10
ENSG00000159496.13	30.1602	0.934113	0.145648	6.41352	1.42e-10	8.41e-10
ENSG00000146021.13	205.046	1.47	0.229219	6.41307	1.43e-10	8.43e-10
ENSG00000049245.11	2525.56	-0.531544	0.0829047	-6.41151	1.44e-10	8.5e-10
ENSG00000227986.1	29.2591	0.941129	0.146794	6.41122	1.44e-10	8.51e-10
ENSG00000136933.15	2288.49	-0.873754	0.136339	-6.40867	1.47e-10	8.65e-10
ENSG00000130204.11	3892.09	0.732724	0.114404	6.40472	1.51e-10	8.87e-10
ENSG00000143554.12	3189.19	1.06237	0.165946	6.40188	1.53e-10	9.03e-10
ENSG00000107789.14	1585.48	-0.642048	0.100333	-6.39915	1.56e-10	9.18e-10
ENSG00000176209.10	1616.92	-0.906492	0.141675	-6.39838	1.57e-10	9.22e-10
ENSG00000100150.15	770.098	-0.630468	0.0986493	-6.391	1.65e-10	9.67e-10
ENSG00000149781.11	787.822	0.968004	0.151479	6.39036	1.65e-10	9.7e-10
ENSG00000224043.6	23.6207	0.817515	0.128025	6.38558	1.71e-10	1e-09
ENSG00000138640.13	903.067	-1.31034	0.205286	-6.38301	1.74e-10	1.02e-09
ENSG00000122176.10	728.346	1.64631	0.257935	6.38267	1.74e-10	1.02e-09
ENSG00000171766.14	41083.6	-1.14016	0.1787	-6.38027	1.77e-10	1.03e-09
ENSG00000184992.10	1116.33	0.599016	0.0938913	6.37989	1.77e-10	1.03e-09
ENSG00000048828.15	6928.37	-0.35942	0.0563483	-6.37855	1.79e-10	1.04e-09
ENSG00000146678.8	32215	-1.56537	0.245582	-6.37414	1.84e-10	1.07e-09
ENSG00000196668.3	10.5575	1.56355	0.245354	6.37261	1.86e-10	1.08e-09
ENSG00000035141.6	2051.09	0.548219	0.0860632	6.36996	1.89e-10	1.1e-09
ENSG00000151617.14	206.42	1.1272	0.17705	6.36655	1.93e-10	1.12e-09
ENSG00000160539.4	32.1177	1.37445	0.215975	6.36393	1.97e-10	1.14e-09
ENSG00000090905.16	1655.37	-0.537616	0.0845749	-6.35668	2.06e-10	1.19e-09
ENSG00000119630.12	441.908	1.01329	0.159406	6.35668	2.06e-10	1.19e-09
ENSG00000104450.11	343.132	0.858898	0.135213	6.3522	2.12e-10	1.23e-09
ENSG00000179967.11	534.672	0.90503	0.142549	6.34891	2.17e-10	1.25e-09
ENSG00000124107.5	4030.85	1.98141	0.312127	6.3481	2.18e-10	1.26e-09
ENSG00000179761.10	12426.7	-1.1957	0.188378	-6.34732	2.19e-10	1.26e-09
ENSG00000261770.1	11.433	1.11451	0.17559	6.34722	2.19e-10	1.26e-09
ENSG00000112992.15	6003.65	-0.868427	0.136836	-6.34646	2.2e-10	1.27e-09
ENSG00000175216.13	3212.8	0.428665	0.0676977	6.33205	2.42e-10	1.39e-09
ENSG00000122417.14	207.466	1.06014	0.167513	6.32873	2.47e-10	1.42e-09
ENSG00000272733.1	10.5674	1.4395	0.22746	6.32859	2.47e-10	1.42e-09
ENSG00000159166.12	4256.62	1.53143	0.242044	6.32708	2.5e-10	1.43e-09
ENSG00000129226.12	102.562	1.17733	0.186083	6.32691	2.5e-10	1.44e-09
ENSG00000232721.2	227.111	-2.28651	0.361608	-6.32319	2.56e-10	1.47e-09
ENSG00000010270.12	720.163	0.583356	0.0922571	6.32316	2.56e-10	1.47e-09
ENSG00000279010.1	97.1567	0.595238	0.0941682	6.32101	2.6e-10	1.49e-09
ENSG00000125505.15	2882.55	0.498093	0.0788048	6.32059	2.61e-10	1.49e-09
ENSG00000257122.4	78.5065	0.696434	0.110272	6.31563	2.69e-10	1.54e-09
ENSG00000230359.4	14.7893	-0.918832	0.145529	-6.31374	2.72e-10	1.55e-09
ENSG00000237276.7	62.0987	-1.18597	0.187911	-6.31132	2.77e-10	1.58e-09
ENSG00000161267.10	6629.64	-1.16741	0.185077	-6.30772	2.83e-10	1.61e-09
ENSG00000109511.9	461.171	-1.66412	0.263865	-6.30672	2.85e-10	1.62e-09
ENSG00000197696.8	304.869	1.16216	0.184304	6.30564	2.87e-10	1.63e-09
ENSG00000126947.10	178.144	1.16835	0.185361	6.3031	2.92e-10	1.66e-09
ENSG00000168393.11	1501.9	0.724265	0.114935	6.30153	2.95e-10	1.67e-09
ENSG00000159713.9	379.092	1.31445	0.208614	6.30088	2.96e-10	1.68e-09
ENSG00000228956.7	20.2389	1.88423	0.299311	6.29522	3.07e-10	1.74e-09
ENSG00000267470.4	14.5318	1.45766	0.231635	6.29292	3.12e-10	1.76e-09
ENSG00000100012.10	21.8748	-1.92234	0.305511	-6.29222	3.13e-10	1.77e-09
ENSG00000184226.13	74.1538	1.87694	0.298616	6.28548	3.27e-10	1.85e-09
ENSG00000172716.15	378.661	1.11763	0.177976	6.27968	3.39e-10	1.92e-09
ENSG00000006453.12	3267.09	0.986438	0.15709	6.27944	3.4e-10	1.92e-09
ENSG00000154556.16	3576.27	-0.959499	0.152829	-6.27824	3.42e-10	1.93e-09
ENSG00000187048.11	11636.1	-1.60033	0.255032	-6.27503	3.5e-10	1.97e-09
ENSG00000072858.9	70.6722	1.24637	0.198684	6.27313	3.54e-10	1.99e-09
ENSG00000256863.1	29.8374	-1.52867	0.243686	-6.27311	3.54e-10	1.99e-09
ENSG00000184828.8	129.402	-1.65381	0.263651	-6.27273	3.55e-10	1.99e-09
ENSG00000105568.16	11678.6	0.540124	0.0861252	6.27138	3.58e-10	2.01e-09
ENSG00000185246.16	643.221	0.492402	0.0785163	6.27133	3.58e-10	2.01e-09
ENSG00000140564.9	18781	0.997618	0.159155	6.26823	3.65e-10	2.05e-09
ENSG00000151150.19	405.077	1.54107	0.24601	6.26425	3.75e-10	2.1e-09
ENSG00000160716.4	11.2379	1.61508	0.2579	6.26241	3.79e-10	2.12e-09
ENSG00000079819.15	1488.75	0.844548	0.134905	6.26033	3.84e-10	2.15e-09
ENSG00000168118.10	3110.5	-0.572708	0.0915486	-6.25578	3.96e-10	2.21e-09
ENSG00000102738.7	805.462	-0.556596	0.0889895	-6.25463	3.98e-10	2.22e-09
ENSG00000070501.10	1000.39	-0.797967	0.127599	-6.25372	4.01e-10	2.24e-09
ENSG00000110777.10	157.783	1.72298	0.275702	6.24942	4.12e-10	2.3e-09
ENSG00000197872.10	358.045	0.970508	0.155298	6.24935	4.12e-10	2.3e-09
ENSG00000095587.8	20.5839	1.31299	0.210199	6.24643	4.2e-10	2.34e-09
ENSG00000158315.9	31.0916	1.27533	0.204202	6.24545	4.23e-10	2.35e-09
ENSG00000254332.1	8.07326	1.23215	0.197299	6.24506	4.24e-10	2.35e-09
ENSG00000182218.8	121.501	1.18217	0.189313	6.24454	4.25e-10	2.36e-09
ENSG00000225151.9	16.7325	0.994574	0.159303	6.24329	4.28e-10	2.38e-09
ENSG00000102172.14	2293.02	0.51798	0.0829859	6.24178	4.33e-10	2.4e-09
ENSG00000176383.8	25.2369	1.26829	0.20327	6.23944	4.39e-10	2.43e-09
ENSG00000111012.8	64.0553	1.25951	0.201891	6.23855	4.42e-10	2.44e-09
ENSG00000186001.11	1003.89	0.35623	0.0571392	6.23443	4.53e-10	2.51e-09
ENSG00000005421.7	11547.8	-1.54238	0.247403	-6.23428	4.54e-10	2.51e-09
ENSG00000232533.1	235.84	0.905349	0.145229	6.23394	4.55e-10	2.51e-09
ENSG00000114450.8	345.819	0.864969	0.138753	6.23387	4.55e-10	2.51e-09
ENSG00000141738.12	876.016	1.10259	0.176905	6.23267	4.59e-10	2.53e-09
ENSG00000170122.5	11.5283	1.45368	0.233288	6.23127	4.63e-10	2.55e-09
ENSG00000214223.4	13.6563	0.928698	0.149045	6.23101	4.63e-10	2.55e-09
ENSG00000138735.14	267.621	1.14897	0.184416	6.23034	4.65e-10	2.56e-09
ENSG00000188389.9	134.976	1.72561	0.277028	6.229	4.69e-10	2.58e-09
ENSG00000102452.14	71.6867	2.09039	0.335663	6.22766	4.73e-10	2.6e-09
ENSG00000146411.5	297.547	-1.6785	0.269615	-6.22553	4.8e-10	2.63e-09
ENSG00000242615.1	48.3648	1.00241	0.161019	6.22544	4.8e-10	2.63e-09
ENSG00000128346.9	23.7251	0.856534	0.137643	6.22289	4.88e-10	2.67e-09
ENSG00000154678.15	41.2547	1.48386	0.238465	6.22255	4.89e-10	2.67e-09
ENSG00000130962.16	369.215	-0.726818	0.116806	-6.22245	4.89e-10	2.67e-09
ENSG00000114770.15	858.274	0.55013	0.0884152	6.22211	4.91e-10	2.68e-09
ENSG00000162032.14	82.606	-0.719392	0.115643	-6.22082	4.95e-10	2.7e-09
ENSG00000269335.4	542.98	-0.984132	0.158201	-6.22079	4.95e-10	2.7e-09
ENSG00000144868.12	25.9713	1.39561	0.224355	6.22057	4.95e-10	2.7e-09
ENSG00000104371.4	293.488	-2.99312	0.481222	-6.21984	4.98e-10	2.71e-09
ENSG00000245573.6	92.5892	-0.80103	0.128791	-6.21962	4.98e-10	2.71e-09
ENSG00000006747.13	54.5076	1.68677	0.271404	6.21496	5.13e-10	2.79e-09
ENSG00000258472.7	41.5418	0.811195	0.130584	6.21206	5.23e-10	2.84e-09
ENSG00000261295.1	12.7343	1.53951	0.247942	6.20914	5.33e-10	2.89e-09
ENSG00000196507.9	283.395	1.00655	0.162121	6.20865	5.34e-10	2.9e-09
ENSG00000163435.14	5472.01	1.05221	0.16964	6.20263	5.55e-10	3e-09
ENSG00000166130.13	720.856	0.664591	0.107147	6.2026	5.55e-10	3e-09
ENSG00000162444.11	546.827	-1.14826	0.185358	-6.19485	5.83e-10	3.15e-09
ENSG00000139289.12	3854.69	-1.0128	0.163505	-6.19429	5.85e-10	3.16e-09
ENSG00000103423.12	3349.32	-0.507684	0.0819785	-6.19289	5.91e-10	3.19e-09
ENSG00000099991.15	1835.79	0.467903	0.075562	6.19231	5.93e-10	3.2e-09
ENSG00000168778.10	252.207	0.998956	0.161336	6.19178	5.95e-10	3.2e-09
ENSG00000164543.5	1021.63	0.588186	0.0950503	6.18816	6.09e-10	3.28e-09
ENSG00000110719.8	4796.25	0.760421	0.122909	6.18686	6.14e-10	3.3e-09
ENSG00000269973.1	205.914	0.706002	0.114138	6.18551	6.19e-10	3.33e-09
ENSG00000132855.4	14843.3	-1.2878	0.208222	-6.18474	6.22e-10	3.34e-09
ENSG00000267064.1	18.8362	-0.728391	0.117812	-6.18267	6.3e-10	3.38e-09
ENSG00000149636.14	815.835	0.519187	0.0839868	6.18178	6.34e-10	3.4e-09
ENSG00000107099.14	524.097	1.11165	0.179875	6.18012	6.41e-10	3.43e-09
ENSG00000116815.14	400.447	0.657074	0.106388	6.1762	6.57e-10	3.51e-09
ENSG00000102879.14	1398.85	1.11409	0.180414	6.17515	6.61e-10	3.53e-09
ENSG00000105270.13	229.368	1.03903	0.168385	6.17057	6.8e-10	3.64e-09
ENSG00000150457.8	822.746	-0.695292	0.11269	-6.16994	6.83e-10	3.65e-09
ENSG00000138738.9	32.1482	1.45154	0.235543	6.16252	7.16e-10	3.82e-09
ENSG00000005436.12	961.759	-0.461245	0.0748627	-6.16121	7.22e-10	3.85e-09
ENSG00000148481.12	465.968	-0.491981	0.0799096	-6.15671	7.43e-10	3.96e-09
ENSG00000139714.11	15.5604	1.14044	0.18528	6.15521	7.5e-10	3.99e-09
ENSG00000144120.11	915.583	-0.57816	0.0940135	-6.14975	7.76e-10	4.13e-09
ENSG00000115661.12	1513.46	-0.426114	0.0693337	-6.14585	7.95e-10	4.22e-09
ENSG00000159618.14	279.004	1.65952	0.270028	6.14575	7.96e-10	4.22e-09
ENSG00000109079.8	3759.81	-0.439679	0.0715452	-6.14547	7.97e-10	4.23e-09
ENSG00000183682.7	10.7409	1.26671	0.206136	6.14502	8e-10	4.24e-09
ENSG00000170608.2	3406.94	1.34536	0.218957	6.1444	8.03e-10	4.25e-09
ENSG00000186642.14	361.897	-1.00914	0.164242	-6.14421	8.04e-10	4.25e-09
ENSG00000111670.13	1014	0.555271	0.0903742	6.14413	8.04e-10	4.25e-09
ENSG00000164038.13	1040.05	-0.879426	0.143135	-6.14404	8.04e-10	4.25e-09
ENSG00000167103.10	17.3548	1.31802	0.21452	6.14403	8.05e-10	4.25e-09
ENSG00000040933.14	588.623	0.529839	0.0862641	6.14205	8.15e-10	4.3e-09
ENSG00000133935.6	4061.91	-0.714523	0.116395	-6.13879	8.32e-10	4.38e-09
ENSG00000100065.13	2139.08	0.635742	0.103585	6.13738	8.39e-10	4.42e-09
ENSG00000119844.13	1407.98	0.411886	0.0671842	6.1307	8.75e-10	4.6e-09
ENSG00000099956.16	2694.97	0.484796	0.0791215	6.12724	8.94e-10	4.7e-09
ENSG00000123200.15	1799.3	-0.637052	0.10399	-6.12606	9.01e-10	4.73e-09
ENSG00000196954.11	1894.83	0.626213	0.102238	6.12505	9.07e-10	4.76e-09
ENSG00000114268.10	266.743	1.19646	0.195354	6.12457	9.09e-10	4.77e-09
ENSG00000148459.14	324.991	0.576836	0.0942005	6.12349	9.15e-10	4.8e-09
ENSG00000136152.13	1789.63	-0.646715	0.105626	-6.12271	9.2e-10	4.82e-09
ENSG00000274849.1	20.9742	1.07238	0.175228	6.1199	9.36e-10	4.9e-09
ENSG00000179943.7	637.417	0.423099	0.0691365	6.11976	9.37e-10	4.9e-09
ENSG00000279130.1	13.1801	-1.09472	0.179171	-6.10996	9.97e-10	5.21e-09
ENSG00000170049.8	18.6016	0.97351	0.15936	6.10887	1e-09	5.24e-09
ENSG00000272333.4	2476.03	0.627338	0.102706	6.10809	1.01e-09	5.26e-09
ENSG00000159164.8	121.692	1.44018	0.236015	6.10207	1.05e-09	5.46e-09
ENSG00000115310.16	12335.5	-0.531034	0.0870276	-6.10191	1.05e-09	5.46e-09
ENSG00000233622.1	26.4981	1.48094	0.242752	6.10063	1.06e-09	5.5e-09
ENSG00000197937.11	151.408	1.15012	0.188605	6.09803	1.07e-09	5.58e-09
ENSG00000127124.12	211.723	1.01261	0.166157	6.09432	1.1e-09	5.71e-09
ENSG00000106125.14	91.8912	1.02213	0.167742	6.09348	1.1e-09	5.74e-09
ENSG00000152779.13	300.892	-1.86942	0.30685	-6.09228	1.11e-09	5.77e-09
ENSG00000274501.1	28.692	-1.4177	0.233006	-6.08442	1.17e-09	6.06e-09
ENSG00000270157.1	49.6836	0.756286	0.124382	6.08037	1.2e-09	6.21e-09
ENSG00000166747.11	2887.93	-0.444955	0.0732474	-6.07468	1.24e-09	6.43e-09
ENSG00000274414.1	14.0651	1.332	0.219297	6.07397	1.25e-09	6.45e-09
ENSG00000186314.10	105.648	0.893775	0.147284	6.06836	1.29e-09	6.68e-09
ENSG00000174738.11	1505.02	-0.552561	0.0910694	-6.06747	1.3e-09	6.71e-09
ENSG00000062524.14	70.0846	1.44926	0.23887	6.06715	1.3e-09	6.72e-09
ENSG00000236975.1	9.88507	-1.38884	0.228932	-6.06662	1.31e-09	6.73e-09
ENSG00000198910.11	21.9903	1.63408	0.269631	6.06042	1.36e-09	6.99e-09
ENSG00000160392.12	592.235	0.496638	0.0819771	6.05826	1.38e-09	7.08e-09
ENSG00000128617.2	79.9883	0.86732	0.143232	6.05535	1.4e-09	7.21e-09
ENSG00000179362.13	10.3367	1.30424	0.215467	6.0531	1.42e-09	7.3e-09
ENSG00000179766.16	20.0614	1.27307	0.210376	6.0514	1.44e-09	7.37e-09
ENSG00000099917.16	2677.48	0.382359	0.0632239	6.04769	1.47e-09	7.54e-09
ENSG00000120913.22	732.172	-0.630628	0.104358	-6.04292	1.51e-09	7.76e-09
ENSG00000260361.1	19.9276	-0.780472	0.129171	-6.04215	1.52e-09	7.79e-09
ENSG00000123096.10	125.92	1.47238	0.243701	6.04173	1.52e-09	7.8e-09
ENSG00000147274.13	4110.16	0.311123	0.0515186	6.03905	1.55e-09	7.93e-09
ENSG00000137310.10	891.328	0.902797	0.149504	6.0386	1.55e-09	7.95e-09
ENSG00000134255.12	816.243	-0.613475	0.101604	-6.03788	1.56e-09	7.97e-09
ENSG00000152484.12	1071.25	-0.531433	0.0880356	-6.03657	1.57e-09	8.03e-09
ENSG00000086205.15	480.852	-1.16336	0.192867	-6.03195	1.62e-09	8.26e-09
ENSG00000244723.3	9.26386	1.16734	0.193587	6.03005	1.64e-09	8.35e-09
ENSG00000133808.4	15.1387	-1.07015	0.177476	-6.02982	1.64e-09	8.36e-09
ENSG00000273702.1	79.3849	-0.822761	0.13653	-6.02623	1.68e-09	8.54e-09
ENSG00000203326.8	179.997	1.18478	0.197021	6.01348	1.82e-09	9.23e-09
ENSG00000102401.18	1151.97	1.30404	0.216877	6.0128	1.82e-09	9.26e-09
ENSG00000248866.1	58.622	-0.645326	0.107361	-6.01078	1.85e-09	9.37e-09
ENSG00000141295.12	3076.71	-0.77161	0.128391	-6.00985	1.86e-09	9.42e-09
ENSG00000107672.13	1213.54	-0.442319	0.0736381	-6.00666	1.89e-09	9.6e-09
ENSG00000132182.10	3235.42	0.670494	0.111631	6.00635	1.9e-09	9.61e-09
ENSG00000100302.6	73.6592	0.923135	0.153777	6.00306	1.94e-09	9.8e-09
ENSG00000168589.13	11.5482	-1.40958	0.234902	-6.00073	1.96e-09	9.93e-09
ENSG00000088356.5	1055.91	0.519053	0.0865333	5.99831	1.99e-09	1.01e-08
ENSG00000096093.13	254.008	0.673284	0.112262	5.99742	2e-09	1.01e-08
ENSG00000148123.13	1285.39	-1.32003	0.220201	-5.99465	2.04e-09	1.03e-08
ENSG00000152291.12	13993.6	-0.531575	0.0887104	-5.99225	2.07e-09	1.04e-08
ENSG00000160712.11	5530.76	-0.920488	0.153636	-5.99136	2.08e-09	1.05e-08
ENSG00000060558.3	149.553	0.952182	0.158927	5.9913	2.08e-09	1.05e-08
ENSG00000104324.14	5001.12	-0.670941	0.11199	-5.99108	2.08e-09	1.05e-08
ENSG00000273759.1	20.325	0.922884	0.154043	5.99107	2.08e-09	1.05e-08
ENSG00000130635.14	3048.06	1.44683	0.241606	5.98836	2.12e-09	1.06e-08
ENSG00000156011.15	1053.07	-0.942506	0.157421	-5.98716	2.14e-09	1.07e-08
ENSG00000158517.12	83.6605	1.20934	0.202086	5.98426	2.17e-09	1.09e-08
ENSG00000256632.3	6.51561	-1.03543	0.173037	-5.98385	2.18e-09	1.09e-08
ENSG00000198019.11	19.7947	1.37714	0.230171	5.98313	2.19e-09	1.1e-08
ENSG00000137133.9	2722.66	-0.791493	0.13233	-5.98121	2.21e-09	1.11e-08
ENSG00000177465.4	551.213	-0.832382	0.139278	-5.9764	2.28e-09	1.14e-08
ENSG00000276231.3	74.4871	0.837219	0.140146	5.9739	2.32e-09	1.16e-08
ENSG00000197043.12	9847.14	-0.828401	0.138721	-5.97171	2.35e-09	1.17e-08
ENSG00000075643.5	1626.68	-0.781482	0.130912	-5.96952	2.38e-09	1.19e-08
ENSG00000168389.16	887.213	-1.8887	0.316407	-5.96921	2.38e-09	1.19e-08
ENSG00000165495.14	36.2392	1.47757	0.247598	5.9676	2.41e-09	1.2e-08
ENSG00000084636.16	590.157	1.44251	0.241924	5.96264	2.48e-09	1.23e-08
ENSG00000026025.12	12661.4	0.811383	0.136199	5.95735	2.56e-09	1.27e-08
ENSG00000137692.10	625.29	0.536803	0.0901232	5.95633	2.58e-09	1.28e-08
ENSG00000171603.15	3241.65	0.828109	0.13913	5.95203	2.65e-09	1.31e-08
ENSG00000109756.7	1410.91	-0.654448	0.109956	-5.9519	2.65e-09	1.31e-08
ENSG00000267655.1	12.6812	0.886283	0.149039	5.94664	2.74e-09	1.36e-08
ENSG00000233785.1	15.3435	-1.07013	0.18004	-5.94383	2.78e-09	1.38e-08
ENSG00000255306.1	7.78713	0.956078	0.160936	5.94075	2.84e-09	1.4e-08
ENSG00000259431.4	238.031	-0.647625	0.109021	-5.94037	2.84e-09	1.41e-08
ENSG00000158481.11	69.5287	1.27946	0.215424	5.93925	2.86e-09	1.42e-08
ENSG00000120280.5	38.7171	1.02167	0.172105	5.93634	2.91e-09	1.44e-08
ENSG00000261586.2	205.017	1.28924	0.21721	5.93544	2.93e-09	1.45e-08
ENSG00000160284.13	353.487	1.28986	0.217398	5.93315	2.97e-09	1.47e-08
ENSG00000164032.10	5201.81	0.579018	0.0976189	5.93141	3e-09	1.48e-08
ENSG00000112769.17	1380.57	0.830242	0.139999	5.93035	3.02e-09	1.49e-08
ENSG00000155561.13	1357.96	0.523758	0.0884197	5.92354	3.15e-09	1.55e-08
ENSG00000108468.13	1707.97	0.478488	0.080782	5.9232	3.16e-09	1.55e-08
ENSG00000189298.12	418.518	0.729189	0.123224	5.91757	3.27e-09	1.6e-08
ENSG00000117519.14	6348.63	-0.605446	0.102314	-5.91752	3.27e-09	1.6e-08
ENSG00000278917.1	9.41779	1.10435	0.186725	5.9143	3.33e-09	1.64e-08
ENSG00000138772.11	192.522	1.9174	0.324233	5.91366	3.35e-09	1.64e-08
ENSG00000185567.6	322.511	1.94386	0.328751	5.91286	3.36e-09	1.65e-08
ENSG00000083857.12	6420.58	-0.9665	0.163524	-5.91044	3.41e-09	1.67e-08
ENSG00000021762.18	284.381	0.985765	0.166842	5.90836	3.46e-09	1.69e-08
ENSG00000074416.12	5053.08	0.977123	0.165412	5.90719	3.48e-09	1.7e-08
ENSG00000102890.13	618.038	1.28099	0.216877	5.90651	3.49e-09	1.71e-08
ENSG00000007908.14	145.693	-1.62994	0.275968	-5.90629	3.5e-09	1.71e-08
ENSG00000157224.14	2741.89	-0.583071	0.0987445	-5.90484	3.53e-09	1.72e-08
ENSG00000135678.10	2325.69	0.877179	0.148579	5.9038	3.55e-09	1.73e-08
ENSG00000278196.1	61.8028	2.32344	0.393647	5.90235	3.58e-09	1.74e-08
ENSG00000198933.8	428.95	0.772943	0.131102	5.89574	3.73e-09	1.81e-08
ENSG00000263155.4	30.4659	1.27638	0.216506	5.89534	3.74e-09	1.82e-08
ENSG00000105967.14	105.718	1.11002	0.188309	5.89468	3.75e-09	1.82e-08
ENSG00000218226.1	12.874	1.18713	0.201571	5.88938	3.88e-09	1.88e-08
ENSG00000176974.16	9276.28	-1.04312	0.177196	-5.88684	3.94e-09	1.91e-08
ENSG00000262881.1	25.8267	-1.74737	0.296906	-5.88528	3.97e-09	1.93e-08
ENSG00000204577.10	74.4108	0.894056	0.151925	5.88485	3.98e-09	1.93e-08
ENSG00000136935.12	1033.33	-0.418629	0.071181	-5.88119	4.07e-09	1.97e-08
ENSG00000100196.9	1138.83	1.07998	0.183676	5.87983	4.11e-09	1.99e-08
ENSG00000143036.15	1005.26	1.01519	0.172719	5.8777	4.16e-09	2.01e-08
ENSG00000197279.3	181.317	0.990478	0.168515	5.87767	4.16e-09	2.01e-08
ENSG00000273297.1	50.4474	1.70847	0.290774	5.8756	4.21e-09	2.03e-08
ENSG00000104899.5	37.8731	1.80615	0.307464	5.87433	4.25e-09	2.05e-08
ENSG00000137449.14	1025.91	-0.738113	0.125708	-5.87164	4.32e-09	2.08e-08
ENSG00000186529.13	6833.12	-1.07206	0.18269	-5.86823	4.4e-09	2.12e-08
ENSG00000054179.10	274.246	1.25387	0.213703	5.86736	4.43e-09	2.13e-08
ENSG00000132003.8	344.215	0.791008	0.13485	5.86585	4.47e-09	2.15e-08
ENSG00000163877.9	601.697	-0.412261	0.0702966	-5.86459	4.5e-09	2.16e-08
ENSG00000186298.10	4473.61	0.392249	0.0669004	5.86317	4.54e-09	2.18e-08
ENSG00000124731.11	78.7955	1.7949	0.306326	5.85944	4.64e-09	2.23e-08
ENSG00000141446.9	712.645	0.416385	0.0711608	5.85133	4.88e-09	2.34e-08
ENSG00000156535.12	642.578	1.3403	0.229309	5.84496	5.07e-09	2.43e-08
ENSG00000232160.5	32.9938	-0.843709	0.144433	-5.84152	5.17e-09	2.48e-08
ENSG00000079257.6	161.637	1.03372	0.176972	5.84116	5.18e-09	2.48e-08
ENSG00000019102.10	144.056	-1.77225	0.30347	-5.83994	5.22e-09	2.49e-08
ENSG00000160211.14	3053.82	1.22512	0.209787	5.83982	5.23e-09	2.49e-08
ENSG00000177200.14	998.093	-0.588491	0.100772	-5.83981	5.23e-09	2.49e-08
ENSG00000149179.12	543.264	0.766846	0.131405	5.83574	5.36e-09	2.55e-08
ENSG00000175806.13	1192	-0.75184	0.128913	-5.83214	5.47e-09	2.61e-08
ENSG00000133740.9	335.429	0.781985	0.134108	5.831	5.51e-09	2.62e-08
ENSG00000076321.9	635.847	-0.610633	0.104726	-5.83074	5.52e-09	2.63e-08
ENSG00000275966.1	17.0805	1.3949	0.239463	5.82513	5.71e-09	2.71e-08
ENSG00000225431.1	69.6248	1.6768	0.287934	5.82357	5.76e-09	2.74e-08
ENSG00000119335.15	7965.39	0.370016	0.0635676	5.82082	5.86e-09	2.78e-08
ENSG00000103316.9	538.635	-1.09386	0.188	-5.8184	5.94e-09	2.82e-08
ENSG00000262420.3	11.2129	-0.807139	0.138991	-5.80715	6.35e-09	3.01e-08
ENSG00000119397.15	490.213	0.674589	0.116213	5.80477	6.45e-09	3.05e-08
ENSG00000215386.9	142.024	-1.17124	0.201911	-5.80078	6.6e-09	3.13e-08
ENSG00000249685.1	20.5274	0.820394	0.141518	5.79708	6.75e-09	3.19e-08
ENSG00000132394.9	1491.89	-0.464987	0.0802156	-5.79671	6.76e-09	3.2e-08
ENSG00000074590.12	815.855	0.660497	0.113974	5.79514	6.83e-09	3.23e-08
ENSG00000106603.16	1095.42	0.397394	0.0685912	5.79366	6.89e-09	3.25e-08
ENSG00000106052.12	5901.22	-0.419902	0.0724799	-5.79337	6.9e-09	3.26e-08
ENSG00000172270.17	24942.4	0.693824	0.119859	5.78865	7.1e-09	3.35e-08
ENSG00000070718.10	422.774	0.611467	0.105668	5.78669	7.18e-09	3.38e-08
ENSG00000110076.17	380.714	-1.41765	0.245033	-5.78554	7.23e-09	3.4e-08
ENSG00000111450.12	470.436	0.569685	0.0985653	5.77977	7.48e-09	3.52e-08
ENSG00000167528.11	502.607	0.385524	0.0667027	5.77974	7.48e-09	3.52e-08
ENSG00000010244.15	3941.63	0.263888	0.0456961	5.77486	7.7e-09	3.62e-08
ENSG00000142609.16	13.3615	1.08679	0.188201	5.77462	7.71e-09	3.62e-08
ENSG00000073150.12	1179.76	-1.38416	0.239814	-5.77181	7.84e-09	3.68e-08
ENSG00000153165.17	7.87274	-1.08013	0.187281	-5.76741	8.05e-09	3.77e-08
ENSG00000149792.7	2592.51	-0.39166	0.067924	-5.76616	8.11e-09	3.8e-08
ENSG00000273387.1	18.135	1.02421	0.177774	5.76133	8.35e-09	3.91e-08
ENSG00000111581.8	1208.37	0.437573	0.0760038	5.75726	8.55e-09	4e-08
ENSG00000128268.11	61.2029	1.17871	0.204778	5.75605	8.61e-09	4.03e-08
ENSG00000220472.1	13.1834	1.10119	0.191324	5.75561	8.63e-09	4.03e-08
ENSG00000232931.4	148.915	0.842627	0.146404	5.75548	8.64e-09	4.03e-08
ENSG00000271993.1	7.86153	1.03003	0.178979	5.75506	8.66e-09	4.04e-08
ENSG00000196684.11	219.042	1.37439	0.238947	5.75188	8.83e-09	4.12e-08
ENSG00000236095.1	11.5584	1.3808	0.240169	5.74928	8.96e-09	4.18e-08
ENSG00000233539.4	58.8665	1.74732	0.304023	5.74735	9.07e-09	4.22e-08
ENSG00000231752.4	77.1699	0.84787	0.147547	5.74642	9.12e-09	4.24e-08
ENSG00000275004.2	21.7052	1.69652	0.295381	5.7435	9.27e-09	4.31e-08
ENSG00000197444.8	3151.69	-1.32755	0.231149	-5.74329	9.29e-09	4.31e-08
ENSG00000186417.12	296.406	1.95477	0.340483	5.74116	9.4e-09	4.37e-08
ENSG00000270557.1	13.268	0.97107	0.169167	5.74029	9.45e-09	4.39e-08
ENSG00000123159.14	4114.14	0.557685	0.0971559	5.7401	9.46e-09	4.39e-08
ENSG00000055957.9	68815.5	-1.1284	0.196685	-5.7371	9.63e-09	4.46e-08
ENSG00000165501.15	232.167	0.495118	0.0863276	5.73534	9.73e-09	4.51e-08
ENSG00000234882.1	13.0306	0.95606	0.166745	5.73367	9.83e-09	4.55e-08
ENSG00000078304.18	3527.15	-0.433133	0.0755463	-5.73334	9.85e-09	4.55e-08
ENSG00000255248.5	135.489	-1.11316	0.194178	-5.73269	9.88e-09	4.57e-08
ENSG00000224470.6	1177.72	-0.571522	0.0997393	-5.73016	1e-08	4.63e-08
ENSG00000162482.4	2886.71	-1.53868	0.268894	-5.72226	1.05e-08	4.85e-08
ENSG00000281468.1	25.4672	0.88897	0.155369	5.72166	1.05e-08	4.86e-08
ENSG00000159871.13	31.0304	1.10914	0.193866	5.72117	1.06e-08	4.87e-08
ENSG00000211662.2	460.602	2.3987	0.419339	5.72019	1.06e-08	4.9e-08
ENSG00000196735.10	2656.1	1.16546	0.203778	5.71925	1.07e-08	4.92e-08
ENSG00000187773.8	18.0429	1.64692	0.28812	5.71611	1.09e-08	5.01e-08
ENSG00000158711.12	2781.63	-0.575395	0.10071	-5.71337	1.11e-08	5.09e-08
ENSG00000214717.8	3244.32	-0.460676	0.0806624	-5.71116	1.12e-08	5.15e-08
ENSG00000164877.17	1126.02	0.795584	0.139389	5.70766	1.15e-08	5.26e-08
ENSG00000105643.8	2678.76	1.06374	0.186501	5.70367	1.17e-08	5.38e-08
ENSG00000270175.1	99.7895	-0.836521	0.146719	-5.7015	1.19e-08	5.44e-08
ENSG00000239713.6	290.564	0.984503	0.172704	5.70052	1.19e-08	5.47e-08
ENSG00000160949.15	948.971	0.699249	0.1227	5.69883	1.21e-08	5.52e-08
ENSG00000105287.11	1960.47	0.398278	0.0699657	5.69247	1.25e-08	5.72e-08
ENSG00000255568.3	29.2453	-0.846547	0.148728	-5.6919	1.26e-08	5.74e-08
ENSG00000227500.8	2444.29	0.390698	0.0686425	5.69178	1.26e-08	5.74e-08
ENSG00000105402.6	3890.84	-0.449243	0.0789553	-5.68984	1.27e-08	5.8e-08
ENSG00000185842.13	382.666	0.577812	0.101634	5.68523	1.31e-08	5.96e-08
ENSG00000002834.16	13031.2	0.443434	0.0780218	5.68346	1.32e-08	6.01e-08
ENSG00000143199.16	248.755	-1.16058	0.204217	-5.68308	1.32e-08	6.02e-08
ENSG00000160180.15	565.328	1.70837	0.300647	5.68233	1.33e-08	6.05e-08
ENSG00000211660.3	341.264	2.2209	0.390963	5.68059	1.34e-08	6.1e-08
ENSG00000115091.10	4591.84	0.359281	0.0632623	5.67923	1.35e-08	6.15e-08
ENSG00000050165.16	1960.12	-1.406	0.247613	-5.67821	1.36e-08	6.18e-08
ENSG00000211896.5	49776.7	2.24104	0.394735	5.67732	1.37e-08	6.21e-08
ENSG00000052344.14	902.43	2.31941	0.408744	5.67449	1.39e-08	6.31e-08
ENSG00000111052.6	1756.05	-0.768696	0.135498	-5.6731	1.4e-08	6.35e-08
ENSG00000077420.14	1143.51	1.14576	0.201993	5.67228	1.41e-08	6.38e-08
ENSG00000165874.11	25.0824	-1.12719	0.198719	-5.67227	1.41e-08	6.38e-08
ENSG00000114013.14	258.481	0.935602	0.164972	5.67127	1.42e-08	6.41e-08
ENSG00000260244.1	222.795	1.0943	0.193016	5.66949	1.43e-08	6.47e-08
ENSG00000269858.4	1365.71	0.797622	0.140741	5.66732	1.45e-08	6.55e-08
ENSG00000228903.5	84.1437	0.937308	0.165405	5.66675	1.46e-08	6.57e-08
ENSG00000235978.5	29.5693	-1.42275	0.251096	-5.66616	1.46e-08	6.59e-08
ENSG00000137872.14	131.835	1.26288	0.222922	5.66512	1.47e-08	6.62e-08
ENSG00000241399.5	1118.54	-0.86856	0.153433	-5.66083	1.51e-08	6.78e-08
ENSG00000269680.1	7.92083	1.25878	0.222437	5.65904	1.52e-08	6.85e-08
ENSG00000162849.14	328.419	1.64304	0.290414	5.65756	1.54e-08	6.91e-08
ENSG00000182934.10	9127.61	-0.403237	0.0712762	-5.65739	1.54e-08	6.91e-08
ENSG00000232934.6	27.4922	-1.12747	0.19937	-5.65518	1.56e-08	6.99e-08
ENSG00000048740.16	340.552	1.04234	0.184476	5.65028	1.6e-08	7.19e-08
ENSG00000164142.14	22.2476	1.59789	0.282826	5.64971	1.61e-08	7.21e-08
ENSG00000130158.12	1577.54	0.424547	0.0752225	5.64388	1.66e-08	7.45e-08
ENSG00000135632.10	1331.54	0.415228	0.0735736	5.64371	1.66e-08	7.45e-08
ENSG00000259250.1	65.1209	0.675774	0.119743	5.64352	1.67e-08	7.46e-08
ENSG00000174808.10	65.5874	1.30098	0.230576	5.64228	1.68e-08	7.51e-08
ENSG00000117020.15	441.369	1.02102	0.181108	5.63765	1.72e-08	7.71e-08
ENSG00000148832.13	712.926	-0.64273	0.114098	-5.63313	1.77e-08	7.9e-08
ENSG00000197226.11	5876.85	-0.424371	0.075342	-5.63259	1.78e-08	7.92e-08
ENSG00000089012.13	84.7202	1.31037	0.232767	5.62956	1.81e-08	8.06e-08
ENSG00000153574.8	560.943	0.389546	0.0692033	5.629	1.81e-08	8.08e-08
ENSG00000182329.9	31.8825	-1.47811	0.262885	-5.62265	1.88e-08	8.38e-08
ENSG00000187239.15	1698.93	0.447474	0.0795902	5.62222	1.89e-08	8.39e-08
ENSG00000108641.13	571.009	0.896703	0.159699	5.61494	1.97e-08	8.74e-08
ENSG00000134222.15	300.559	0.842116	0.149979	5.61488	1.97e-08	8.74e-08
ENSG00000160255.15	2361.16	0.983303	0.175187	5.61289	1.99e-08	8.84e-08
ENSG00000232093.1	76.9782	-0.850169	0.151479	-5.61247	1.99e-08	8.86e-08
ENSG00000035720.6	10.9415	1.37455	0.244928	5.61205	2e-08	8.87e-08
ENSG00000154153.12	478.485	-1.61223	0.287482	-5.60812	2.05e-08	9.07e-08
ENSG00000137491.13	7590.44	-0.90452	0.161292	-5.60797	2.05e-08	9.07e-08
ENSG00000100206.8	16.0137	1.26564	0.225744	5.60653	2.06e-08	9.14e-08
ENSG00000014914.18	781.202	-1.06318	0.189659	-5.60573	2.07e-08	9.18e-08
ENSG00000151474.18	690.769	0.824158	0.147023	5.60563	2.08e-08	9.18e-08
ENSG00000174740.7	13.0282	1.55601	0.277718	5.60283	2.11e-08	9.32e-08
ENSG00000155729.11	538.711	-0.524866	0.0936892	-5.60221	2.12e-08	9.34e-08
ENSG00000174586.9	88.3225	-0.514314	0.0918066	-5.60215	2.12e-08	9.34e-08
ENSG00000166257.7	10.3716	1.53618	0.27422	5.602	2.12e-08	9.34e-08
ENSG00000129682.12	385.933	-1.39639	0.249441	-5.59807	2.17e-08	9.55e-08
ENSG00000117298.13	4893.74	0.463588	0.0828202	5.59753	2.17e-08	9.58e-08
ENSG00000196352.12	1172.44	-1.00724	0.180044	-5.59442	2.21e-08	9.74e-08
ENSG00000171522.5	182.202	1.04544	0.186884	5.59404	2.22e-08	9.76e-08
ENSG00000255100.1	31.2685	-1.28036	0.228931	-5.5928	2.23e-08	9.82e-08
ENSG00000169174.10	2728.6	1.06781	0.191023	5.58995	2.27e-08	9.98e-08
ENSG00000050130.16	1231.16	-0.395918	0.0708356	-5.58924	2.28e-08	1e-07
ENSG00000112242.13	743.641	0.650084	0.116349	5.58734	2.31e-08	1.01e-07
ENSG00000005961.16	15.5344	1.3054	0.233673	5.58645	2.32e-08	1.02e-07
ENSG00000110435.10	1367.23	-0.384211	0.0687862	-5.58557	2.33e-08	1.02e-07
ENSG00000115318.10	90.2243	0.697084	0.124873	5.58234	2.37e-08	1.04e-07
ENSG00000228888.1	10.9325	-1.37559	0.24645	-5.58161	2.38e-08	1.04e-07
ENSG00000272030.1	19.1798	-0.845724	0.151531	-5.58119	2.39e-08	1.04e-07
ENSG00000167244.16	176164	2.38417	0.427351	5.57894	2.42e-08	1.06e-07
ENSG00000161847.12	373.528	0.874638	0.156865	5.57572	2.47e-08	1.08e-07
ENSG00000261438.1	23.1334	-0.922719	0.165491	-5.57565	2.47e-08	1.08e-07
ENSG00000255182.2	79.8437	-0.940314	0.168689	-5.57426	2.49e-08	1.08e-07
ENSG00000158014.13	306.365	-2.3096	0.414376	-5.57369	2.49e-08	1.09e-07
ENSG00000213654.8	601.064	0.801584	0.143859	5.572	2.52e-08	1.1e-07
ENSG00000205853.9	7.34889	1.06358	0.190955	5.56976	2.55e-08	1.11e-07
ENSG00000245571.5	85.897	0.599107	0.107581	5.5689	2.56e-08	1.11e-07
ENSG00000279368.1	14.5353	-0.907817	0.163027	-5.56852	2.57e-08	1.12e-07
ENSG00000138642.13	364.588	-1.00946	0.181322	-5.5672	2.59e-08	1.12e-07
ENSG00000196498.12	4194.91	0.455858	0.0818851	5.56705	2.59e-08	1.12e-07
ENSG00000139370.9	1213.63	0.537149	0.0964951	5.5666	2.6e-08	1.13e-07
ENSG00000173546.7	632.435	0.853064	0.153281	5.56535	2.62e-08	1.13e-07
ENSG00000123329.16	278.953	0.960056	0.172521	5.56486	2.62e-08	1.14e-07
ENSG00000164695.4	619.604	0.667796	0.120007	5.56465	2.63e-08	1.14e-07
ENSG00000143512.11	419.305	-2.19192	0.394081	-5.56211	2.67e-08	1.15e-07
ENSG00000261136.1	11.094	0.910907	0.163783	5.56169	2.67e-08	1.16e-07
ENSG00000211753.3	181.187	1.27149	0.228905	5.55467	2.78e-08	1.2e-07
ENSG00000140678.15	669.12	0.845798	0.152272	5.55452	2.78e-08	1.2e-07
ENSG00000106459.13	540.624	0.297922	0.0536491	5.55316	2.81e-08	1.21e-07
ENSG00000152818.17	2532.63	0.682221	0.122883	5.5518	2.83e-08	1.22e-07
ENSG00000259171.1	44.2331	-0.887903	0.159999	-5.54943	2.87e-08	1.24e-07
ENSG00000157653.10	48.9099	-0.684271	0.123402	-5.54508	2.94e-08	1.27e-07
ENSG00000274767.1	13.9462	1.28285	0.231455	5.54256	2.98e-08	1.28e-07
ENSG00000114854.6	213.039	1.77517	0.32034	5.54152	3e-08	1.29e-07
ENSG00000269416.4	42.961	2.06891	0.37356	5.53834	3.05e-08	1.31e-07
ENSG00000145217.12	1084.19	-0.813108	0.146833	-5.53763	3.07e-08	1.32e-07
ENSG00000259577.1	17.0057	1.29617	0.234079	5.5373	3.07e-08	1.32e-07
ENSG00000117394.18	681.609	1.21747	0.219997	5.53403	3.13e-08	1.34e-07
ENSG00000065491.8	487.259	0.466568	0.0843692	5.53007	3.2e-08	1.37e-07
ENSG00000170961.6	46.5491	1.84054	0.33292	5.52847	3.23e-08	1.38e-07
ENSG00000127507.16	93.5009	1.02657	0.185693	5.5283	3.23e-08	1.38e-07
ENSG00000104901.5	18.1618	1.3746	0.248655	5.52813	3.24e-08	1.38e-07
ENSG00000167286.8	271.525	1.27062	0.229864	5.5277	3.24e-08	1.39e-07
ENSG00000171530.12	5231.45	-0.522718	0.0945769	-5.5269	3.26e-08	1.39e-07
ENSG00000138764.12	621.127	0.63951	0.11574	5.52541	3.29e-08	1.4e-07
ENSG00000133028.9	1481.9	-0.443373	0.0802545	-5.52459	3.3e-08	1.41e-07
ENSG00000145416.12	196.056	0.798849	0.14463	5.52341	3.32e-08	1.42e-07
ENSG00000189269.11	9.93957	1.07985	0.195681	5.51846	3.42e-08	1.46e-07
ENSG00000181722.14	55.8244	-0.661221	0.119824	-5.51824	3.42e-08	1.46e-07
ENSG00000043355.9	311.547	1.50866	0.27342	5.51774	3.43e-08	1.46e-07
ENSG00000101425.11	29.642	-1.62589	0.294673	-5.51761	3.44e-08	1.46e-07
ENSG00000077782.18	949.493	1.23621	0.224072	5.51702	3.45e-08	1.47e-07
ENSG00000110880.9	3793.61	0.403056	0.0731059	5.51331	3.52e-08	1.5e-07
ENSG00000275180.1	27.7198	0.850901	0.154396	5.51117	3.56e-08	1.51e-07
ENSG00000197557.6	304.681	-0.677913	0.123103	-5.50686	3.65e-08	1.55e-07
ENSG00000135916.14	3082.34	0.835579	0.151744	5.50652	3.66e-08	1.55e-07
ENSG00000172456.15	2554.44	-1.11566	0.202607	-5.5065	3.66e-08	1.55e-07
ENSG00000188266.12	203.58	-0.516833	0.0939978	-5.49835	3.83e-08	1.62e-07
ENSG00000160161.8	59.8187	1.64579	0.299367	5.49756	3.85e-08	1.63e-07
ENSG00000165660.7	774.838	-0.293538	0.053403	-5.49665	3.87e-08	1.64e-07
ENSG00000255571.5	31.5156	1.5769	0.286959	5.49521	3.9e-08	1.65e-07
ENSG00000080573.6	2485.27	-1.1471	0.208827	-5.49306	3.95e-08	1.67e-07
ENSG00000102967.10	2206.09	-0.943499	0.171824	-5.49107	4e-08	1.69e-07
ENSG00000231381.2	9.78128	1.01763	0.1854	5.48884	4.05e-08	1.71e-07
ENSG00000139684.12	4328.19	-0.513319	0.0935388	-5.48776	4.07e-08	1.72e-07
ENSG00000154217.13	1025.57	-0.660701	0.120411	-5.48704	4.09e-08	1.72e-07
ENSG00000067445.19	325.543	-1.05886	0.192987	-5.48671	4.09e-08	1.72e-07
ENSG00000185437.12	172.257	-0.646777	0.117915	-5.48512	4.13e-08	1.74e-07
ENSG00000135587.7	397.21	0.542271	0.0988753	5.48439	4.15e-08	1.74e-07
ENSG00000111737.10	1544.55	0.29403	0.0536149	5.4841	4.16e-08	1.75e-07
ENSG00000258441.1	119.828	0.748544	0.136507	5.48357	4.17e-08	1.75e-07
ENSG00000105928.12	506.02	1.08611	0.19809	5.48292	4.18e-08	1.76e-07
ENSG00000205808.5	966.465	-0.590553	0.107778	-5.47935	4.27e-08	1.79e-07
ENSG00000070601.8	128.822	1.61879	0.295442	5.47921	4.27e-08	1.79e-07
ENSG00000197471.10	231.533	1.01278	0.184898	5.47752	4.31e-08	1.81e-07
ENSG00000100055.19	489.085	0.830625	0.151752	5.47357	4.41e-08	1.85e-07
ENSG00000185245.7	42.2484	1.07558	0.196531	5.47283	4.43e-08	1.85e-07
ENSG00000277075.1	133.53	-1.28068	0.234082	-5.47109	4.47e-08	1.87e-07
ENSG00000178104.18	2860.13	-0.650406	0.118925	-5.46905	4.52e-08	1.89e-07
ENSG00000182197.9	5839.48	0.612217	0.111951	5.4686	4.54e-08	1.89e-07
ENSG00000124602.8	1500.39	0.991778	0.181458	5.46562	4.61e-08	1.92e-07
ENSG00000147437.8	26.3789	0.771806	0.141243	5.46438	4.65e-08	1.94e-07
ENSG00000096060.13	6231	-0.858774	0.15723	-5.46189	4.71e-08	1.96e-07
ENSG00000260025.1	77.4041	-1.33578	0.24457	-5.46177	4.71e-08	1.96e-07
ENSG00000105677.10	3428.8	0.624809	0.114463	5.45862	4.8e-08	2e-07
ENSG00000228623.3	59.6445	1.55723	0.285288	5.45843	4.8e-08	2e-07
ENSG00000128944.12	553.058	0.483758	0.0887154	5.45292	4.95e-08	2.06e-07
ENSG00000105426.13	830.633	1.5948	0.292486	5.45259	4.96e-08	2.06e-07
ENSG00000241839.8	1092.15	0.667074	0.122417	5.44921	5.06e-08	2.1e-07
ENSG00000242522.1	18.6698	1.71825	0.315423	5.44747	5.11e-08	2.12e-07
ENSG00000160439.14	554.954	0.634076	0.116428	5.44607	5.15e-08	2.14e-07
ENSG00000162595.4	43.3246	-1.41657	0.260147	-5.44527	5.17e-08	2.14e-07
ENSG00000102317.16	6700.57	0.471913	0.0867028	5.44288	5.24e-08	2.17e-07
ENSG00000272112.1	48.6689	-1.02703	0.188836	-5.43871	5.37e-08	2.22e-07
ENSG00000272986.1	9.58009	-0.913216	0.167969	-5.4368	5.42e-08	2.24e-07
ENSG00000160408.13	2442.8	-0.570222	0.104884	-5.43667	5.43e-08	2.24e-07
ENSG00000174807.3	639.153	0.812657	0.149917	5.42071	5.94e-08	2.45e-07
ENSG00000147874.9	567.755	0.541559	0.0999363	5.41904	5.99e-08	2.47e-07
ENSG00000170379.18	150.101	1.21373	0.223996	5.41853	6.01e-08	2.48e-07
ENSG00000178718.6	448.456	1.09065	0.20132	5.41752	6.04e-08	2.49e-07
ENSG00000272829.1	28.7003	-0.856127	0.158045	-5.41698	6.06e-08	2.5e-07
ENSG00000187758.6	16799	-1.358	0.250714	-5.41655	6.08e-08	2.5e-07
ENSG00000225434.2	17.0104	1.12383	0.207579	5.41396	6.16e-08	2.54e-07
ENSG00000264016.2	74.5818	-0.98118	0.181337	-5.41079	6.27e-08	2.58e-07
ENSG00000099840.12	99.4972	-0.917092	0.169521	-5.40992	6.31e-08	2.59e-07
ENSG00000176401.5	55.7325	0.669724	0.123815	5.40908	6.33e-08	2.6e-07
ENSG00000273017.1	16.0002	0.991259	0.183285	5.40829	6.36e-08	2.61e-07
ENSG00000070808.14	52.848	-1.98019	0.366332	-5.40546	6.46e-08	2.65e-07
ENSG00000116774.10	558.061	1.23641	0.228762	5.40479	6.49e-08	2.66e-07
ENSG00000115718.16	14206.5	-0.931948	0.172463	-5.40376	6.53e-08	2.67e-07
ENSG00000197170.8	2786.76	-0.336777	0.0623291	-5.40322	6.55e-08	2.68e-07
ENSG00000170703.14	26.1941	1.58561	0.293489	5.40261	6.57e-08	2.69e-07
ENSG00000165490.11	119.359	0.742386	0.137467	5.40046	6.65e-08	2.72e-07
ENSG00000176658.15	2349.87	0.915912	0.169619	5.3998	6.67e-08	2.73e-07
ENSG00000165731.16	42.0247	1.57687	0.292047	5.39938	6.69e-08	2.73e-07
ENSG00000203546.6	22.7519	-0.772176	0.143041	-5.39829	6.73e-08	2.75e-07
ENSG00000177455.10	39.9493	1.58035	0.292845	5.39655	6.79e-08	2.77e-07
ENSG00000232973.10	27.4454	-0.974577	0.180668	-5.39431	6.88e-08	2.8e-07
ENSG00000275457.1	70.8623	-0.705527	0.130827	-5.39284	6.94e-08	2.83e-07
ENSG00000090975.11	1140.87	-0.620014	0.114991	-5.39183	6.97e-08	2.84e-07
ENSG00000170260.7	646.96	-0.358042	0.0664071	-5.39162	6.98e-08	2.84e-07
ENSG00000198763.3	254861	-0.768255	0.142528	-5.39021	7.04e-08	2.86e-07
ENSG00000149262.15	698.333	0.278538	0.0516793	5.38973	7.06e-08	2.87e-07
ENSG00000148803.10	4004.04	-0.885659	0.164353	-5.38876	7.09e-08	2.88e-07
ENSG00000086570.11	9.53497	1.1037	0.204857	5.38767	7.14e-08	2.9e-07
ENSG00000058262.8	19121	0.393929	0.0731301	5.38669	7.18e-08	2.91e-07
ENSG00000149582.14	298.318	-1.05095	0.195155	-5.38521	7.24e-08	2.93e-07
ENSG00000166503.7	251.345	0.960319	0.178372	5.3838	7.29e-08	2.96e-07
ENSG00000253598.1	127.951	-0.762481	0.141654	-5.3827	7.34e-08	2.97e-07
ENSG00000244462.6	1764.5	0.329615	0.0612424	5.38213	7.36e-08	2.98e-07
ENSG00000152049.6	259.761	1.3261	0.246416	5.38156	7.38e-08	2.98e-07
ENSG00000163517.13	1397.58	0.671543	0.124786	5.38154	7.39e-08	2.98e-07
ENSG00000157637.11	11844.5	-0.443132	0.0823442	-5.38145	7.39e-08	2.98e-07
ENSG00000109738.9	125.284	1.84645	0.343113	5.38145	7.39e-08	2.98e-07
ENSG00000105559.10	1099.37	0.964283	0.17929	5.37835	7.52e-08	3.03e-07
ENSG00000176593.6	86.3593	0.826497	0.153699	5.37736	7.56e-08	3.05e-07
ENSG00000203739.3	53.0533	0.668092	0.124244	5.37724	7.56e-08	3.05e-07
ENSG00000273004.1	7.66443	0.827537	0.153957	5.37513	7.65e-08	3.08e-07
ENSG00000160654.8	90.0782	1.22685	0.228445	5.37046	7.85e-08	3.16e-07
ENSG00000204583.8	222.8	-1.73827	0.323781	-5.36865	7.93e-08	3.19e-07
ENSG00000204860.4	66.8997	1.93028	0.359624	5.3675	7.98e-08	3.21e-07
ENSG00000269343.5	421.929	0.503198	0.0937558	5.36711	8e-08	3.21e-07
ENSG00000122986.12	142.183	0.75883	0.141412	5.36609	8.05e-08	3.23e-07
ENSG00000123416.14	4877.89	0.70291	0.131027	5.36464	8.11e-08	3.25e-07
ENSG00000270720.1	17.296	-1.05277	0.196245	-5.3646	8.11e-08	3.25e-07
ENSG00000074181.7	2384.31	0.935822	0.17451	5.36258	8.2e-08	3.29e-07
ENSG00000006016.9	66.4709	1.02902	0.191912	5.36193	8.23e-08	3.3e-07
ENSG00000145569.5	157.35	1.0056	0.187622	5.35973	8.33e-08	3.34e-07
ENSG00000166707.9	8.22083	1.09194	0.203754	5.35908	8.36e-08	3.35e-07
ENSG00000115568.14	612.866	0.366086	0.0683249	5.35802	8.41e-08	3.36e-07
ENSG00000134352.18	9620.4	-0.534148	0.0997564	-5.35452	8.58e-08	3.43e-07
ENSG00000169045.16	7246.65	0.393808	0.0735724	5.35265	8.67e-08	3.46e-07
ENSG00000165152.7	532.709	1.30703	0.24456	5.3444	9.07e-08	3.62e-07
ENSG00000159592.9	4018.76	-0.353171	0.0660843	-5.34425	9.08e-08	3.62e-07
ENSG00000128739.19	2956.33	0.980383	0.18359	5.34007	9.29e-08	3.7e-07
ENSG00000271344.1	10.1995	1.23746	0.231895	5.33631	9.49e-08	3.78e-07
ENSG00000113749.6	14.9722	1.6569	0.310603	5.33445	9.58e-08	3.82e-07
ENSG00000225872.2	11.7016	1.4257	0.267277	5.33418	9.6e-08	3.82e-07
ENSG00000100024.13	7080.78	-1.27882	0.239756	-5.33384	9.62e-08	3.82e-07
ENSG00000136867.9	51.2016	-0.854199	0.160157	-5.33351	9.63e-08	3.83e-07
ENSG00000227242.3	103.781	-1.3884	0.260444	-5.33089	9.77e-08	3.88e-07
ENSG00000230356.1	29.7575	2.005	0.376242	5.32902	9.87e-08	3.92e-07
ENSG00000080802.17	803.396	-0.303305	0.0569201	-5.3286	9.9e-08	3.93e-07
ENSG00000105976.13	5627.2	-0.653754	0.122705	-5.32786	9.94e-08	3.94e-07
ENSG00000065675.13	56.1252	1.11909	0.210047	5.32782	9.94e-08	3.94e-07
ENSG00000107719.8	352.145	0.716628	0.134516	5.32746	9.96e-08	3.94e-07
ENSG00000198951.10	2586.49	-0.512725	0.096251	-5.32696	9.99e-08	3.95e-07
ENSG00000232710.1	24.0369	-1.68715	0.316839	-5.32496	1.01e-07	3.99e-07
ENSG00000256234.1	72.8597	-0.822221	0.154468	-5.32293	1.02e-07	4.04e-07
ENSG00000155542.10	289.654	-0.577065	0.108453	-5.32087	1.03e-07	4.08e-07
ENSG00000230148.7	19.023	0.958566	0.180194	5.31965	1.04e-07	4.1e-07
ENSG00000108578.13	1566.2	0.850975	0.159989	5.31896	1.04e-07	4.12e-07
ENSG00000088386.14	1093.26	1.39405	0.262187	5.31702	1.05e-07	4.16e-07
ENSG00000176018.11	1009.92	-0.498971	0.0938454	-5.31695	1.06e-07	4.16e-07
ENSG00000171574.16	303.532	-0.390336	0.0734299	-5.31576	1.06e-07	4.18e-07
ENSG00000147912.11	339.284	0.594591	0.112078	5.30517	1.13e-07	4.43e-07
ENSG00000174652.16	747.563	0.680135	0.128214	5.3047	1.13e-07	4.44e-07
ENSG00000137871.18	1248.13	-0.393273	0.0741722	-5.30216	1.14e-07	4.5e-07
ENSG00000151612.14	90.7764	1.11373	0.210118	5.3005	1.15e-07	4.54e-07
ENSG00000139178.9	5352.86	-0.636721	0.120165	-5.29873	1.17e-07	4.58e-07
ENSG00000196284.12	253.5	0.687295	0.129719	5.29834	1.17e-07	4.59e-07
ENSG00000149596.6	34.9082	1.07674	0.203228	5.29818	1.17e-07	4.59e-07
ENSG00000070814.16	2283.2	0.471533	0.089002	5.298	1.17e-07	4.59e-07
ENSG00000135912.9	1481.23	0.858722	0.162103	5.29737	1.17e-07	4.6e-07
ENSG00000273253.2	47.206	-0.811531	0.153369	-5.29135	1.21e-07	4.75e-07
ENSG00000126464.12	1089.48	0.484932	0.0916618	5.29045	1.22e-07	4.77e-07
ENSG00000089486.15	2459.28	-0.527549	0.0997225	-5.29017	1.22e-07	4.78e-07
ENSG00000109790.15	2246.3	0.587978	0.111158	5.28958	1.23e-07	4.79e-07
ENSG00000170647.3	198.879	-0.587657	0.111139	-5.2876	1.24e-07	4.84e-07
ENSG00000129625.11	7332.89	-0.460436	0.0870816	-5.2874	1.24e-07	4.84e-07
ENSG00000164743.4	9.74215	1.05485	0.199539	5.28642	1.25e-07	4.87e-07
ENSG00000251015.1	20.4007	-0.985296	0.186401	-5.2859	1.25e-07	4.88e-07
ENSG00000033011.10	1101.67	-0.435375	0.0823941	-5.28406	1.26e-07	4.92e-07
ENSG00000181804.13	204.982	0.853852	0.161638	5.28249	1.27e-07	4.96e-07
ENSG00000232818.2	19.6214	1.21957	0.23107	5.2779	1.31e-07	5.09e-07
ENSG00000179292.4	90.6927	1.61741	0.306502	5.277	1.31e-07	5.11e-07
ENSG00000261655.1	28.2315	1.32706	0.251573	5.27506	1.33e-07	5.16e-07
ENSG00000231407.4	8.84419	1.00645	0.190878	5.27276	1.34e-07	5.22e-07
ENSG00000170242.16	2927.98	-0.327159	0.0620546	-5.27212	1.35e-07	5.24e-07
ENSG00000127957.15	82.7334	0.461698	0.0875827	5.27157	1.35e-07	5.25e-07
ENSG00000148110.14	1231.23	0.448395	0.0851154	5.26808	1.38e-07	5.35e-07
ENSG00000105372.5	46919.9	0.830639	0.157685	5.26771	1.38e-07	5.35e-07
ENSG00000028277.19	139.136	0.941018	0.178644	5.26757	1.38e-07	5.35e-07
ENSG00000131591.16	386.791	0.423976	0.080499	5.26685	1.39e-07	5.37e-07
ENSG00000197978.9	70.0002	0.626681	0.119023	5.26522	1.4e-07	5.42e-07
ENSG00000125245.11	20.1	1.22267	0.232241	5.26468	1.4e-07	5.43e-07
ENSG00000106025.7	855.832	0.948751	0.180211	5.26466	1.4e-07	5.43e-07
ENSG00000126231.12	741.617	-1.25141	0.237804	-5.26235	1.42e-07	5.49e-07
ENSG00000183734.4	44.1947	1.30348	0.247779	5.26064	1.44e-07	5.54e-07
ENSG00000105699.15	9778.26	0.956729	0.181898	5.2597	1.44e-07	5.57e-07
ENSG00000205363.5	49.531	1.38145	0.262789	5.25687	1.47e-07	5.65e-07
ENSG00000093000.17	1988.45	0.400878	0.0762691	5.2561	1.47e-07	5.67e-07
ENSG00000196083.8	1547.94	0.90289	0.171782	5.25603	1.47e-07	5.67e-07
ENSG00000247199.3	8.85562	-0.854842	0.16265	-5.25573	1.47e-07	5.67e-07
ENSG00000198625.11	1337.12	0.484201	0.0921492	5.25454	1.48e-07	5.71e-07
ENSG00000139174.9	69.989	1.33326	0.253745	5.25432	1.49e-07	5.71e-07
ENSG00000140459.16	334.768	-1.5353	0.292237	-5.2536	1.49e-07	5.73e-07
ENSG00000164209.15	1643.05	-0.410425	0.0781369	-5.25264	1.5e-07	5.76e-07
ENSG00000271040.1	7.21523	-0.781762	0.148883	-5.25085	1.51e-07	5.81e-07
ENSG00000258818.3	817.972	-0.965666	0.184017	-5.24771	1.54e-07	5.91e-07
ENSG00000130725.6	3095.04	0.496748	0.094669	5.24721	1.54e-07	5.92e-07
ENSG00000106100.9	213.471	0.459328	0.0875896	5.24409	1.57e-07	6.01e-07
ENSG00000069974.14	1166.78	0.646855	0.12335	5.24407	1.57e-07	6.01e-07
ENSG00000277978.1	16.5481	0.776017	0.148071	5.24084	1.6e-07	6.12e-07
ENSG00000187699.9	117.459	0.987518	0.188466	5.23976	1.61e-07	6.15e-07
ENSG00000104814.11	228.274	0.898979	0.171621	5.23817	1.62e-07	6.2e-07
ENSG00000148090.10	791.476	-0.515978	0.0985186	-5.23737	1.63e-07	6.22e-07
ENSG00000133789.13	1265.24	0.530297	0.101282	5.23585	1.64e-07	6.27e-07
ENSG00000140740.9	6292.76	-0.452891	0.0865518	-5.2326	1.67e-07	6.38e-07
ENSG00000272549.1	43.7098	1.1412	0.218118	5.23201	1.68e-07	6.39e-07
ENSG00000089157.14	68049.4	0.590575	0.112889	5.23149	1.68e-07	6.41e-07
ENSG00000100997.17	3724.43	0.505554	0.0966437	5.23111	1.68e-07	6.42e-07
ENSG00000100285.9	29.9384	1.08761	0.207939	5.23043	1.69e-07	6.44e-07
ENSG00000168092.12	2950.49	0.286407	0.0547637	5.22987	1.7e-07	6.45e-07
ENSG00000072274.11	4081.26	0.650932	0.124471	5.2296	1.7e-07	6.46e-07
ENSG00000182372.6	561.066	0.637767	0.121964	5.22916	1.7e-07	6.47e-07
ENSG00000138867.15	8695.54	-0.493288	0.0943352	-5.2291	1.7e-07	6.47e-07
ENSG00000271327.1	21.8449	0.838992	0.160679	5.22154	1.77e-07	6.73e-07
ENSG00000115183.12	652.664	0.609017	0.116679	5.21961	1.79e-07	6.8e-07
ENSG00000118705.15	19219.6	0.362779	0.0695851	5.21345	1.85e-07	7.03e-07
ENSG00000164976.8	4829.98	-0.749573	0.143788	-5.21304	1.86e-07	7.04e-07
ENSG00000280237.1	11.2488	1.28021	0.245609	5.21241	1.86e-07	7.06e-07
ENSG00000102575.9	2395.54	1.10688	0.212355	5.2124	1.86e-07	7.06e-07
ENSG00000082074.14	431.646	1.0258	0.196831	5.2116	1.87e-07	7.08e-07
ENSG00000158869.9	1217.81	0.995299	0.191019	5.21046	1.88e-07	7.12e-07
ENSG00000272562.1	7.07154	-0.807249	0.154965	-5.20923	1.9e-07	7.16e-07
ENSG00000164068.14	1513.01	-0.552974	0.106155	-5.20911	1.9e-07	7.16e-07
ENSG00000256847.1	197.541	-1.62179	0.311345	-5.20898	1.9e-07	7.17e-07
ENSG00000279738.1	78.56	0.473711	0.0909485	5.20856	1.9e-07	7.18e-07
ENSG00000158089.13	61.9108	1.33655	0.256624	5.2082	1.91e-07	7.19e-07
ENSG00000087842.9	1729.24	-0.869081	0.166874	-5.20802	1.91e-07	7.19e-07
ENSG00000153283.11	170.592	1.03093	0.198039	5.20568	1.93e-07	7.28e-07
ENSG00000122778.8	403.771	-1.14745	0.220492	-5.20408	1.95e-07	7.34e-07
ENSG00000151332.17	552.456	-0.458075	0.0880505	-5.20241	1.97e-07	7.4e-07
ENSG00000076067.10	502.889	0.732192	0.140911	5.19612	2.03e-07	7.65e-07
ENSG00000005175.8	858.371	0.274237	0.0527798	5.19586	2.04e-07	7.66e-07
ENSG00000101868.9	476.655	0.527962	0.101661	5.19337	2.07e-07	7.75e-07
ENSG00000105642.14	13.8302	1.30868	0.25203	5.19254	2.07e-07	7.78e-07
ENSG00000273443.1	12.2757	1.52457	0.29361	5.19249	2.07e-07	7.78e-07
ENSG00000267156.1	6.89017	-1.06942	0.206026	-5.1907	2.1e-07	7.85e-07
ENSG00000112837.15	32.1894	1.64917	0.317773	5.18978	2.11e-07	7.89e-07
ENSG00000253520.1	20.3803	0.989523	0.190806	5.18602	2.15e-07	8.04e-07
ENSG00000231770.4	347.707	-0.653142	0.126009	-5.18327	2.18e-07	8.16e-07
ENSG00000182796.11	459.745	-0.621863	0.120011	-5.18173	2.2e-07	8.22e-07
ENSG00000100987.13	18.8893	1.66037	0.320796	5.17577	2.27e-07	8.48e-07
ENSG00000231969.1	17.7119	-0.949463	0.183489	-5.17451	2.29e-07	8.54e-07
ENSG00000105122.11	331.594	0.787385	0.152179	5.17407	2.29e-07	8.55e-07
ENSG00000125354.21	2463.25	0.779263	0.150632	5.1733	2.3e-07	8.58e-07
ENSG00000279529.1	20.5967	0.649285	0.125545	5.17173	2.32e-07	8.65e-07
ENSG00000223551.1	27.8089	1.02956	0.199143	5.16995	2.34e-07	8.73e-07
ENSG00000246339.5	18.9201	-0.836448	0.161899	-5.16649	2.39e-07	8.89e-07
ENSG00000196209.11	49.2961	1.05941	0.205123	5.16476	2.41e-07	8.96e-07
ENSG00000132693.11	99198	1.99504	0.386381	5.16339	2.43e-07	9.02e-07
ENSG00000142252.9	850.702	0.612956	0.118719	5.16308	2.43e-07	9.03e-07
ENSG00000165807.6	14.7858	1.34578	0.260716	5.16189	2.44e-07	9.09e-07
ENSG00000115539.12	653.25	0.391662	0.0759115	5.15946	2.48e-07	9.2e-07
ENSG00000157985.16	915.392	0.53322	0.103376	5.15806	2.5e-07	9.26e-07
ENSG00000132881.10	105.667	-0.674978	0.130861	-5.15797	2.5e-07	9.26e-07
ENSG00000228672.3	82.5884	0.658742	0.127748	5.15658	2.52e-07	9.33e-07
ENSG00000211892.3	1560.37	1.96859	0.381861	5.15525	2.53e-07	9.39e-07
ENSG00000248527.1	28101.5	-0.700726	0.135931	-5.15501	2.54e-07	9.39e-07
ENSG00000065457.9	553.558	-0.445904	0.086503	-5.15478	2.54e-07	9.4e-07
ENSG00000136908.16	2588.07	0.621011	0.120638	5.14773	2.64e-07	9.75e-07
ENSG00000104866.9	1803.9	0.489324	0.095122	5.14417	2.69e-07	9.94e-07
ENSG00000101470.8	16.706	-0.939779	0.182749	-5.14246	2.71e-07	1e-06
ENSG00000262061.4	12.1594	-1.01134	0.196723	-5.14094	2.73e-07	1.01e-06
ENSG00000101928.11	510.053	0.683391	0.13294	5.1406	2.74e-07	1.01e-06
ENSG00000226287.6	127.566	1.02489	0.19945	5.13857	2.77e-07	1.02e-06
ENSG00000163600.11	36.7742	1.27834	0.248869	5.13662	2.8e-07	1.03e-06
ENSG00000250644.2	25.3302	1.06238	0.206847	5.13605	2.81e-07	1.03e-06
ENSG00000154447.13	645.632	0.845499	0.164731	5.13261	2.86e-07	1.05e-06
ENSG00000164404.7	28.7353	-0.690948	0.134697	-5.12965	2.9e-07	1.07e-06
ENSG00000065060.15	943.73	0.497729	0.09708	5.127	2.94e-07	1.08e-06
ENSG00000225526.4	25.6574	1.36059	0.265403	5.12651	2.95e-07	1.09e-06
ENSG00000026297.14	2092.62	0.730798	0.142563	5.12613	2.96e-07	1.09e-06
ENSG00000174788.8	16.9015	0.969816	0.189328	5.1224	3.02e-07	1.11e-06
ENSG00000250470.1	34.3894	-1.2564	0.245334	-5.1212	3.04e-07	1.11e-06
ENSG00000160678.10	453.317	-1.32768	0.259267	-5.1209	3.04e-07	1.12e-06
ENSG00000172572.6	319.222	1.05211	0.20548	5.12024	3.05e-07	1.12e-06
ENSG00000260996.1	16.6023	0.988575	0.193081	5.12001	3.06e-07	1.12e-06
ENSG00000058804.11	981.178	0.418476	0.081751	5.11891	3.07e-07	1.13e-06
ENSG00000070269.12	715.068	0.484034	0.0946154	5.11581	3.12e-07	1.14e-06
ENSG00000179611.3	16.0423	0.536589	0.104973	5.1117	3.19e-07	1.17e-06
ENSG00000106128.17	52.4666	1.91408	0.374683	5.10854	3.25e-07	1.19e-06
ENSG00000164241.12	142.793	0.958324	0.187622	5.10773	3.26e-07	1.19e-06
ENSG00000155099.6	364.701	0.883494	0.173105	5.1038	3.33e-07	1.22e-06
ENSG00000271959.1	14.9461	1.09722	0.215015	5.10302	3.34e-07	1.22e-06
ENSG00000118260.13	858.261	0.321876	0.0630799	5.10268	3.35e-07	1.22e-06
ENSG00000260941.1	22.7646	0.990724	0.194237	5.1006	3.39e-07	1.23e-06
ENSG00000273356.1	14.1956	0.796577	0.156187	5.10013	3.39e-07	1.24e-06
ENSG00000151322.17	14.9359	1.33109	0.261069	5.09863	3.42e-07	1.25e-06
ENSG00000141968.6	268.633	0.893926	0.175352	5.0979	3.43e-07	1.25e-06
ENSG00000165443.10	688.913	-1.16526	0.228612	-5.09711	3.45e-07	1.25e-06
ENSG00000267127.5	19.9639	1.03593	0.203247	5.09689	3.45e-07	1.26e-06
ENSG00000167701.12	4374.26	-1.10451	0.216833	-5.09385	3.51e-07	1.28e-06
ENSG00000253819.1	90.1983	-1.64775	0.323513	-5.09332	3.52e-07	1.28e-06
ENSG00000278768.1	116.736	0.501579	0.098521	5.09108	3.56e-07	1.29e-06
ENSG00000260261.1	27.2997	0.736022	0.144574	5.09096	3.56e-07	1.29e-06
ENSG00000267279.1	8.34935	1.05933	0.208103	5.09041	3.57e-07	1.3e-06
ENSG00000188487.10	18.0656	1.31737	0.258853	5.08928	3.59e-07	1.3e-06
ENSG00000032742.16	633.844	-0.510618	0.100342	-5.08879	3.6e-07	1.31e-06
ENSG00000270011.5	6.99497	1.03252	0.202937	5.08787	3.62e-07	1.31e-06
ENSG00000158246.7	30.0786	1.1635	0.228732	5.08675	3.64e-07	1.32e-06
ENSG00000115904.11	1666.92	-0.498627	0.0980278	-5.08659	3.65e-07	1.32e-06
ENSG00000128298.15	815.2	1.29962	0.255532	5.08594	3.66e-07	1.32e-06
ENSG00000177182.9	26.551	-1.20076	0.236126	-5.08526	3.67e-07	1.33e-06
ENSG00000238005.2	144.249	0.979646	0.192649	5.08514	3.67e-07	1.33e-06
ENSG00000104723.19	595.351	1.38362	0.272136	5.08431	3.69e-07	1.33e-06
ENSG00000181666.16	857.219	0.513185	0.100936	5.08426	3.69e-07	1.33e-06
ENSG00000165178.9	56.3357	0.962721	0.189417	5.08254	3.72e-07	1.34e-06
ENSG00000141985.8	3214.74	0.417755	0.0821971	5.08236	3.73e-07	1.34e-06
ENSG00000260920.2	93.8454	0.570106	0.112177	5.08219	3.73e-07	1.34e-06
ENSG00000159346.11	7057.01	-0.355303	0.0699538	-5.0791	3.79e-07	1.36e-06
ENSG00000229152.2	83.9911	0.849862	0.167439	5.07564	3.86e-07	1.39e-06
ENSG00000115956.9	637.217	0.986259	0.194325	5.0753	3.87e-07	1.39e-06
ENSG00000268205.1	865.172	0.440941	0.0869019	5.07401	3.9e-07	1.4e-06
ENSG00000024422.10	2045.31	0.811341	0.159939	5.0728	3.92e-07	1.41e-06
ENSG00000118855.17	2520.48	-0.385966	0.0761195	-5.07052	3.97e-07	1.42e-06
ENSG00000163702.17	2047.14	-0.445937	0.0879558	-5.07002	3.98e-07	1.43e-06
ENSG00000211947.2	159.812	2.14699	0.423486	5.0698	3.98e-07	1.43e-06
ENSG00000198840.2	99307.9	-0.753904	0.148764	-5.06778	4.02e-07	1.44e-06
ENSG00000230590.6	37.4326	-0.611495	0.12073	-5.06498	4.08e-07	1.46e-06
ENSG00000044524.9	240.098	1.34369	0.265366	5.06353	4.12e-07	1.47e-06
ENSG00000179134.13	3229.06	0.32215	0.0636534	5.061	4.17e-07	1.49e-06
ENSG00000114867.18	18932.8	-0.312538	0.0617672	-5.05993	4.19e-07	1.5e-06
ENSG00000165949.11	13543.5	-1.54972	0.306282	-5.05977	4.2e-07	1.5e-06
ENSG00000174684.6	1864.81	-0.495666	0.0981095	-5.05217	4.37e-07	1.56e-06
ENSG00000168517.9	128.646	-0.490875	0.0972553	-5.04728	4.48e-07	1.6e-06
ENSG00000187185.4	22.7035	1.07687	0.213358	5.04723	4.48e-07	1.6e-06
ENSG00000251448.1	12.5267	-1.1892	0.235642	-5.04664	4.5e-07	1.6e-06
ENSG00000172115.7	5302.56	0.54982	0.10902	5.04329	4.58e-07	1.63e-06
ENSG00000185338.4	273.913	1.07049	0.212332	5.04157	4.62e-07	1.64e-06
ENSG00000169100.11	13788.4	0.567893	0.112676	5.04005	4.65e-07	1.66e-06
ENSG00000169604.18	861.027	1.13313	0.224914	5.03806	4.7e-07	1.67e-06
ENSG00000105996.6	13.3486	1.18216	0.234986	5.03077	4.89e-07	1.74e-06
ENSG00000229043.2	300.962	-0.632581	0.125795	-5.02868	4.94e-07	1.76e-06
ENSG00000106261.15	5459.57	-0.488949	0.0972532	-5.02758	4.97e-07	1.76e-06
ENSG00000009724.15	8581.14	-1.29238	0.257083	-5.0271	4.98e-07	1.77e-06
ENSG00000011600.10	1782.6	0.817661	0.162693	5.02579	5.01e-07	1.78e-06
ENSG00000232671.4	64.258	-0.774451	0.154097	-5.02572	5.02e-07	1.78e-06
ENSG00000100528.10	4825.36	-0.448411	0.0893144	-5.02059	5.15e-07	1.83e-06
ENSG00000122786.18	10696.5	-0.437922	0.0872716	-5.01792	5.22e-07	1.85e-06
ENSG00000023909.8	3024.91	-0.730962	0.14573	-5.01587	5.28e-07	1.87e-06
ENSG00000237541.3	645.591	1.3151	0.262409	5.01165	5.4e-07	1.91e-06
ENSG00000089041.15	434.389	0.871615	0.174101	5.00637	5.55e-07	1.96e-06
ENSG00000268970.1	17.4315	1.01179	0.202126	5.00575	5.56e-07	1.97e-06
ENSG00000013725.13	252.452	1.04776	0.209315	5.00568	5.57e-07	1.97e-06
ENSG00000125977.6	3871.03	0.374401	0.0747974	5.00554	5.57e-07	1.97e-06
ENSG00000269069.1	32.4366	0.868861	0.173587	5.00532	5.58e-07	1.97e-06
ENSG00000116141.14	77.4055	1.25959	0.25176	5.00316	5.64e-07	1.99e-06
ENSG00000122644.11	964.818	-0.753437	0.150613	-5.00247	5.66e-07	2e-06
ENSG00000231607.7	120.84	0.607926	0.121566	5.0008	5.71e-07	2.01e-06
ENSG00000187522.12	748.075	0.335345	0.0670721	4.99978	5.74e-07	2.02e-06
ENSG00000150656.13	151.836	-1.79384	0.358811	-4.99939	5.75e-07	2.02e-06
ENSG00000117525.12	164.388	1.11143	0.222578	4.99345	5.93e-07	2.09e-06
ENSG00000130479.9	1377.59	0.371383	0.0743773	4.99322	5.94e-07	2.09e-06
ENSG00000224616.1	37.5262	-0.738065	0.147827	-4.99276	5.95e-07	2.09e-06
ENSG00000198626.14	65.4304	1.71173	0.342885	4.99215	5.97e-07	2.1e-06
ENSG00000249141.1	12.4533	1.04247	0.209033	4.98712	6.13e-07	2.15e-06
ENSG00000119922.8	905.229	-0.831401	0.166726	-4.98663	6.14e-07	2.16e-06
ENSG00000112893.8	4469.32	-0.462234	0.092768	-4.98269	6.27e-07	2.2e-06
ENSG00000196345.11	53.8136	0.887911	0.178209	4.98241	6.28e-07	2.2e-06
ENSG00000057704.9	418.551	0.675352	0.135737	4.97544	6.51e-07	2.28e-06
ENSG00000136237.17	1012.61	0.695458	0.139879	4.97186	6.63e-07	2.32e-06
ENSG00000043462.10	620.097	0.753734	0.151648	4.97029	6.69e-07	2.34e-06
ENSG00000019549.7	715.869	-1.09535	0.220505	-4.96744	6.78e-07	2.37e-06
ENSG00000146666.5	19.1777	-0.945094	0.190309	-4.96611	6.83e-07	2.39e-06
ENSG00000277283.1	55.4386	0.543041	0.109385	4.9645	6.89e-07	2.41e-06
ENSG00000167779.6	172.041	0.880616	0.177416	4.96358	6.92e-07	2.42e-06
ENSG00000235568.5	231.495	0.860255	0.173341	4.9628	6.95e-07	2.43e-06
ENSG00000169193.10	313.643	-0.446196	0.0899705	-4.95937	7.07e-07	2.47e-06
ENSG00000143867.6	102.318	-1.3683	0.275932	-4.95883	7.09e-07	2.47e-06
ENSG00000066294.13	281.717	0.89989	0.181556	4.95654	7.18e-07	2.5e-06
ENSG00000011243.16	1878.56	0.365426	0.073737	4.95581	7.2e-07	2.51e-06
ENSG00000137078.7	73.7535	1.09878	0.221924	4.95115	7.38e-07	2.57e-06
ENSG00000270906.1	21.0521	-1.05602	0.213306	-4.95072	7.39e-07	2.57e-06
ENSG00000136960.11	2954.36	0.976949	0.197441	4.94806	7.5e-07	2.61e-06
ENSG00000174365.18	807.86	0.67422	0.136265	4.94786	7.5e-07	2.61e-06
ENSG00000253797.2	776.357	-0.513376	0.103781	-4.9467	7.55e-07	2.62e-06
ENSG00000253549.4	53.8873	-1.00651	0.203519	-4.94555	7.59e-07	2.64e-06
ENSG00000132361.15	10854.9	-0.490283	0.0991482	-4.94495	7.62e-07	2.64e-06
ENSG00000137965.9	848.174	-0.97536	0.197247	-4.94487	7.62e-07	2.64e-06
ENSG00000146007.9	3714.71	-0.435191	0.0881032	-4.93956	7.83e-07	2.71e-06
ENSG00000010810.16	964.351	-0.665144	0.134712	-4.93752	7.91e-07	2.74e-06
ENSG00000161277.10	434.326	0.490901	0.0994353	4.93689	7.94e-07	2.75e-06
ENSG00000175104.13	324.677	-0.363168	0.0735721	-4.93622	7.97e-07	2.76e-06
ENSG00000198682.11	2869.2	-0.716308	0.145121	-4.93595	7.98e-07	2.76e-06
ENSG00000251634.2	8.68338	1.0054	0.20371	4.93545	8e-07	2.76e-06
ENSG00000168071.20	620.648	0.811021	0.164368	4.93418	8.05e-07	2.78e-06
ENSG00000196757.6	360.978	0.450031	0.0912867	4.92986	8.23e-07	2.84e-06
ENSG00000164309.13	167.15	1.00846	0.204608	4.92875	8.28e-07	2.86e-06
ENSG00000198730.6	2783.82	-0.435276	0.0883567	-4.92635	8.38e-07	2.89e-06
ENSG00000231769.2	11.9123	1.21991	0.247695	4.92504	8.43e-07	2.91e-06
ENSG00000187605.14	752.738	0.552756	0.112279	4.92307	8.52e-07	2.94e-06
ENSG00000268573.1	31.4867	0.810801	0.164739	4.92174	8.58e-07	2.95e-06
ENSG00000116903.7	695.445	-0.365334	0.0742334	-4.92142	8.59e-07	2.96e-06
ENSG00000129007.13	237.908	-0.681317	0.138447	-4.92113	8.6e-07	2.96e-06
ENSG00000176083.16	36.426	1.21959	0.247844	4.92079	8.62e-07	2.96e-06
ENSG00000269352.1	74.8251	0.616005	0.125232	4.91893	8.7e-07	2.99e-06
ENSG00000142528.14	428.79	0.356275	0.0724422	4.91806	8.74e-07	3e-06
ENSG00000182919.13	3292.15	-0.533807	0.108845	-4.90427	9.38e-07	3.22e-06
ENSG00000262172.1	7.45285	1.02342	0.208778	4.90197	9.49e-07	3.26e-06
ENSG00000106258.12	10162.7	-1.0307	0.210315	-4.90074	9.55e-07	3.28e-06
ENSG00000166272.15	2487.21	-0.314781	0.0642347	-4.90047	9.56e-07	3.28e-06
ENSG00000167524.13	51.0427	0.749829	0.153157	4.89582	9.79e-07	3.35e-06
ENSG00000101166.14	1889.25	0.342585	0.0699863	4.89502	9.83e-07	3.37e-06
ENSG00000153339.12	1484.72	-0.495543	0.101278	-4.89292	9.93e-07	3.4e-06
ENSG00000185482.6	145.634	0.656628	0.134235	4.89162	1e-06	3.42e-06
ENSG00000203485.11	4853.52	0.49651	0.101676	4.88328	1.04e-06	3.57e-06
ENSG00000160877.5	2773.79	0.335873	0.0687827	4.88311	1.04e-06	3.57e-06
ENSG00000106077.17	905.212	0.68193	0.139778	4.87868	1.07e-06	3.65e-06
ENSG00000125743.9	6794.57	0.649431	0.133141	4.87777	1.07e-06	3.66e-06
ENSG00000276600.3	181.765	0.792905	0.162567	4.8774	1.07e-06	3.67e-06
ENSG00000102271.12	39.8155	1.22515	0.251273	4.87577	1.08e-06	3.7e-06
ENSG00000174171.5	24.3137	1.32846	0.272499	4.8751	1.09e-06	3.71e-06
ENSG00000272899.2	29.99	0.848386	0.174123	4.87234	1.1e-06	3.76e-06
ENSG00000174804.3	1455.67	-0.598416	0.122838	-4.87159	1.11e-06	3.77e-06
ENSG00000159388.5	1838.78	0.762605	0.156561	4.87098	1.11e-06	3.78e-06
ENSG00000136048.12	850.575	0.587115	0.120536	4.87088	1.11e-06	3.78e-06
ENSG00000170271.9	3285.67	-0.868346	0.178312	-4.86982	1.12e-06	3.8e-06
ENSG00000132300.17	2523.72	-0.343844	0.0706217	-4.86882	1.12e-06	3.82e-06
ENSG00000163959.8	3271.78	-1.27163	0.261379	-4.86506	1.14e-06	3.89e-06
ENSG00000168490.12	36.223	-1.04741	0.215558	-4.85906	1.18e-06	4e-06
ENSG00000105997.21	216.155	-1.22727	0.252843	-4.8539	1.21e-06	4.11e-06
ENSG00000265491.4	2049.8	0.311354	0.0641821	4.8511	1.23e-06	4.16e-06
ENSG00000261238.1	33.1525	-0.997585	0.205651	-4.85087	1.23e-06	4.17e-06
ENSG00000116209.10	12359.2	-0.352522	0.0726817	-4.85022	1.23e-06	4.18e-06
ENSG00000151572.15	16.8175	1.35211	0.278784	4.85003	1.23e-06	4.18e-06
ENSG00000171425.8	804.558	0.599769	0.123723	4.84767	1.25e-06	4.23e-06
ENSG00000205531.11	4476.54	0.267232	0.0551343	4.84693	1.25e-06	4.24e-06
ENSG00000112852.6	82.7409	1.48317	0.306019	4.84666	1.26e-06	4.25e-06
ENSG00000145934.14	409.419	-1.7459	0.360314	-4.84548	1.26e-06	4.27e-06
ENSG00000187288.9	197.345	1.60072	0.330386	4.84499	1.27e-06	4.28e-06
ENSG00000135390.16	12321.5	0.438102	0.0904448	4.84386	1.27e-06	4.3e-06
ENSG00000110448.9	161.924	1.02879	0.212589	4.83933	1.3e-06	4.4e-06
ENSG00000143751.9	1240.56	-0.482526	0.0997302	-4.83831	1.31e-06	4.42e-06
ENSG00000164187.6	1004.1	-0.559444	0.115633	-4.83809	1.31e-06	4.42e-06
ENSG00000100234.11	154.53	-0.990325	0.204713	-4.83762	1.31e-06	4.43e-06
ENSG00000090776.5	1322.07	0.597543	0.123634	4.83318	1.34e-06	4.52e-06
ENSG00000198380.11	3476.2	0.413108	0.0854739	4.83314	1.34e-06	4.52e-06
ENSG00000267169.1	49.6281	0.499646	0.103409	4.83176	1.35e-06	4.55e-06
ENSG00000060749.13	927.989	0.411492	0.0852114	4.82908	1.37e-06	4.61e-06
ENSG00000105429.11	2051.21	0.541638	0.112212	4.82692	1.39e-06	4.66e-06
ENSG00000126353.3	77.0117	1.07562	0.222888	4.82583	1.39e-06	4.68e-06
ENSG00000184838.13	35.3095	0.921137	0.190905	4.8251	1.4e-06	4.7e-06
ENSG00000261308.1	41.9608	1.10476	0.22899	4.82447	1.4e-06	4.71e-06
ENSG00000183773.14	109.763	0.911678	0.188982	4.82415	1.41e-06	4.72e-06
ENSG00000127125.8	1987.01	-0.330901	0.0686333	-4.82128	1.43e-06	4.78e-06
ENSG00000141627.12	1498.17	0.332316	0.0689319	4.82094	1.43e-06	4.79e-06
ENSG00000106327.11	25953.8	-0.871718	0.180845	-4.82024	1.43e-06	4.8e-06
ENSG00000161298.15	97.5574	0.850437	0.17644	4.81998	1.44e-06	4.81e-06
ENSG00000271874.1	10.8227	-0.856273	0.177744	-4.81745	1.45e-06	4.86e-06
ENSG00000260625.2	11.6378	-0.776928	0.161504	-4.81057	1.51e-06	5.03e-06
ENSG00000115657.11	643.612	-0.633461	0.131933	-4.80139	1.58e-06	5.27e-06
ENSG00000176248.8	2128.74	-0.326161	0.0679378	-4.80087	1.58e-06	5.28e-06
ENSG00000008130.14	3341.66	-0.479169	0.0998611	-4.79835	1.6e-06	5.34e-06
ENSG00000120162.9	453.603	0.992484	0.20698	4.79507	1.63e-06	5.43e-06
ENSG00000100336.16	213.749	1.01344	0.211752	4.78598	1.7e-06	5.67e-06
ENSG00000246090.5	94.5004	-0.723352	0.151182	-4.78463	1.71e-06	5.71e-06
ENSG00000160606.9	744.835	0.760004	0.158931	4.78198	1.74e-06	5.78e-06
ENSG00000197808.10	125.641	0.435398	0.0910628	4.78129	1.74e-06	5.8e-06
ENSG00000271795.1	8.4724	0.788218	0.165296	4.76853	1.86e-06	6.18e-06
ENSG00000172771.10	226.567	-1.15483	0.242252	-4.76704	1.87e-06	6.22e-06
ENSG00000150527.15	382.715	-0.412166	0.0864651	-4.76686	1.87e-06	6.22e-06
ENSG00000160185.12	50.3022	1.01615	0.213452	4.76054	1.93e-06	6.42e-06
ENSG00000102760.12	532.402	-0.600115	0.126085	-4.75962	1.94e-06	6.44e-06
ENSG00000159882.11	128.252	0.462958	0.0973044	4.75783	1.96e-06	6.5e-06
ENSG00000278967.1	309.584	-1.01705	0.213825	-4.75646	1.97e-06	6.54e-06
ENSG00000187514.13	19160.7	0.317833	0.0668314	4.75575	1.98e-06	6.56e-06
ENSG00000165609.11	4439.29	-0.399929	0.0841324	-4.75357	2e-06	6.62e-06
ENSG00000176623.10	2929.86	-0.488268	0.102733	-4.75277	2.01e-06	6.65e-06
ENSG00000121966.6	1455.66	0.752041	0.158376	4.74844	2.05e-06	6.79e-06
ENSG00000253955.1	16.6281	-0.838471	0.176618	-4.74736	2.06e-06	6.82e-06
ENSG00000113360.15	1649.11	0.326093	0.0686945	4.747	2.06e-06	6.83e-06
ENSG00000152926.13	342.228	0.758647	0.159868	4.74546	2.08e-06	6.88e-06
ENSG00000239704.9	6.85871	0.854347	0.180069	4.74456	2.09e-06	6.91e-06
ENSG00000072571.18	431.682	0.761075	0.160489	4.74224	2.11e-06	6.98e-06
ENSG00000275198.1	13.4536	-0.654545	0.138035	-4.74186	2.12e-06	6.99e-06
ENSG00000103274.9	657.329	-0.337758	0.0712959	-4.73741	2.16e-06	7.14e-06
ENSG00000077264.13	47.2113	1.78658	0.377178	4.7367	2.17e-06	7.16e-06
[truncated: 4,594 more rows]
