# Supplementary material for: Identification of Energy Metabolism Genes for the Prediction of Survival in Hepatocellular Carcinoma
Source: Front Oncol. 2020 Aug 13;10:1210. doi: 10.3389/fonc.2020.01210 (PMC7438573; doi:10.3389/fonc.2020.01210)
Supplement: Supplementary file 12 [file Table_4.XLSX]

## Sheet: Table-S8_C3vsC2
TransID	baseMean	log2FoldChange	lfcSE	stat	P-value	P-adj
ENSG00000106633.14	1031.22	6.03665	0.356422	16.9368	2.40875e-64	1.58736e-60
ENSG00000175003.11	12084.1	3.96462	0.235308	16.8487	1.07292e-63	3.53527e-60
ENSG00000138759.16	537.048	-4.03652	0.240908	-16.7554	5.16989e-63	1.13565e-59
ENSG00000100889.10	18677.7	2.00445	0.120898	16.5797	9.7722e-62	1.60997e-58
ENSG00000107984.8	756.835	-4.87016	0.313823	-15.5188	2.58931e-54	3.41271e-51
ENSG00000111713.2	2017.1	3.26367	0.211622	15.4222	1.16129e-53	1.27548e-50
ENSG00000135517.6	19.0999	2.35981	0.153173	15.4062	1.48649e-53	1.39942e-50
ENSG00000006118.13	833.01	-2.65945	0.173899	-15.2931	8.50216e-53	7.00365e-50
ENSG00000249173.4	210.846	3.99453	0.261448	15.2785	1.06383e-52	7.78964e-50
ENSG00000113790.9	8679.08	1.94739	0.12757	15.2653	1.30151e-52	8.57692e-50
ENSG00000273350.1	21.0648	2.22887	0.147644	15.0963	1.71359e-51	1.0266e-48
ENSG00000021300.12	397.132	-3.64786	0.245216	-14.8761	4.71076e-50	2.58699e-47
ENSG00000149124.9	2938.85	3.58226	0.243748	14.6966	6.78038e-49	3.43713e-46
ENSG00000159921.13	3492.62	1.52363	0.104357	14.6002	2.80189e-48	1.31889e-45
ENSG00000124766.5	1994.65	-2.07522	0.142481	-14.5649	4.6968e-48	2.06346e-45
ENSG00000107159.11	845.095	-4.78807	0.335235	-14.2827	2.80358e-46	1.15472e-43
ENSG00000111275.11	31439.2	1.45913	0.102192	14.2784	2.98443e-46	1.1569e-43
ENSG00000100012.10	69.6963	3.57255	0.250827	14.2431	4.94921e-46	1.81196e-43
ENSG00000121691.4	15794.1	1.39955	0.0983349	14.2325	5.76059e-46	1.99802e-43
ENSG00000136872.16	215292	2.50306	0.176748	14.1618	1.57964e-45	5.2049e-43
ENSG00000183747.10	8715.83	2.41611	0.171796	14.0638	6.33454e-45	1.98784e-42
ENSG00000158125.8	3365.95	2.25119	0.160304	14.0433	8.47161e-45	2.53763e-42
ENSG00000258604.1	68.1645	2.53669	0.183742	13.8057	2.35449e-43	6.74612e-41
ENSG00000107864.13	475.364	1.59261	0.115718	13.7628	4.264e-43	1.17082e-40
ENSG00000125869.8	86.3524	-3.64991	0.266669	-13.687	1.2135e-42	3.1988e-40
ENSG00000197408.7	6128.17	2.91572	0.213546	13.6538	1.91611e-42	4.8566e-40
ENSG00000164089.7	3847.48	2.91644	0.214223	13.6141	3.30298e-42	8.06172e-40
ENSG00000104140.6	110.855	-3.91626	0.289371	-13.5337	9.89352e-42	2.32851e-39
ENSG00000172456.15	4650.83	2.08852	0.154704	13.5001	1.56104e-41	3.54733e-39
ENSG00000038210.12	1403.79	0.950101	0.0705313	13.4706	2.32852e-41	5.11499e-39
ENSG00000176170.12	1262.7	-2.79252	0.207521	-13.4566	2.81514e-41	5.98443e-39
ENSG00000168389.16	2548.47	3.39251	0.2534	13.3879	7.1131e-41	1.46486e-38
ENSG00000076555.14	4486.61	1.41017	0.105614	13.3521	1.15092e-40	2.29834e-38
ENSG00000175147.10	29.0826	-2.9878	0.224877	-13.2864	2.77671e-40	5.38192e-38
ENSG00000123243.13	1523.77	-3.64203	0.276695	-13.1626	1.43991e-39	2.71114e-37
ENSG00000250742.1	159.063	-2.68058	0.203695	-13.1598	1.49569e-39	2.73794e-37
ENSG00000141526.13	1364.12	-2.15426	0.164461	-13.0989	3.33931e-39	5.94758e-37
ENSG00000088926.12	2841.48	1.77392	0.135957	13.0476	6.55499e-39	1.13677e-36
ENSG00000100897.16	6820.89	1.09503	0.0839575	13.0426	7.00043e-39	1.18289e-36
ENSG00000116704.7	3268.8	1.09603	0.0842453	13.0099	1.0742e-38	1.76974e-36
ENSG00000142623.9	239.373	5.10045	0.393383	12.9656	1.91755e-38	3.08211e-36
ENSG00000261469.1	60.6295	2.35602	0.182639	12.8999	4.50808e-38	7.07339e-36
ENSG00000215256.3	1016.44	1.24847	0.096881	12.8867	5.35053e-38	8.2e-36
ENSG00000128641.16	9872.03	1.11957	0.0871892	12.8407	9.69738e-38	1.4524e-35
ENSG00000254726.2	348.977	-1.7742	0.138596	-12.8012	1.61427e-37	2.36401e-35
ENSG00000276649.1	23.2352	-2.09134	0.164118	-12.7429	3.41427e-37	4.89132e-35
ENSG00000243710.6	52.257	2.21831	0.174906	12.6828	7.36288e-37	1.03237e-34
ENSG00000158435.6	2282.6	-0.759767	0.0599742	-12.6682	8.87025e-37	1.21781e-34
ENSG00000105281.11	1410.86	-1.9168	0.151371	-12.6629	9.48758e-37	1.27598e-34
ENSG00000105607.11	2965.56	1.39822	0.110663	12.6349	1.35496e-36	1.78583e-34
ENSG00000100379.16	740.468	-1.83093	0.144972	-12.6296	1.45048e-36	1.87425e-34
ENSG00000273066.4	55.7042	-2.2979	0.181979	-12.6273	1.49317e-36	1.8923e-34
ENSG00000224081.6	38.5041	-1.97094	0.156264	-12.6129	1.79291e-36	2.2293e-34
ENSG00000162461.7	117.628	1.81255	0.143736	12.6102	1.85411e-36	2.2627e-34
ENSG00000160211.14	2292.51	-1.9386	0.15415	-12.5761	2.85751e-36	3.42382e-34
ENSG00000137309.18	4281.68	-1.43653	0.114525	-12.5433	4.3252e-36	5.08983e-34
ENSG00000171503.10	2428.3	1.26996	0.101461	12.5167	6.04942e-36	6.99398e-34
ENSG00000109618.10	1511.73	1.00778	0.0805975	12.5039	7.10971e-36	8.0781e-34
ENSG00000179051.12	2425.82	-0.891779	0.0713412	-12.5002	7.4471e-36	8.31803e-34
ENSG00000273117.1	110.653	1.63197	0.130816	12.4753	1.01787e-35	1.11796e-33
ENSG00000152078.8	4940.78	1.47738	0.118609	12.4559	1.29904e-35	1.40339e-33
ENSG00000132031.11	57.5616	-2.85515	0.229662	-12.4319	1.75332e-35	1.86361e-33
ENSG00000132698.12	336.791	-4.75673	0.382673	-12.4303	1.78986e-35	1.87225e-33
ENSG00000112964.12	2801.69	1.93747	0.156245	12.4002	2.60707e-35	2.68446e-33
ENSG00000042781.11	513.691	2.48268	0.200245	12.3982	2.67272e-35	2.70972e-33
ENSG00000226124.5	185.329	1.19609	0.0965471	12.3887	3.00864e-35	3.00408e-33
ENSG00000196616.11	50537.2	2.42877	0.196243	12.3763	3.51053e-35	3.4529e-33
ENSG00000161249.19	632.723	-3.39618	0.275908	-12.3091	8.09283e-35	7.8429e-33
ENSG00000143845.13	7093.17	2.01062	0.165335	12.1609	5.02068e-34	4.79512e-32
ENSG00000109511.9	796.862	2.39756	0.197491	12.1401	6.47595e-34	6.09664e-32
ENSG00000185499.15	315.186	-2.91602	0.240735	-12.113	9.01427e-34	8.36676e-32
ENSG00000150656.13	457.73	3.39501	0.280783	12.0913	1.17482e-33	1.07529e-31
ENSG00000158571.9	826.136	2.18078	0.181198	12.0354	2.31557e-33	2.09035e-31
ENSG00000214252.4	11.297	2.416	0.20149	11.9907	3.97617e-33	3.54094e-31
ENSG00000036672.14	523.642	1.63392	0.13662	11.9596	5.78194e-33	5.0804e-31
ENSG00000120915.12	5483.13	1.56148	0.130601	11.9561	6.03186e-33	5.23026e-31
ENSG00000064225.11	967.823	1.4055	0.117956	11.9154	9.83369e-33	8.4161e-31
ENSG00000204370.7	4349.4	0.867002	0.0727901	11.911	1.03742e-32	8.76485e-31
ENSG00000116017.9	1093.84	-2.04996	0.172195	-11.9049	1.11648e-32	9.31338e-31
ENSG00000141098.11	1320.81	0.882605	0.0743369	11.873	1.63427e-32	1.34623e-30
ENSG00000175130.6	3623.57	-1.35693	0.114389	-11.8625	1.85383e-32	1.50824e-30
ENSG00000141756.17	1677.67	-2.05881	0.173827	-11.844	2.31157e-32	1.85771e-30
ENSG00000182108.8	370.742	0.947767	0.0801936	11.8185	3.13251e-32	2.48714e-30
ENSG00000166816.12	3720.82	1.62812	0.137834	11.8122	3.37624e-32	2.64874e-30
ENSG00000166145.13	1935.19	-2.87156	0.24396	-11.7706	5.53098e-32	4.28814e-30
ENSG00000080293.8	299.719	-3.17073	0.269515	-11.7646	5.94039e-32	4.552e-30
ENSG00000106034.16	526.469	1.84905	0.157616	11.7314	8.8022e-32	6.66742e-30
ENSG00000237742.5	22.4979	2.68594	0.228987	11.7297	8.98066e-32	6.72529e-30
ENSG00000083123.13	1290.91	1.21639	0.103769	11.722	9.8326e-32	7.28054e-30
ENSG00000269404.5	110.24	-3.06203	0.262321	-11.6729	1.75436e-31	1.28458e-29
ENSG00000149476.13	7531.22	1.69886	0.145606	11.6675	1.86813e-31	1.35285e-29
ENSG00000166670.8	53.8773	-3.4428	0.295105	-11.6663	1.89394e-31	1.35664e-29
ENSG00000236136.1	69.6594	2.89446	0.248141	11.6646	1.93267e-31	1.36949e-29
ENSG00000110887.6	2615.83	2.09513	0.179743	11.6562	2.13242e-31	1.49496e-29
ENSG00000176903.4	665.676	-1.08783	0.0934306	-11.6432	2.48593e-31	1.72445e-29
ENSG00000182919.13	4387.07	1.11459	0.0962068	11.5854	4.88772e-31	3.35522e-29
ENSG00000073734.8	1446.63	2.5921	0.22389	11.5776	5.35322e-31	3.63688e-29
ENSG00000162599.14	2458.95	0.900181	0.0782208	11.5082	1.19937e-30	8.06518e-29
ENSG00000136261.13	1374.28	-0.849499	0.0738597	-11.5015	1.2962e-30	8.62825e-29
ENSG00000148218.14	8026.91	1.10084	0.0960215	11.4646	1.98762e-30	1.30984e-28
ENSG00000176635.16	49.092	2.93929	0.256458	11.4611	2.06884e-30	1.34987e-28
ENSG00000101323.4	7792.48	1.84042	0.16061	11.459	2.11977e-30	1.36954e-28
ENSG00000010310.7	56.072	-2.30713	0.201355	-11.458	2.14286e-30	1.37101e-28
ENSG00000115884.9	40084.1	1.05048	0.0917048	11.455	2.21873e-30	1.40591e-28
ENSG00000076258.8	1002.42	1.45273	0.127069	11.4326	2.8749e-30	1.80434e-28
ENSG00000106683.13	903.345	-1.18462	0.103978	-11.3929	4.53491e-30	2.81935e-28
ENSG00000183549.9	3676.72	2.23669	0.196888	11.3602	6.59685e-30	4.06292e-28
ENSG00000236824.1	24.853	-1.97244	0.174	-11.3359	8.71427e-30	5.31732e-28
ENSG00000172340.13	6206.01	0.981488	0.0868506	11.3009	1.29897e-29	7.85343e-28
ENSG00000019505.6	451.165	-4.10513	0.363821	-11.2834	1.58494e-29	9.4952e-28
ENSG00000170684.7	76.7521	-1.70871	0.151572	-11.2732	1.77882e-29	1.05607e-27
ENSG00000166347.17	18997.3	1.23841	0.110027	11.2555	2.17543e-29	1.28001e-27
ENSG00000162630.5	50.4615	-2.61564	0.232868	-11.2323	2.83131e-29	1.65118e-27
ENSG00000224057.1	114.414	-3.32852	0.297865	-11.1746	5.43096e-29	3.13948e-27
ENSG00000075239.12	13295.8	1.15507	0.103622	11.1469	7.41416e-29	4.24864e-27
ENSG00000051128.17	673.817	-1.4353	0.128775	-11.1458	7.50437e-29	4.26326e-27
ENSG00000070814.16	1930.91	-0.759368	0.0683071	-11.117	1.03752e-28	5.84382e-27
ENSG00000094631.17	3563.7	0.887753	0.0798644	11.1158	1.0516e-28	5.87289e-27
ENSG00000170577.7	71.4179	-3.25175	0.292868	-11.1031	1.21149e-28	6.70899e-27
ENSG00000165238.15	867.824	-3.02745	0.272697	-11.1019	1.22855e-28	6.74677e-27
ENSG00000132639.11	286.344	-2.62799	0.237323	-11.0735	1.68772e-28	9.19177e-27
ENSG00000163702.17	2519.21	0.889332	0.0803903	11.0627	1.90312e-28	1.02799e-26
ENSG00000124370.9	601.703	0.802325	0.0725315	11.0617	1.92328e-28	1.03044e-26
ENSG00000079739.14	7191.03	0.968166	0.0876159	11.0501	2.18906e-28	1.16338e-26
ENSG00000237907.1	10.5874	2.45526	0.222889	11.0156	3.21363e-28	1.69422e-26
ENSG00000113361.11	546.388	-2.0344	0.184734	-11.0126	3.32355e-28	1.73827e-26
ENSG00000227242.3	177.174	2.17007	0.197263	11.0009	3.7828e-28	1.96288e-26
ENSG00000185008.16	108.272	-3.12995	0.284955	-10.984	4.56243e-28	2.34894e-26
ENSG00000136052.8	2464.57	1.21369	0.110565	10.9772	4.92016e-28	2.51348e-26
ENSG00000153310.17	1628.73	-0.856972	0.0781349	-10.9679	5.45468e-28	2.7651e-26
ENSG00000147799.10	212.547	-1.16446	0.106232	-10.9615	5.85384e-28	2.94479e-26
ENSG00000139624.11	952.544	-0.561939	0.0513287	-10.9479	6.80419e-28	3.39694e-26
ENSG00000137491.13	10517.5	1.44432	0.132179	10.927	8.56142e-28	4.24209e-26
ENSG00000145692.13	16866	2.55865	0.234324	10.9193	9.32225e-28	4.5846e-26
ENSG00000273045.4	37.8602	-1.62377	0.148812	-10.9115	1.01533e-27	4.95633e-26
ENSG00000172831.10	23798	1.64702	0.150984	10.9086	1.04898e-27	5.0829e-26
ENSG00000101367.8	2287.88	-0.726301	0.0668096	-10.8712	1.58096e-27	7.60474e-26
ENSG00000198300.11	1119.83	-3.23714	0.297992	-10.8632	1.72597e-27	8.24211e-26
ENSG00000135912.9	1185.36	-1.28339	0.118193	-10.8584	1.8193e-27	8.62532e-26
ENSG00000180340.6	71.0599	-1.82408	0.16861	-10.8184	2.81734e-27	1.32616e-25
ENSG00000101236.15	434.093	-0.970291	0.0911362	-10.6466	1.80841e-26	8.45209e-25
ENSG00000099917.16	2376.33	-0.520661	0.0489429	-10.6381	1.98059e-26	9.19162e-25
ENSG00000259319.1	57.5506	1.58415	0.149211	10.6169	2.48747e-26	1.14148e-24
ENSG00000106976.17	367.149	-2.05649	0.193704	-10.6166	2.49428e-26	1.14148e-24
ENSG00000121690.8	967.34	1.35062	0.127248	10.6141	2.56295e-26	1.16482e-24
ENSG00000115361.6	437.853	2.34908	0.221529	10.6039	2.85685e-26	1.2895e-24
ENSG00000157131.10	9418.98	1.74417	0.164739	10.5874	3.4087e-26	1.52812e-24
ENSG00000186529.13	9048.91	1.47542	0.139428	10.582	3.61327e-26	1.60888e-24
ENSG00000136193.15	515.827	-1.84631	0.174619	-10.5734	3.96032e-26	1.75158e-24
ENSG00000231074.7	575.647	-0.757413	0.0718358	-10.5437	5.43363e-26	2.38718e-24
ENSG00000135365.14	868.808	-0.69277	0.0657634	-10.5343	6.00427e-26	2.62041e-24
ENSG00000132763.13	1196.87	0.806623	0.0765944	10.5311	6.21119e-26	2.69288e-24
ENSG00000213801.4	30.0409	-1.64204	0.156167	-10.5146	7.39725e-26	3.17938e-24
ENSG00000106327.11	36684.9	1.45903	0.138767	10.5142	7.42981e-26	3.17938e-24
ENSG00000106049.7	3686.39	0.803572	0.0766078	10.4894	9.66109e-26	4.10752e-24
ENSG00000176974.16	12261.3	1.44797	0.13811	10.4842	1.02149e-25	4.31514e-24
ENSG00000151552.10	4912.95	1.09104	0.104109	10.4797	1.07084e-25	4.49478e-24
ENSG00000114166.7	1301.12	0.915928	0.0874559	10.473	1.14913e-25	4.7929e-24
ENSG00000156011.15	1409.67	1.40528	0.134323	10.4619	1.29227e-25	5.356e-24
ENSG00000135632.10	1143.89	-0.659638	0.0631805	-10.4405	1.61917e-25	6.66894e-24
ENSG00000115386.5	695.443	-4.90118	0.469704	-10.4346	1.72279e-25	7.05168e-24
ENSG00000164983.7	950.412	-1.02522	0.098281	-10.4315	1.78082e-25	7.24421e-24
ENSG00000115504.13	2358	0.80823	0.0775939	10.4162	2.0924e-25	8.45946e-24
ENSG00000060642.9	879.066	0.80789	0.0775939	10.4118	2.19081e-25	8.80331e-24
ENSG00000101057.14	1332.09	-1.75222	0.168334	-10.4092	2.25108e-25	8.99068e-24
ENSG00000256632.3	8.8012	1.49924	0.144208	10.3964	2.57502e-25	1.02225e-23
ENSG00000114854.6	156.479	-2.65256	0.255874	-10.3667	3.51543e-25	1.38723e-23
ENSG00000005001.8	63.8564	-3.40226	0.328315	-10.3628	3.66101e-25	1.43607e-23
ENSG00000102034.15	312.837	-1.40762	0.135898	-10.3579	3.8538e-25	1.50275e-23
ENSG00000234741.6	6112.38	-1.29581	0.125168	-10.3525	4.0749e-25	1.57962e-23
ENSG00000143257.10	2817.55	1.92933	0.186628	10.3379	4.75076e-25	1.83085e-23
ENSG00000182310.11	61.297	-1.62435	0.157222	-10.3316	5.07062e-25	1.94276e-23
ENSG00000049283.16	37.4105	-2.72841	0.2645	-10.3153	6.00633e-25	2.28796e-23
ENSG00000005884.16	1166.82	-1.89545	0.183807	-10.3122	6.20894e-25	2.35155e-23
ENSG00000204580.10	2251.77	-1.80614	0.175176	-10.3104	6.32331e-25	2.38118e-23
ENSG00000113889.10	121164	1.59942	0.155377	10.2938	7.51809e-25	2.81501e-23
ENSG00000121316.9	505.404	-1.88088	0.182873	-10.2852	8.2153e-25	3.05869e-23
ENSG00000102743.13	1806.59	1.62991	0.158615	10.2759	9.05179e-25	3.3512e-23
ENSG00000067445.19	462.055	1.59848	0.155664	10.2688	9.74264e-25	3.58682e-23
ENSG00000163749.16	58.2792	1.4401	0.14026	10.2674	9.88157e-25	3.61775e-23
ENSG00000153395.8	2198.64	-1.33865	0.130623	-10.2482	1.20572e-24	4.38988e-23
ENSG00000241544.1	25.6728	2.45993	0.24008	10.2463	1.22937e-24	4.45142e-23
ENSG00000256847.1	349.157	2.4017	0.235052	10.2177	1.65144e-24	5.91885e-23
ENSG00000148357.15	648.712	2.31705	0.226769	10.2177	1.65261e-24	5.91885e-23
ENSG00000087053.17	557.862	-0.743314	0.0728342	-10.2056	1.87215e-24	6.66891e-23
ENSG00000163121.8	340.736	-1.99782	0.196056	-10.19	2.19661e-24	7.78261e-23
ENSG00000172482.4	64976.6	1.75817	0.172552	10.1892	2.21548e-24	7.80748e-23
ENSG00000139644.11	60597.9	0.635078	0.0623558	10.1847	2.31973e-24	8.13139e-23
ENSG00000162460.6	893.281	2.21628	0.218556	10.1406	3.64992e-24	1.27264e-22
ENSG00000128607.12	2680.17	0.745439	0.073639	10.1229	4.37317e-24	1.5168e-22
ENSG00000069667.14	1412.35	1.1599	0.114675	10.1147	4.7532e-24	1.63998e-22
ENSG00000132932.15	23.3429	-2.14439	0.212309	-10.1003	5.50608e-24	1.88985e-22
ENSG00000124098.9	4341.78	0.795753	0.078998	10.0731	7.26658e-24	2.48118e-22
ENSG00000176641.9	1540.8	1.10612	0.110202	10.0371	1.04674e-23	3.55568e-22
ENSG00000172081.12	1029.93	-0.615808	0.061385	-10.0319	1.10381e-23	3.7303e-22
ENSG00000197122.10	1476.18	-1.28145	0.128039	-10.0083	1.40169e-23	4.71282e-22
ENSG00000185101.11	266.185	-1.88331	0.18864	-9.98363	1.79771e-23	6.01365e-22
ENSG00000129351.16	6785.76	-0.501055	0.0502199	-9.97721	1.91791e-23	6.38334e-22
ENSG00000157326.17	1310.4	0.971277	0.0975566	9.95604	2.37337e-23	7.85954e-22
ENSG00000158828.5	1607.23	1.07739	0.108377	9.9411	2.75766e-23	9.08648e-22
ENSG00000116990.10	879.597	1.47917	0.1491	9.92062	3.3863e-23	1.11023e-21
ENSG00000248144.4	20574.3	2.34423	0.236541	9.91045	3.74936e-23	1.22318e-21
ENSG00000160862.11	36675.1	1.64962	0.166547	9.90484	3.96585e-23	1.28744e-21
ENSG00000152484.12	1191.24	0.727633	0.0735336	9.89524	4.36565e-23	1.41027e-21
ENSG00000007001.11	707.912	2.92059	0.296756	9.84173	7.44175e-23	2.39225e-21
ENSG00000145708.9	191.771	2.46414	0.250425	9.83985	7.58264e-23	2.42571e-21
ENSG00000111674.7	327.525	-1.84164	0.187405	-9.82704	8.61167e-23	2.74159e-21
ENSG00000168502.16	341.405	-1.76629	0.179781	-9.82466	8.81692e-23	2.79344e-21
ENSG00000261238.1	48.9679	1.6348	0.166419	9.82337	8.93097e-23	2.81603e-21
ENSG00000203499.9	81.6395	-1.73223	0.176405	-9.81965	9.26672e-23	2.90799e-21
ENSG00000184845.3	17.4213	2.13775	0.218142	9.79984	1.12765e-22	3.5219e-21
ENSG00000139354.9	318.696	-1.10111	0.112515	-9.78637	1.28844e-22	4.0051e-21
ENSG00000196793.12	86.2876	-1.72196	0.176105	-9.77803	1.39911e-22	4.3287e-21
ENSG00000137269.13	595.944	-1.4109	0.144506	-9.76364	1.6126e-22	4.96592e-21
ENSG00000196600.11	648.955	1.70581	0.174751	9.76138	1.64902e-22	5.05444e-21
ENSG00000109181.10	8465.9	2.02916	0.208156	9.74829	1.87594e-22	5.72337e-21
ENSG00000175115.10	2140.37	-0.748404	0.0768246	-9.74172	2.00136e-22	6.06258e-21
ENSG00000140807.5	299.08	-2.32424	0.238591	-9.74151	2.00553e-22	6.06258e-21
ENSG00000159164.8	97.9027	-1.68555	0.173332	-9.72436	2.37387e-22	7.1433e-21
ENSG00000134240.10	63418.5	1.48603	0.152861	9.72146	2.44244e-22	7.31163e-21
ENSG00000228620.1	80.9207	2.30297	0.236905	9.72107	2.452e-22	7.31163e-21
ENSG00000273002.1	12.551	-1.57698	0.162473	-9.70613	2.83924e-22	8.42819e-21
ENSG00000169085.10	192.409	1.66615	0.171738	9.70165	2.96663e-22	8.76687e-21
ENSG00000137274.11	2592.12	0.914818	0.0943829	9.69262	3.24108e-22	9.53513e-21
ENSG00000090975.11	1375.28	0.965809	0.0996777	9.68931	3.3477e-22	9.80504e-21
ENSG00000148297.14	918.123	-0.667975	0.0690288	-9.67676	3.78524e-22	1.10375e-20
ENSG00000154127.8	189.487	-1.46641	0.15163	-9.67097	4.00563e-22	1.16287e-20
ENSG00000145332.12	643.368	0.780934	0.0807832	9.66703	4.16299e-22	1.20271e-20
ENSG00000134109.9	3285.01	0.737711	0.0763153	9.66662	4.17937e-22	1.20271e-20
ENSG00000107372.11	9942.32	1.24102	0.128524	9.65589	4.6411e-22	1.32978e-20
ENSG00000074935.12	478.273	1.0039	0.103993	9.65352	4.74947e-22	1.35494e-20
ENSG00000167173.17	1121.77	-0.852296	0.0884286	-9.63824	5.51271e-22	1.5659e-20
ENSG00000273328.4	96.5193	2.02025	0.210087	9.61626	6.82689e-22	1.93087e-20
ENSG00000126231.12	1060.23	1.75148	0.182264	9.60958	7.28439e-22	2.05146e-20
ENSG00000261578.1	550.282	2.02225	0.210538	9.60517	7.60294e-22	2.13206e-20
ENSG00000109113.16	1260.11	-1.75035	0.182348	-9.59893	8.07765e-22	2.25558e-20
ENSG00000061273.16	1546.76	-0.805434	0.0839614	-9.59291	8.56358e-22	2.38118e-20
ENSG00000256043.2	2568.04	0.988854	0.103094	9.59179	8.65685e-22	2.397e-20
ENSG00000103089.7	78.8576	-3.00179	0.313099	-9.58734	9.03892e-22	2.49232e-20
ENSG00000188483.7	482.385	-1.37442	0.143458	-9.58062	9.6467e-22	2.64882e-20
ENSG00000135919.11	1362.77	-1.79091	0.187253	-9.56413	1.13154e-21	3.09414e-20
ENSG00000154556.16	4107.07	1.11224	0.1164	9.55536	1.23161e-21	3.35383e-20
ENSG00000197444.8	4277.16	1.71513	0.179642	9.5475	1.32857e-21	3.603e-20
ENSG00000170634.11	534.814	0.765956	0.08027	9.54225	1.39771e-21	3.77498e-20
ENSG00000108262.14	1586.8	-0.614613	0.0644294	-9.53932	1.43773e-21	3.86719e-20
ENSG00000137393.9	805.161	1.09499	0.114894	9.53051	1.5652e-21	4.19294e-20
ENSG00000137824.14	2298.7	0.523953	0.0550541	9.51705	1.78169e-21	4.75358e-20
ENSG00000197696.8	248.742	-1.4166	0.14915	-9.49785	2.14262e-21	5.6935e-20
ENSG00000052795.11	2318.33	1.12392	0.118475	9.48656	2.38775e-21	6.31938e-20
ENSG00000170927.13	448.563	-2.44265	0.258299	-9.45668	3.17868e-21	8.379e-20
ENSG00000250722.4	29186.7	1.18507	0.12541	9.44958	3.40196e-21	8.93185e-20
ENSG00000154153.12	742.027	2.16577	0.229205	9.44908	3.41824e-21	8.93898e-20
ENSG00000138772.11	148.059	-2.31149	0.244855	-9.44023	3.71971e-21	9.6889e-20
ENSG00000181061.12	3645.62	0.905007	0.0959404	9.43301	3.98473e-21	1.03383e-19
ENSG00000251424.1	73.4205	2.08755	0.221392	9.4292	4.1321e-21	1.06786e-19
ENSG00000105771.12	1167.01	-0.768534	0.0816418	-9.41349	4.79944e-21	1.23548e-19
ENSG00000166912.15	1585.37	0.669531	0.0714057	9.37644	6.82378e-21	1.7467e-19
ENSG00000184313.18	32.6616	1.97981	0.211152	9.37621	6.83838e-21	1.7467e-19
ENSG00000205143.2	172.658	1.63828	0.174818	9.37133	7.16231e-21	1.82238e-19
ENSG00000153574.8	497.639	-0.529459	0.0565084	-9.36957	7.28285e-21	1.84592e-19
ENSG00000126262.4	28.7996	-1.93647	0.207151	-9.34808	8.92503e-21	2.25348e-19
ENSG00000144820.6	180.942	1.81524	0.194218	9.34639	9.06935e-21	2.28118e-19
ENSG00000229886.1	17.1452	1.77743	0.190203	9.34492	9.19618e-21	2.29384e-19
ENSG00000165810.15	359.266	1.45463	0.155663	9.34479	9.20722e-21	2.29384e-19
ENSG00000090924.13	797.241	-0.829103	0.0887254	-9.3446	9.22409e-21	2.29384e-19
ENSG00000236341.1	17.2896	1.47404	0.157963	9.33157	1.04316e-20	2.58436e-19
ENSG00000171124.11	47.946	-2.24555	0.241323	-9.30517	1.33774e-20	3.30177e-19
ENSG00000144524.16	1147.26	-0.479843	0.0515889	-9.3013	1.38739e-20	3.41154e-19
ENSG00000179761.10	14663.8	1.34506	0.144694	9.29595	1.45892e-20	3.57409e-19
ENSG00000163884.3	4132.89	1.19812	0.128905	9.29456	1.47823e-20	3.60797e-19
ENSG00000139344.6	3459.72	1.521	0.16373	9.28967	1.54767e-20	3.76352e-19
ENSG00000138363.13	3494.43	-0.672988	0.0724685	-9.28663	1.59254e-20	3.8584e-19
ENSG00000253368.3	1244.66	-1.81812	0.196574	-9.24905	2.26507e-20	5.4677e-19
ENSG00000197442.9	859.118	1.36162	0.147259	9.24642	2.32146e-20	5.58336e-19
ENSG00000170185.8	1139.16	0.683445	0.0739285	9.24468	2.3595e-20	5.65421e-19
ENSG00000187048.11	14097.7	1.7188	0.186063	9.23774	2.51764e-20	6.01133e-19
ENSG00000164543.5	881.824	-0.766054	0.0829321	-9.23713	2.53196e-20	6.0237e-19
ENSG00000225766.7	40.048	1.13747	0.123211	9.23186	2.65975e-20	6.30496e-19
ENSG00000125970.10	5345.9	-0.600091	0.0650087	-9.23094	2.68271e-20	6.33658e-19
ENSG00000137806.7	1075.95	0.684025	0.0742106	9.21736	3.04506e-20	7.16678e-19
ENSG00000117394.18	536.534	-1.64877	0.179206	-9.20043	3.56528e-20	8.36127e-19
ENSG00000139178.9	5990.83	0.818072	0.0890209	9.18966	3.94075e-20	9.20906e-19
ENSG00000117118.8	5064.93	0.767338	0.0835712	9.18184	4.2378e-20	9.86823e-19
ENSG00000223802.6	53.0105	-2.68988	0.293151	-9.17577	4.48338e-20	1.04033e-18
ENSG00000112559.12	190.221	-1.80557	0.197013	-9.1647	4.96848e-20	1.14885e-18
ENSG00000273582.1	15.9024	2.27356	0.248333	9.15529	5.42127e-20	1.24917e-18
ENSG00000133740.9	279.647	-1.04441	0.11411	-9.15262	5.557e-20	1.27598e-18
ENSG00000151631.8	191.524	1.96688	0.215375	9.13236	6.70239e-20	1.53364e-18
ENSG00000214078.10	3920.47	-0.776236	0.0850945	-9.12205	7.37142e-20	1.68089e-18
ENSG00000108960.6	943.943	-0.961965	0.105474	-9.12042	7.48327e-20	1.70051e-18
ENSG00000135862.5	6987.9	-0.9595	0.105393	-9.10406	8.70203e-20	1.97067e-18
ENSG00000055118.13	111.819	-2.67392	0.293818	-9.10062	8.98208e-20	2.02712e-18
ENSG00000104866.9	1550.83	-0.708534	0.0779235	-9.09269	9.66157e-20	2.17303e-18
ENSG00000171425.8	673.672	-0.896961	0.0986532	-9.09206	9.71784e-20	2.17825e-18
ENSG00000161267.10	7674	1.28618	0.141474	9.09126	9.79006e-20	2.187e-18
ENSG00000221923.7	127.774	-1.5379	0.169349	-9.08127	1.07315e-19	2.38921e-18
ENSG00000167644.10	96.7002	-2.40591	0.265052	-9.07711	1.11492e-19	2.47384e-18
ENSG00000131373.13	1717.97	0.78151	0.086124	9.07425	1.14466e-19	2.5313e-18
ENSG00000177103.12	45.2728	-2.44289	0.26931	-9.07092	1.18017e-19	2.60111e-18
ENSG00000231025.1	253.015	-0.693094	0.0764275	-9.06865	1.20501e-19	2.64702e-18
ENSG00000065534.17	3261.54	1.00378	0.110761	9.06259	1.27393e-19	2.78911e-18
ENSG00000129195.14	101.657	-1.73005	0.19121	-9.04794	1.45691e-19	3.17916e-18
ENSG00000260762.1	41.818	1.95498	0.216332	9.03692	1.61147e-19	3.50482e-18
ENSG00000167642.11	2120.07	-2.16128	0.239187	-9.03595	1.62586e-19	3.52448e-18
ENSG00000115526.9	174.15	-1.38661	0.15347	-9.03507	1.63902e-19	3.54135e-18
ENSG00000005421.7	13886.1	1.65846	0.183629	9.03161	1.69166e-19	3.64316e-18
ENSG00000087111.19	1049.67	-0.73623	0.0815698	-9.02577	1.78434e-19	3.83024e-18
ENSG00000267302.4	24.0935	1.21021	0.134136	9.0223	1.84177e-19	3.94068e-18
ENSG00000224281.4	76.5864	0.878445	0.0974303	9.01614	1.94839e-19	4.1553e-18
ENSG00000141349.7	1184.61	-0.780001	0.0866363	-9.00316	2.19317e-19	4.66224e-18
ENSG00000251409.1	20.3312	2.17111	0.241313	8.99707	2.31813e-19	4.91205e-18
ENSG00000116005.10	6212.46	0.71818	0.0798373	8.99555	2.35058e-19	4.96484e-18
ENSG00000071539.12	306.533	-1.28246	0.142583	-8.99442	2.37486e-19	5.00011e-18
ENSG00000160868.13	13003.8	2.75535	0.306592	8.98702	2.54017e-19	5.33112e-18
ENSG00000131620.16	3576.92	1.74928	0.194922	8.97426	2.85273e-19	5.96809e-18
ENSG00000135749.17	234.773	-1.3937	0.155417	-8.96751	3.03283e-19	6.32479e-18
ENSG00000091483.6	11293.5	0.859485	0.0958576	8.96627	3.06729e-19	6.37648e-18
ENSG00000085721.11	1447.51	0.537661	0.0599963	8.96157	3.20092e-19	6.63336e-18
ENSG00000163110.13	3978.09	0.713798	0.0797234	8.95344	3.44569e-19	7.1072e-18
ENSG00000120341.17	153.546	1.079	0.120515	8.95327	3.45114e-19	7.1072e-18
ENSG00000182871.13	40368.9	0.851231	0.0951104	8.94993	3.55713e-19	7.30264e-18
ENSG00000162849.14	257.085	-1.98845	0.222431	-8.93964	3.90428e-19	7.99043e-18
ENSG00000121671.10	3414.66	0.810474	0.0907031	8.93546	4.05498e-19	8.27317e-18
ENSG00000174885.11	178.481	1.93472	0.216579	8.93306	4.14367e-19	8.42802e-18
ENSG00000229356.1	8.52861	1.73592	0.19454	8.9232	4.53025e-19	9.18595e-18
ENSG00000124731.11	61.7661	-2.12413	0.238112	-8.92073	4.63236e-19	9.36419e-18
ENSG00000030110.11	803.062	-0.750627	0.084152	-8.9199	4.66727e-19	9.40591e-18
ENSG00000107819.12	750.071	-0.960214	0.107757	-8.91091	5.06146e-19	1.01692e-17
ENSG00000170525.17	1777.53	-1.54834	0.173865	-8.90542	5.31851e-19	1.06532e-17
ENSG00000163754.16	907.282	-0.626897	0.0704015	-8.9046	5.35779e-19	1.06994e-17
ENSG00000229980.4	89.4297	0.929606	0.104444	8.90053	5.55824e-19	1.10661e-17
ENSG00000099365.8	187.129	1.20989	0.136064	8.8921	5.99635e-19	1.19024e-17
ENSG00000267795.4	79.4431	-2.80184	0.315405	-8.88332	6.48945e-19	1.28425e-17
ENSG00000270720.1	22.7929	1.45911	0.164319	8.87975	6.70129e-19	1.3222e-17
ENSG00000267060.4	12.554	-1.51673	0.171094	-8.86486	7.65983e-19	1.50681e-17
ENSG00000166900.13	821.282	-0.858239	0.0968539	-8.86117	7.91788e-19	1.55294e-17
ENSG00000167088.9	1676.6	-0.733194	0.0827759	-8.85757	8.17774e-19	1.59915e-17
ENSG00000204650.12	181.82	-1.13138	0.127773	-8.85464	8.39513e-19	1.6368e-17
ENSG00000135643.4	109.418	-1.49455	0.168843	-8.85175	8.6158e-19	1.67487e-17
ENSG00000271681.1	28.6674	2.47264	0.279519	8.84605	9.06698e-19	1.75739e-17
ENSG00000145675.13	4146.91	0.965919	0.109205	8.84501	9.15167e-19	1.76861e-17
ENSG00000178425.12	1479.44	0.74837	0.0846203	8.84386	9.24666e-19	1.78174e-17
ENSG00000198099.7	23070.2	2.30456	0.26081	8.83616	9.90612e-19	1.90325e-17
ENSG00000214290.6	158.965	-1.57224	0.178174	-8.82417	1.10272e-18	2.11247e-17
ENSG00000136048.12	725.49	-0.808265	0.0916588	-8.81819	1.16328e-18	2.22202e-17
ENSG00000106541.10	877.419	-3.59627	0.407842	-8.81781	1.16719e-18	2.22306e-17
ENSG00000203780.9	13.0522	-1.60434	0.182004	-8.81486	1.19837e-18	2.27588e-17
ENSG00000150907.6	1229.55	0.997357	0.113395	8.79542	1.42516e-18	2.69879e-17
ENSG00000145685.12	634.597	-1.10593	0.126025	-8.77555	1.70074e-18	3.21143e-17
ENSG00000128596.15	19.3487	-1.44778	0.165041	-8.77224	1.75148e-18	3.29778e-17
ENSG00000144354.12	233.124	-2.01636	0.229956	-8.76845	1.81141e-18	3.4009e-17
ENSG00000068489.11	341.996	-1.17648	0.134269	-8.76216	1.91543e-18	3.58389e-17
ENSG00000272398.4	7590.06	-1.68849	0.192708	-8.76191	1.91975e-18	3.58389e-17
ENSG00000278129.1	196.09	-0.61961	0.0707577	-8.75678	2.00907e-18	3.74006e-17
ENSG00000169093.13	1959.03	0.772471	0.0882221	8.75598	2.02335e-18	3.75602e-17
ENSG00000173762.6	530.589	-1.67256	0.191063	-8.75396	2.05994e-18	3.8132e-17
ENSG00000010270.12	643.475	-0.640421	0.0732328	-8.745	2.23009e-18	4.1166e-17
ENSG00000133805.14	168.081	-1.09326	0.125124	-8.73735	2.38648e-18	4.39298e-17
ENSG00000225791.5	319.088	0.778585	0.0892079	8.72776	2.59771e-18	4.7685e-17
ENSG00000196188.9	71.9858	-2.90065	0.33251	-8.72349	2.69764e-18	4.93419e-17
ENSG00000171603.15	2779.56	-0.962124	0.110294	-8.72326	2.70295e-18	4.93419e-17
ENSG00000214193.8	100.051	-1.06087	0.121644	-8.72112	2.75467e-18	5.01472e-17
ENSG00000085185.14	677.979	-0.868489	0.0996141	-8.71853	2.81829e-18	5.1164e-17
ENSG00000137970.7	514.561	-1.47086	0.168771	-8.71515	2.90382e-18	5.2572e-17
ENSG00000145198.13	22.7481	-1.74519	0.200386	-8.70914	3.06176e-18	5.52794e-17
ENSG00000250327.1	112.513	1.08916	0.125257	8.69536	3.45744e-18	6.22527e-17
ENSG00000214274.8	20023.9	1.42405	0.163937	8.68661	3.73417e-18	6.70522e-17
ENSG00000205129.7	11.4086	-1.46098	0.168304	-8.68058	3.93767e-18	7.05142e-17
ENSG00000129521.12	605.196	-1.74503	0.201048	-8.67966	3.96943e-18	7.08904e-17
ENSG00000138792.8	1871.87	1.19885	0.138192	8.67521	4.12791e-18	7.35215e-17
ENSG00000141569.9	719.014	-0.630037	0.0726304	-8.67456	4.15151e-18	7.37425e-17
ENSG00000162069.13	90.2397	-2.96166	0.341606	-8.66981	4.32839e-18	7.66776e-17
ENSG00000258465.5	8.53372	1.32487	0.152939	8.66269	4.60759e-18	8.14048e-17
ENSG00000117305.13	6739.27	0.91248	0.105503	8.64885	5.2021e-18	9.16627e-17
ENSG00000170425.3	55.286	-1.62417	0.187826	-8.64721	5.27747e-18	9.27427e-17
ENSG00000185904.10	35.4084	-1.83901	0.213022	-8.63295	5.97915e-18	1.04794e-16
ENSG00000095587.8	16.7403	-1.54006	0.178543	-8.6257	6.37014e-18	1.11351e-16
ENSG00000110880.9	3382.73	-0.521371	0.0604891	-8.61926	6.73888e-18	1.17485e-16
ENSG00000157445.13	24.6517	-1.63499	0.189836	-8.61263	7.14038e-18	1.24156e-16
ENSG00000105655.17	1491.14	-1.61681	0.18807	-8.59684	8.19422e-18	1.42105e-16
ENSG00000128739.19	2413.52	-1.28546	0.149578	-8.59391	8.40613e-18	1.45085e-16
ENSG00000275004.2	17.0022	-2.01217	0.23414	-8.59385	8.41008e-18	1.45085e-16
ENSG00000077782.18	778.581	-1.43098	0.166662	-8.5861	8.99702e-18	1.54805e-16
ENSG00000125505.15	2610.22	-0.53796	0.0626859	-8.58183	9.33785e-18	1.60251e-16
ENSG00000144959.8	620.308	-1.38732	0.161741	-8.57742	9.7023e-18	1.66073e-16
ENSG00000151465.12	2076.15	-0.456561	0.0533078	-8.56462	1.08432e-17	1.85121e-16
ENSG00000177465.4	599.886	0.902106	0.105337	8.56401	1.09008e-17	1.85623e-16
ENSG00000148498.14	2167.66	-0.539809	0.0630424	-8.56263	1.10324e-17	1.8738e-16
ENSG00000198113.2	384.588	-1.17432	0.137476	-8.54203	1.31883e-17	2.23422e-16
ENSG00000231768.1	17.6568	1.88965	0.221257	8.54051	1.33626e-17	2.25793e-16
ENSG00000108578.13	1299.54	-1.11533	0.130705	-8.53325	1.42298e-17	2.39832e-16
ENSG00000011198.6	556.011	0.709099	0.0831046	8.5326	1.43091e-17	2.40554e-16
ENSG00000139572.3	19.7218	-1.81533	0.21278	-8.53151	1.44444e-17	2.4221e-16
ENSG00000215022.6	20.4352	-1.0284	0.120546	-8.5312	1.44837e-17	2.42253e-16
ENSG00000105889.13	15.2088	-1.93049	0.226362	-8.52834	1.48465e-17	2.47692e-16
ENSG00000256863.1	35.2232	1.61646	0.189577	8.52665	1.50645e-17	2.50694e-16
ENSG00000138795.8	257.925	-1.49067	0.175111	-8.51273	1.69881e-17	2.81994e-16
ENSG00000278709.1	20.1458	-1.74602	0.205212	-8.50833	1.76451e-17	2.92164e-16
ENSG00000164849.8	75.4497	1.15426	0.135765	8.50189	1.86531e-17	3.08079e-16
ENSG00000106258.12	13532	1.45648	0.17134	8.50055	1.887e-17	3.10883e-16
ENSG00000060971.16	8463.08	0.959195	0.113021	8.48684	2.12338e-17	3.48955e-16
ENSG00000132938.17	27.9083	2.31529	0.272861	8.48524	2.15278e-17	3.52905e-16
ENSG00000147852.14	317.59	-2.02222	0.238353	-8.48413	2.17344e-17	3.55408e-16
ENSG00000167747.12	2852.49	-0.951303	0.112177	-8.48036	2.24499e-17	3.65564e-16
ENSG00000254615.2	23.9867	-1.54006	0.181605	-8.48027	2.24664e-17	3.65564e-16
ENSG00000279233.1	23.7168	-1.17421	0.138478	-8.47938	2.26389e-17	3.67465e-16
ENSG00000226853.2	76.1137	0.956337	0.112794	8.47861	2.27893e-17	3.68997e-16
ENSG00000166012.13	1828.33	-0.695247	0.0820205	-8.4765	2.32067e-17	3.74834e-16
ENSG00000114268.10	225.718	-1.28037	0.151141	-8.4713	2.4266e-17	3.90985e-16
ENSG00000245904.3	22.6855	-1.39066	0.164275	-8.46546	2.55142e-17	4.10093e-16
ENSG00000232850.3	8.49946	-1.49337	0.176434	-8.46419	2.57945e-17	4.13591e-16
ENSG00000167701.12	5789.72	1.49796	0.177061	8.46013	2.67076e-17	4.27192e-16
ENSG00000118707.8	1145.24	-0.812451	0.0960737	-8.45654	2.75439e-17	4.39503e-16
ENSG00000069535.13	9968.43	0.846274	0.100077	8.4562	2.76234e-17	4.39707e-16
ENSG00000100225.16	5361.73	0.575228	0.0680554	8.45235	2.85497e-17	4.53356e-16
ENSG00000255090.4	18.5051	1.62149	0.192044	8.44334	3.08399e-17	4.88545e-16
ENSG00000049768.13	298.288	1.68227	0.199341	8.43915	3.19646e-17	5.05149e-16
ENSG00000142230.10	3401.78	-0.524813	0.0622662	-8.42853	3.50047e-17	5.51869e-16
ENSG00000122778.8	178.827	-1.4562	0.173023	-8.41622	3.88824e-17	6.1154e-16
ENSG00000109756.7	1534.07	0.76818	0.0913019	8.41362	3.97531e-17	6.23744e-16
ENSG00000135547.7	259.704	1.10726	0.131672	8.40919	4.12865e-17	6.46266e-16
ENSG00000176915.13	1967.49	-0.411253	0.0489136	-8.40775	4.17964e-17	6.52697e-16
ENSG00000280106.1	58.8805	-0.790046	0.0939698	-8.40744	4.19044e-17	6.52837e-16
ENSG00000099956.16	2439.21	-0.528927	0.062926	-8.40553	4.25943e-17	6.612e-16
ENSG00000166226.11	4218.51	-0.486223	0.0578466	-8.4054	4.26419e-17	6.612e-16
ENSG00000151611.12	764.393	0.713702	0.085044	8.39215	4.7733e-17	7.38405e-16
ENSG00000105290.10	262.107	-2.10231	0.250534	-8.39132	4.80726e-17	7.41917e-16
ENSG00000118514.12	4180.48	1.35652	0.161962	8.37553	5.49767e-17	8.46352e-16
ENSG00000164347.16	1642.91	0.535739	0.0639667	8.37527	5.50964e-17	8.46352e-16
ENSG00000171497.4	1601.54	0.538698	0.0643329	8.3736	5.58857e-17	8.56482e-16
ENSG00000170464.8	105.356	-0.731462	0.0873915	-8.36995	5.76434e-17	8.81369e-16
ENSG00000164039.13	1125.99	0.922222	0.110209	8.36797	5.86175e-17	8.94188e-16
ENSG00000178075.18	503.465	1.1648	0.139217	8.36679	5.92112e-17	9.01159e-16
ENSG00000142528.14	380.793	-0.503548	0.0601904	-8.36592	5.96485e-17	9.05723e-16
ENSG00000105997.21	89.0206	-1.68731	0.20178	-8.36212	6.16001e-17	9.33206e-16
ENSG00000116141.14	62.6684	-1.52114	0.181973	-8.35915	6.31705e-17	9.54802e-16
ENSG00000112992.15	6471.21	0.910321	0.109008	8.35093	6.77297e-17	1.02137e-15
ENSG00000171792.9	614.742	-0.593767	0.0711742	-8.34245	7.27673e-17	1.09483e-15
ENSG00000270069.1	36.5577	-1.20925	0.144992	-8.34014	7.42004e-17	1.11385e-15
ENSG00000162972.9	1205.42	0.508953	0.061029	8.33952	7.45935e-17	1.11702e-15
ENSG00000069702.9	1043.92	1.16655	0.139887	8.33927	7.47506e-17	1.11702e-15
ENSG00000123472.11	2655.58	0.5457	0.065463	8.336	7.68429e-17	1.14569e-15
ENSG00000260541.1	9.25455	1.33576	0.160247	8.33559	7.71108e-17	1.14709e-15
ENSG00000266998.1	11.7909	1.71322	0.205699	8.32878	8.16769e-17	1.21228e-15
ENSG00000162458.11	1413.14	-0.969877	0.116516	-8.32401	8.50381e-17	1.25933e-15
ENSG00000105568.16	10490	-0.594393	0.0714296	-8.32138	8.6947e-17	1.28471e-15
ENSG00000151690.13	635.594	-0.970713	0.116725	-8.31625	9.079e-17	1.33849e-15
ENSG00000123405.12	25.6184	-2.05422	0.247301	-8.30658	9.85014e-17	1.44894e-15
ENSG00000266970.1	18.5306	-1.82577	0.219877	-8.3036	1.01001e-16	1.4824e-15
ENSG00000237413.4	34.1116	1.33288	0.160549	8.30206	1.0232e-16	1.49842e-15
ENSG00000196177.11	9469.33	1.06818	0.128673	8.30157	1.02744e-16	1.5013e-15
ENSG00000117013.13	46.3423	-1.57891	0.190511	-8.28779	1.15374e-16	1.68211e-15
ENSG00000112290.11	482.723	-0.893907	0.107917	-8.2833	1.19807e-16	1.74289e-15
ENSG00000205054.5	11.5269	-2.10883	0.25467	-8.28061	1.22542e-16	1.77874e-15
ENSG00000221963.5	5069.61	0.833588	0.100764	8.27267	1.30997e-16	1.8973e-15
ENSG00000009765.13	956.407	1.59901	0.193296	8.27231	1.31386e-16	1.89875e-15
ENSG00000163959.8	4418.24	1.65917	0.200854	8.26059	1.4496e-16	2.09034e-15
ENSG00000159239.10	57.8923	-0.985788	0.119545	-8.24616	1.6357e-16	2.35355e-15
ENSG00000083845.7	24894.7	-0.868316	0.105314	-8.24501	1.65144e-16	2.37103e-15
ENSG00000147274.13	3759.94	-0.374445	0.0454416	-8.24015	1.72001e-16	2.4641e-15
ENSG00000175336.9	3645.24	1.96439	0.238431	8.23882	1.73911e-16	2.48606e-15
ENSG00000113108.16	961.694	0.861146	0.104599	8.2328	1.82888e-16	2.60873e-15
ENSG00000124571.16	1752.02	-0.543952	0.0661158	-8.22726	1.91542e-16	2.72627e-15
ENSG00000106144.18	848.116	-0.595084	0.0723669	-8.22315	1.98232e-16	2.81541e-15
ENSG00000107833.9	633.629	-1.02324	0.124555	-8.21513	2.11929e-16	3.00346e-15
ENSG00000168778.10	216.088	-1.07389	0.130806	-8.2098	2.21566e-16	3.13173e-15
ENSG00000175029.15	461.271	-1.24466	0.151611	-8.2096	2.2193e-16	3.13173e-15
ENSG00000147100.8	3010.06	1.2021	0.146494	8.20579	2.29076e-16	3.22566e-15
ENSG00000182890.4	481.978	-1.37961	0.168218	-8.20134	2.37719e-16	3.33461e-15
ENSG00000196611.4	101.028	-1.96316	0.239373	-8.20129	2.37825e-16	3.33461e-15
ENSG00000232677.5	485.384	-1.59161	0.194327	-8.19035	2.60471e-16	3.64439e-15
ENSG00000275897.1	43.0444	1.15509	0.141089	8.18695	2.67926e-16	3.74075e-15
ENSG00000106086.17	337.53	-0.587739	0.0718448	-8.18068	2.82256e-16	3.93248e-15
ENSG00000116031.8	34.4873	-1.9787	0.24205	-8.17474	2.96492e-16	4.12212e-15
ENSG00000122786.18	11508.5	0.587149	0.0718329	8.17382	2.98776e-16	4.14513e-15
ENSG00000147604.12	26526.2	-0.945045	0.115638	-8.17244	3.0221e-16	4.18396e-15
ENSG00000183734.4	35.6124	-1.59155	0.194965	-8.16323	3.26174e-16	4.50626e-15
ENSG00000060138.11	1685.01	-1.19771	0.146752	-8.16147	3.30975e-16	4.56302e-15
ENSG00000123454.9	249.397	1.52364	0.186712	8.16036	3.34022e-16	4.59541e-15
ENSG00000143147.13	147.125	-1.11195	0.13635	-8.1551	3.48884e-16	4.78988e-15
ENSG00000108883.11	3663.3	-0.422096	0.0517871	-8.15061	3.62106e-16	4.96108e-15
ENSG00000108106.12	885.202	-0.99273	0.121893	-8.1443	3.81498e-16	5.21592e-15
ENSG00000115053.14	17281.4	-0.393304	0.0483063	-8.14188	3.89183e-16	5.30996e-15
ENSG00000204387.11	3045.68	-0.789685	0.0970094	-8.14029	3.94341e-16	5.36924e-15
ENSG00000264016.2	88.0559	1.18264	0.145397	8.1339	4.15703e-16	5.64842e-15
ENSG00000102109.8	189.76	-2.86939	0.35301	-8.12836	4.35135e-16	5.90029e-15
ENSG00000198818.8	586.072	-0.547581	0.0674065	-8.12357	4.52686e-16	6.12566e-15
ENSG00000262406.2	123.623	-2.58873	0.318827	-8.11954	4.67935e-16	6.31904e-15
ENSG00000155111.13	745.048	-0.709927	0.0874549	-8.11764	4.75343e-16	6.40596e-15
ENSG00000131188.10	144.652	-1.12601	0.138718	-8.11722	4.76976e-16	6.41485e-15
ENSG00000105963.12	246.336	-1.65539	0.204065	-8.11211	4.97498e-16	6.67721e-15
ENSG00000010244.15	3643.15	-0.309584	0.0382049	-8.10326	5.35065e-16	7.1603e-15
ENSG00000196756.10	769.196	-0.844938	0.104273	-8.10312	5.35664e-16	7.1603e-15
ENSG00000136883.11	1431.16	-1.37264	0.169446	-8.10075	5.46221e-16	7.28663e-15
ENSG00000122971.7	4528.04	0.924727	0.114158	8.1004	5.47796e-16	7.29288e-15
ENSG00000174804.3	1648.36	0.8172	0.100921	8.09745	5.61225e-16	7.4566e-15
ENSG00000162595.4	62.3262	1.88694	0.233078	8.09576	5.691e-16	7.53418e-15
ENSG00000112306.7	29999.8	-0.915762	0.113117	-8.0957	5.69351e-16	7.53418e-15
ENSG00000171033.11	50.7753	-1.9363	0.23921	-8.09459	5.74568e-16	7.58798e-15
ENSG00000196074.11	39.5089	-1.58505	0.19595	-8.08902	6.01445e-16	7.92704e-15
ENSG00000020129.14	771.874	-0.661974	0.0820026	-8.07259	6.88204e-16	9.05243e-15
ENSG00000035115.20	663.3	-1.46977	0.182136	-8.06962	7.05166e-16	9.25706e-15
ENSG00000178104.18	3150.16	0.793007	0.0984588	8.0542	7.99994e-16	1.0481e-14
ENSG00000151498.10	1176.23	0.553986	0.0689159	8.03858	9.08826e-16	1.18833e-14
ENSG00000001084.9	4036.27	0.716437	0.0891291	8.0382	9.11693e-16	1.18971e-14
ENSG00000235903.6	42.2567	1.04181	0.129744	8.02974	9.76774e-16	1.27212e-14
ENSG00000159714.9	227.183	-1.23112	0.153349	-8.02822	9.88969e-16	1.28546e-14
ENSG00000070718.10	377.707	-0.657496	0.0819775	-8.02045	1.05357e-15	1.36674e-14
ENSG00000105355.7	1839.11	-0.603791	0.0754406	-8.00352	1.20908e-15	1.56539e-14
ENSG00000204248.9	54.3021	-1.4222	0.177788	-7.99944	1.24984e-15	1.61499e-14
ENSG00000159399.8	528.294	-1.77186	0.221692	-7.99245	1.32281e-15	1.70594e-14
ENSG00000142182.7	29.6768	2.17538	0.272224	7.99113	1.33709e-15	1.72098e-14
ENSG00000115216.12	4499.03	-0.418265	0.0523689	-7.98689	1.38389e-15	1.77559e-14
ENSG00000204681.9	263.251	-1.36283	0.170635	-7.9868	1.3849e-15	1.77559e-14
ENSG00000160336.13	414.326	-0.857458	0.107601	-7.96884	1.60165e-15	2.04949e-14
ENSG00000187193.8	7143.77	2.02601	0.254269	7.96798	1.61289e-15	2.05987e-14
ENSG00000132840.8	11396.8	1.15795	0.145423	7.96264	1.68402e-15	2.14656e-14
ENSG00000138735.14	232.155	-1.11779	0.140575	-7.95155	1.84197e-15	2.34336e-14
ENSG00000021461.15	161.009	1.91132	0.240529	7.94632	1.92127e-15	2.43953e-14
ENSG00000106459.13	497.56	-0.346785	0.0436529	-7.94413	1.95552e-15	2.47825e-14
ENSG00000089157.14	59298.5	-0.739547	0.0931391	-7.94025	2.01777e-15	2.55223e-14
ENSG00000170633.15	842.912	-0.392617	0.0494595	-7.93814	2.05238e-15	2.59103e-14
ENSG00000171302.15	2195.08	-0.465471	0.0586526	-7.93607	2.0869e-15	2.62957e-14
ENSG00000108468.13	1543.36	-0.530649	0.066876	-7.93482	2.10804e-15	2.65114e-14
ENSG00000015133.17	426.449	-0.964046	0.121506	-7.93416	2.11921e-15	2.66011e-14
ENSG00000175264.6	243.32	-1.23686	0.155915	-7.93292	2.14058e-15	2.68183e-14
ENSG00000163348.3	2611.03	-0.539815	0.0680561	-7.93191	2.15808e-15	2.69862e-14
ENSG00000197768.9	40.986	1.27369	0.160583	7.93164	2.16267e-15	2.69925e-14
ENSG00000272977.1	25.0334	-1.07956	0.136116	-7.93123	2.16983e-15	2.70306e-14
ENSG00000135469.12	1019.27	0.897004	0.113247	7.92076	2.36072e-15	2.93531e-14
ENSG00000148337.18	2011.24	-0.481027	0.0607405	-7.91937	2.38711e-15	2.96254e-14
ENSG00000160949.15	824.295	-0.828119	0.104702	-7.9093	2.58832e-15	3.20621e-14
ENSG00000101342.8	159.494	-1.20047	0.151864	-7.90491	2.68137e-15	3.31524e-14
ENSG00000196754.9	47.3152	-1.80531	0.2284	-7.90414	2.69792e-15	3.32945e-14
ENSG00000170584.9	1288.17	0.449018	0.0568711	7.89536	2.89484e-15	3.5658e-14
ENSG00000100036.12	106.841	-0.908535	0.115138	-7.89086	3.00113e-15	3.68982e-14
ENSG00000111269.2	2270.72	0.551188	0.0699105	7.8842	3.16568e-15	3.88489e-14
ENSG00000261586.2	171.784	-1.37473	0.174471	-7.87941	3.28937e-15	4.02917e-14
ENSG00000171759.7	29570.1	1.20114	0.152453	7.87873	3.30713e-15	4.04341e-14
ENSG00000267049.1	19.3392	-0.954287	0.121256	-7.86999	3.54667e-15	4.32825e-14
ENSG00000141738.12	762.697	-1.07922	0.137326	-7.85886	3.87639e-15	4.7167e-14
ENSG00000260941.1	18.8896	-1.21656	0.154803	-7.85877	3.87929e-15	4.7167e-14
ENSG00000198951.10	2832.48	0.680105	0.0866812	7.84604	4.29368e-15	5.21093e-14
ENSG00000138375.11	776.406	-0.390445	0.0497739	-7.84437	4.35125e-15	5.27109e-14
ENSG00000157240.3	476.552	-1.17871	0.150301	-7.84232	4.42296e-15	5.34813e-14
ENSG00000134463.13	3684.23	1.22148	0.155797	7.84022	4.49751e-15	5.42831e-14
ENSG00000103316.9	626.016	1.23765	0.158003	7.83308	4.76043e-15	5.73514e-14
ENSG00000105398.3	20947.1	1.60256	0.204767	7.82625	5.02649e-15	6.04463e-14
ENSG00000266964.4	1083.84	1.79359	0.229191	7.82574	5.0467e-15	6.05787e-14
ENSG00000075188.7	526.233	-0.487198	0.0623049	-7.81957	5.30033e-15	6.35076e-14
ENSG00000196230.11	25197.2	-0.603377	0.0771683	-7.81898	5.3253e-15	6.3691e-14
ENSG00000062282.13	8871.77	1.14661	0.146814	7.80998	5.71956e-15	6.82825e-14
ENSG00000090097.19	1264.47	-0.697137	0.0893153	-7.80535	5.93362e-15	7.07098e-14
ENSG00000159650.7	2648.1	2.06431	0.264731	7.79779	6.30025e-15	7.49434e-14
ENSG00000064692.17	175.124	-1.66624	0.213733	-7.79589	6.39551e-15	7.59395e-14
ENSG00000228649.7	36.4315	-1.17359	0.15055	-7.79535	6.42282e-15	7.61265e-14
ENSG00000186298.10	4105.5	-0.423963	0.0544057	-7.79263	6.56282e-15	7.76462e-14
ENSG00000160145.14	1236.48	0.761955	0.0979054	7.78257	7.1068e-15	8.38363e-14
ENSG00000084734.7	2136.48	1.16481	0.149671	7.78248	7.11146e-15	8.38363e-14
ENSG00000163517.13	1221.61	-0.784402	0.1008	-7.78179	7.15044e-15	8.41454e-14
ENSG00000100979.13	2001.61	-1.37686	0.176961	-7.78057	7.21979e-15	8.481e-14
ENSG00000165355.7	424.786	0.455648	0.0585919	7.77665	7.44707e-15	8.73242e-14
ENSG00000107954.9	113.07	-1.70927	0.219816	-7.77594	7.48903e-15	8.76602e-14
ENSG00000262881.1	31.4249	1.84766	0.237674	7.77392	7.60952e-15	8.88503e-14
ENSG00000162032.14	87.7738	0.764985	0.0984058	7.77378	7.61767e-15	8.88503e-14
ENSG00000100024.13	8516.37	1.45007	0.186663	7.76839	7.94913e-15	9.25526e-14
ENSG00000103534.15	593.931	-2.25106	0.289897	-7.76502	8.16297e-15	9.48747e-14
ENSG00000159398.14	84.7831	1.77332	0.228395	7.76429	8.21026e-15	9.52563e-14
ENSG00000258819.1	40.7504	1.60295	0.206514	7.76193	8.3648e-15	9.68788e-14
ENSG00000107937.17	1729.56	-0.443726	0.057207	-7.75651	8.73012e-15	1.00932e-13
ENSG00000146070.15	437.571	-1.35744	0.17511	-7.75192	9.05138e-15	1.04463e-13
ENSG00000102359.5	243.552	-1.38369	0.178536	-7.7502	9.17447e-15	1.05699e-13
ENSG00000186642.14	391.019	1.02783	0.132738	7.74333	9.68495e-15	1.11385e-13
ENSG00000126522.15	9075.33	1.01311	0.130929	7.73786	1.01102e-14	1.16073e-13
ENSG00000136490.7	856.817	-1.08774	0.14072	-7.72983	1.0769e-14	1.23422e-13
ENSG00000072506.11	5995.24	0.726167	0.0939889	7.72609	1.10898e-14	1.26878e-13
ENSG00000185252.16	372.423	-0.551789	0.0714429	-7.7235	1.13182e-14	1.29267e-13
ENSG00000240303.6	80.6759	1.17241	0.151815	7.72259	1.13992e-14	1.29967e-13
ENSG00000155099.6	307.997	-1.06131	0.137494	-7.71893	1.1731e-14	1.33518e-13
ENSG00000140465.12	432.651	2.31416	0.299913	7.71609	1.19951e-14	1.3629e-13
ENSG00000269374.1	29.0277	1.17197	0.151922	7.7143	1.2165e-14	1.37981e-13
ENSG00000259171.1	48.7917	0.972306	0.126091	7.71117	1.24667e-14	1.4116e-13
ENSG00000158793.12	2552.4	0.543917	0.070614	7.70267	1.33249e-14	1.50619e-13
ENSG00000006634.6	293.408	-0.611016	0.079366	-7.69871	1.3745e-14	1.55101e-13
ENSG00000107736.18	591.501	1.08688	0.14121	7.69695	1.39358e-14	1.56986e-13
ENSG00000134042.11	82.8018	1.17234	0.152327	7.6962	1.40169e-14	1.5763e-13
ENSG00000142748.11	490.442	1.852	0.240712	7.69385	1.42775e-14	1.60287e-13
ENSG00000245750.6	687.196	1.64522	0.213875	7.69245	1.44348e-14	1.61778e-13
ENSG00000227540.1	30.0353	-0.787891	0.102488	-7.68761	1.4991e-14	1.67726e-13
ENSG00000227411.1	29.3311	1.59023	0.207019	7.6816	1.57117e-14	1.75491e-13
ENSG00000128590.4	3786.23	0.75444	0.0982246	7.68077	1.58139e-14	1.76334e-13
ENSG00000164916.10	1057.54	-0.626735	0.0816998	-7.67119	1.70408e-14	1.89694e-13
ENSG00000231993.1	20.2087	1.28967	0.168205	7.66723	1.75746e-14	1.95307e-13
ENSG00000158528.10	257.372	-1.46414	0.191077	-7.6626	1.82199e-14	2.02137e-13
ENSG00000170412.15	7557.06	0.64324	0.0840327	7.65464	1.93859e-14	2.14711e-13
ENSG00000150556.15	77.2254	-2.60571	0.341075	-7.63968	2.17768e-14	2.40788e-13
ENSG00000197043.12	10517.7	0.857257	0.112218	7.6392	2.18569e-14	2.41268e-13
ENSG00000227543.4	52.0498	0.798025	0.104483	7.63783	2.20921e-14	2.43456e-13
ENSG00000271936.1	26.4417	-0.990382	0.129676	-7.63734	2.21755e-14	2.43968e-13
ENSG00000136840.17	436.977	-0.885133	0.11592	-7.63575	2.24505e-14	2.46582e-13
ENSG00000102181.18	4487.2	0.733298	0.0960682	7.6331	2.29183e-14	2.51301e-13
ENSG00000090905.16	1687.79	0.53363	0.0699826	7.62518	2.43703e-14	2.66778e-13
ENSG00000244474.4	1449.02	2.05754	0.269931	7.62248	2.48848e-14	2.71958e-13
ENSG00000005801.15	541.219	-0.461921	0.0606741	-7.61315	2.67502e-14	2.91861e-13
ENSG00000108828.14	7069.11	-0.744021	0.097755	-7.61107	2.71826e-14	2.96089e-13
ENSG00000117407.15	22.9693	-1.1983	0.157475	-7.60949	2.75175e-14	2.99241e-13
ENSG00000166181.11	2755.28	0.347957	0.0457369	7.60778	2.78849e-14	3.02737e-13
ENSG00000134057.13	1199.39	-0.961217	0.126388	-7.60529	2.84269e-14	3.08114e-13
ENSG00000006534.14	761.595	-0.906044	0.119176	-7.60259	2.90252e-14	3.14052e-13
ENSG00000109861.14	3789.12	-0.943249	0.124073	-7.60239	2.90701e-14	3.14052e-13
ENSG00000168243.9	452.89	-2.52975	0.332841	-7.60048	2.95044e-14	3.18223e-13
ENSG00000115207.12	1343.22	-0.370755	0.0488136	-7.59532	3.07041e-14	3.30621e-13
ENSG00000069966.17	2228.66	0.788174	0.103889	7.58666	3.28246e-14	3.52878e-13
ENSG00000198682.11	3181.49	0.854875	0.112685	7.58641	3.28893e-14	3.52998e-13
ENSG00000272384.1	31.9317	-1.27942	0.168659	-7.58584	3.30343e-14	3.53977e-13
ENSG00000258818.3	945.043	1.12639	0.148566	7.58173	3.40975e-14	3.64776e-13
ENSG00000149179.12	474.704	-0.847213	0.111853	-7.57432	3.61001e-14	3.85575e-13
ENSG00000184903.8	843.997	0.762312	0.100652	7.57375	3.62602e-14	3.86658e-13
ENSG00000236349.1	16.6466	1.09825	0.145011	7.57353	3.63215e-14	3.86686e-13
ENSG00000154917.9	215.484	-0.925723	0.122261	-7.57169	3.68404e-14	3.91578e-13
ENSG00000243955.4	30051.7	1.63682	0.216217	7.57026	3.72467e-14	3.95259e-13
ENSG00000116741.7	1046	-1.33694	0.176639	-7.56876	3.76816e-14	3.99231e-13
ENSG00000169908.9	6034.16	-1.16287	0.153681	-7.56678	3.82587e-14	4.04695e-13
ENSG00000138075.10	2266.38	1.21451	0.160532	7.56552	3.86313e-14	4.07981e-13
ENSG00000118094.10	167.042	1.75407	0.232011	7.56028	4.02207e-14	4.24087e-13
ENSG00000105677.10	3050.73	-0.686597	0.0908865	-7.55444	4.20664e-14	4.42839e-13
ENSG00000150540.12	4625.53	0.660398	0.0874242	7.55395	4.22267e-14	4.43818e-13
ENSG00000078804.11	3413.86	0.772652	0.102302	7.55268	4.26399e-14	4.47447e-13
ENSG00000168779.18	20.6426	-1.67875	0.22241	-7.54802	4.41922e-14	4.62999e-13
ENSG00000259577.1	41.1869	1.49975	0.198728	7.54676	4.46206e-14	4.66746e-13
ENSG00000160957.11	1178.03	-1.03519	0.137292	-7.54003	4.6986e-14	4.90709e-13
ENSG00000161647.17	106.017	-1.1422	0.151508	-7.53889	4.74e-14	4.9425e-13
ENSG00000099840.12	115.435	1.09892	0.14585	7.5346	4.89831e-14	5.0995e-13
ENSG00000108733.8	378.379	0.532406	0.0706687	7.53383	4.92731e-14	5.1216e-13
ENSG00000086205.15	528.89	1.17881	0.156501	7.53227	4.98643e-14	5.16677e-13
ENSG00000109819.7	2992.2	1.45998	0.19383	7.53227	4.98645e-14	5.16677e-13
ENSG00000271646.1	127.711	0.891833	0.118429	7.53051	5.05412e-14	5.22868e-13
ENSG00000213923.9	2441.73	-0.510762	0.0678823	-7.52424	5.30283e-14	5.47737e-13
ENSG00000105372.5	40511.4	-0.94451	0.125542	-7.52345	5.33513e-14	5.50211e-13
ENSG00000157193.13	88.2642	-1.37394	0.182752	-7.51803	5.56075e-14	5.72583e-13
ENSG00000075223.12	127.234	-1.73045	0.230782	-7.49823	6.46871e-14	6.65036e-13
ENSG00000170876.7	1707.88	-0.490761	0.0654807	-7.49475	6.64241e-14	6.8183e-13
ENSG00000106263.16	9674.44	-0.592939	0.0791198	-7.49419	6.67096e-14	6.83696e-13
ENSG00000108854.14	512.824	-0.595846	0.079584	-7.48702	7.04572e-14	7.20982e-13
ENSG00000164188.7	34.0845	1.53624	0.205314	7.4824	7.29775e-14	7.45615e-13
ENSG00000186111.7	1218.16	-0.50972	0.0681516	-7.4792	7.47738e-14	7.62785e-13
ENSG00000089685.13	1383.06	-1.13535	0.151842	-7.47717	7.59404e-14	7.73489e-13
ENSG00000230359.4	15.9906	0.950537	0.127167	7.4747	7.73794e-14	7.86929e-13
ENSG00000169100.11	12255.1	-0.646626	0.0865762	-7.46887	8.08882e-14	8.21346e-13
ENSG00000198961.8	3962.01	0.520365	0.0697939	7.45573	8.93714e-14	9.06089e-13
ENSG00000177576.9	363.94	0.464322	0.062292	7.45397	9.05753e-14	9.16883e-13
ENSG00000090971.4	394.539	-1.08084	0.145022	-7.45297	9.12655e-14	9.22453e-13
ENSG00000144331.17	318.54	1.4323	0.19219	7.45251	9.15811e-14	9.24226e-13
ENSG00000175595.13	237.493	0.613558	0.0823459	7.45099	9.26458e-14	9.33541e-13
ENSG00000062822.11	1085.65	-0.622306	0.0835509	-7.44823	9.45996e-14	9.51773e-13
ENSG00000108771.11	803.057	0.734096	0.0986023	7.44501	9.69349e-14	9.73782e-13
ENSG00000170099.5	24823.3	1.03471	0.139218	7.43228	1.06743e-13	1.07068e-12
ENSG00000259523.1	27.6605	0.864491	0.11645	7.42371	1.13888e-13	1.14061e-12
ENSG00000119787.12	2260.66	0.455326	0.061344	7.4225	1.14932e-13	1.14932e-12
ENSG00000164061.4	232.637	1.27464	0.171883	7.41575	1.20938e-13	1.20708e-12
ENSG00000260920.2	82.5105	-0.687824	0.0927537	-7.4156	1.21075e-13	1.20708e-12
ENSG00000088836.11	108.769	-1.65357	0.223122	-7.41104	1.25316e-13	1.24748e-12
ENSG00000100150.15	786.163	0.606892	0.0819605	7.40468	1.31468e-13	1.30675e-12
ENSG00000229124.5	24.7513	-1.2531	0.169281	-7.40251	1.33637e-13	1.32631e-12
ENSG00000232160.5	35.1949	0.869004	0.117432	7.40006	1.36125e-13	1.34897e-12
ENSG00000170214.3	146.575	1.27497	0.172439	7.39371	1.42788e-13	1.41288e-12
ENSG00000160058.17	3743.69	0.470753	0.0637067	7.38938	1.47519e-13	1.4575e-12
ENSG00000120913.22	772.568	0.683169	0.0925571	7.38105	1.57043e-13	1.54927e-12
ENSG00000165733.7	1492.16	-0.322464	0.0436986	-7.37926	1.59173e-13	1.56794e-12
ENSG00000063015.18	254.749	-2.63585	0.357226	-7.37865	1.599e-13	1.57275e-12
ENSG00000087152.14	2110.42	-0.449676	0.0609493	-7.37786	1.60852e-13	1.57975e-12
ENSG00000071282.10	805.134	-0.756873	0.10261	-7.37624	1.62829e-13	1.59679e-12
ENSG00000080573.6	2873.05	1.2687	0.172063	7.37345	1.66265e-13	1.62807e-12
ENSG00000143622.9	719.102	-0.491135	0.0666216	-7.372	1.68091e-13	1.6435e-12
ENSG00000023330.13	9438.67	0.872533	0.118414	7.36848	1.72579e-13	1.68488e-12
ENSG00000118200.13	1006.86	-0.621147	0.0843108	-7.36735	1.74056e-13	1.69679e-12
ENSG00000153064.10	48.5759	-1.81784	0.246807	-7.36542	1.76588e-13	1.71893e-12
ENSG00000164209.15	1685.53	0.454211	0.0616899	7.36281	1.80074e-13	1.75028e-12
ENSG00000134028.13	100.564	-1.83946	0.249957	-7.3591	1.85151e-13	1.79659e-12
ENSG00000177181.13	34.2689	-1.60061	0.217505	-7.35893	1.85384e-13	1.79659e-12
ENSG00000120129.5	10430	1.02856	0.139781	7.35841	1.86111e-13	1.80099e-12
ENSG00000108439.8	2438.83	0.756114	0.102769	7.35744	1.8747e-13	1.81148e-12
ENSG00000153904.17	4741.98	0.790071	0.107393	7.35684	1.8831e-13	1.81693e-12
ENSG00000159842.13	853.588	-1.00966	0.137258	-7.35594	1.89586e-13	1.82657e-12
ENSG00000142227.9	679.075	-1.04181	0.14168	-7.35322	1.93492e-13	1.86148e-12
ENSG00000164695.4	552.463	-0.705763	0.0959966	-7.35196	1.95327e-13	1.87639e-12
ENSG00000224739.2	28.1657	-2.10529	0.286386	-7.35124	1.96382e-13	1.88294e-12
ENSG00000120526.9	669.415	-0.639566	0.0870028	-7.3511	1.9658e-13	1.88294e-12
ENSG00000110680.11	114.582	-2.39474	0.326175	-7.34188	2.10616e-13	2.01446e-12
ENSG00000072163.17	1809.85	0.85668	0.116695	7.34118	2.11712e-13	2.022e-12
ENSG00000154122.11	4387.72	0.601571	0.0819637	7.33948	2.14428e-13	2.04498e-12
ENSG00000182272.10	203.892	-2.47763	0.337631	-7.33827	2.16366e-13	2.06048e-12
ENSG00000005187.10	1059.59	1.26929	0.173084	7.33339	2.24399e-13	2.1339e-12
ENSG00000102967.10	2427.52	1.01119	0.138034	7.32565	2.37746e-13	2.25755e-12
ENSG00000154370.12	1051.17	-0.527951	0.0721185	-7.32061	2.46846e-13	2.34059e-12
ENSG00000143036.15	852.356	-1.1373	0.155453	-7.316	2.55474e-13	2.41893e-12
ENSG00000105723.10	2261.11	-0.387998	0.0530688	-7.31123	2.64707e-13	2.50037e-12
ENSG00000149582.14	349.85	1.22179	0.167112	7.31117	2.64834e-13	2.50037e-12
ENSG00000186350.9	9990.09	0.653058	0.0893539	7.30866	2.69812e-13	2.54372e-12
ENSG00000279943.1	20.4843	1.06927	0.146532	7.29717	2.93884e-13	2.76671e-12
ENSG00000173457.9	2703.53	-0.726923	0.0996575	-7.29422	3.00404e-13	2.82405e-12
ENSG00000204583.8	302.216	2.03586	0.279175	7.29242	3.04436e-13	2.85788e-12
ENSG00000070761.6	1004.17	0.448804	0.0615931	7.2866	3.17866e-13	2.97948e-12
ENSG00000160284.13	307.288	-1.207	0.165651	-7.28642	3.18294e-13	2.97948e-12
ENSG00000205403.11	16033.9	0.878312	0.12059	7.28347	3.25339e-13	3.04111e-12
ENSG00000170271.9	3615.05	0.953345	0.130997	7.27764	3.39722e-13	3.17106e-12
ENSG00000107929.13	2063.1	-0.368198	0.0506458	-7.27005	3.59359e-13	3.34961e-12
ENSG00000122203.13	3710.07	0.488258	0.0671646	7.26958	3.60619e-13	3.35661e-12
ENSG00000164010.12	570.792	0.569682	0.0784114	7.2653	3.72215e-13	3.45965e-12
ENSG00000187796.12	112.793	-0.793729	0.109341	-7.25922	3.89335e-13	3.61368e-12
ENSG00000140740.9	6665.65	0.561119	0.0773207	7.25704	3.95649e-13	3.66712e-12
ENSG00000273264.1	9.94316	1.21769	0.167841	7.25501	4.0162e-13	3.71724e-12
ENSG00000157538.12	1737.65	0.403316	0.055631	7.24984	4.17257e-13	3.85655e-12
ENSG00000182179.9	2387.74	0.619336	0.0854871	7.24479	4.33094e-13	3.99398e-12
ENSG00000060339.12	1793.15	-0.401634	0.0554382	-7.24472	4.33337e-13	3.99398e-12
ENSG00000116128.8	1075.66	-0.740778	0.102308	-7.24069	4.46407e-13	4.10869e-12
ENSG00000132205.9	367.47	-0.974499	0.134677	-7.23583	4.62695e-13	4.24864e-12
ENSG00000228146.5	130.996	1.70445	0.235559	7.23577	4.62902e-13	4.24864e-12
ENSG00000225151.9	14.6562	-0.984823	0.136139	-7.23395	4.69133e-13	4.29984e-12
ENSG00000170011.12	942.201	1.50119	0.207604	7.23102	4.79368e-13	4.38755e-12
ENSG00000069011.14	275.07	-2.19009	0.302895	-7.23053	4.81095e-13	4.39725e-12
ENSG00000131944.8	129.492	-0.624339	0.0863649	-7.22908	4.86282e-13	4.4385e-12
ENSG00000124614.12	6841.94	-0.805985	0.11152	-7.22725	4.92887e-13	4.49257e-12
ENSG00000251136.7	144.865	-0.761465	0.105364	-7.22696	4.93917e-13	4.49573e-12
ENSG00000251448.1	15.4289	1.42132	0.196716	7.22523	5.00249e-13	4.54709e-12
ENSG00000278768.1	103.857	-0.599299	0.0829615	-7.22382	5.05478e-13	4.58204e-12
ENSG00000196705.7	204.425	-0.853378	0.118134	-7.22382	5.05485e-13	4.58204e-12
ENSG00000227695.4	69.5826	1.40953	0.195164	7.22228	5.11243e-13	4.62787e-12
ENSG00000125633.9	952.066	-0.460165	0.063723	-7.22133	5.1481e-13	4.65377e-12
ENSG00000237118.2	15.3856	0.863081	0.119576	7.21783	5.28218e-13	4.76843e-12
ENSG00000163399.14	26402	-0.737437	0.102246	-7.21241	5.49713e-13	4.9508e-12
ENSG00000137404.13	754.292	-0.857895	0.118948	-7.21236	5.49922e-13	4.9508e-12
ENSG00000079557.4	7323.36	1.47126	0.204073	7.20946	5.61733e-13	5.05023e-12
ENSG00000105875.12	983.346	-0.708066	0.0982218	-7.20885	5.64283e-13	5.06624e-12
ENSG00000065491.8	444.707	-0.487456	0.067633	-7.20738	5.70388e-13	5.11409e-12
ENSG00000166111.8	29.1162	1.49585	0.207618	7.20484	5.81101e-13	5.20307e-12
ENSG00000167553.13	1973.18	-0.663177	0.0920606	-7.2037	5.85991e-13	5.23973e-12
ENSG00000149294.15	85.1734	-1.57872	0.219499	-7.19237	6.36756e-13	5.68594e-12
ENSG00000142279.11	196.838	-1.10859	0.15414	-7.19212	6.37949e-13	5.68888e-12
ENSG00000148303.15	35870.5	-0.689359	0.095884	-7.18951	6.5023e-13	5.79056e-12
ENSG00000198087.7	2120.06	-0.500323	0.0696181	-7.18668	6.6385e-13	5.90388e-12
ENSG00000077063.9	95.5587	-1.85686	0.258469	-7.18404	6.76809e-13	6.01101e-12
ENSG00000110721.10	1996.8	-0.734278	0.102291	-7.17836	7.05539e-13	6.25775e-12
ENSG00000196305.16	2873.75	-0.506728	0.0705978	-7.17768	7.09059e-13	6.28051e-12
ENSG00000106268.14	589.083	-0.848419	0.118253	-7.17462	7.25092e-13	6.4139e-12
ENSG00000101230.5	265.753	1.43189	0.19967	7.17126	7.43113e-13	6.5645e-12
ENSG00000267390.1	99.9078	0.88979	0.124115	7.16911	7.54886e-13	6.65957e-12
ENSG00000262420.3	11.9202	0.821523	0.114728	7.16061	8.03187e-13	7.0762e-12
ENSG00000139517.7	965.451	0.631803	0.0883364	7.15223	8.53766e-13	7.51177e-12
ENSG00000087087.17	3667.02	-0.336431	0.0470413	-7.15183	8.56283e-13	7.52387e-12
ENSG00000096384.18	47796.4	-0.49872	0.0697503	-7.15008	8.67244e-13	7.61004e-12
ENSG00000101187.14	85.2002	-1.57508	0.220347	-7.14816	8.79487e-13	7.7072e-12
ENSG00000188613.6	90.1947	-1.40079	0.196033	-7.14566	8.95668e-13	7.83858e-12
ENSG00000188266.12	212.153	0.567298	0.0793974	7.14505	8.99619e-13	7.86272e-12
ENSG00000089639.9	473.828	-0.636174	0.0890499	-7.14402	9.0641e-13	7.91158e-12
ENSG00000132003.8	308.499	-0.761816	0.10668	-7.14115	9.25515e-13	8.06765e-12
ENSG00000179967.11	485.182	-0.797444	0.111693	-7.1396	9.36019e-13	8.14843e-12
ENSG00000170954.10	64.1737	-1.2921	0.181005	-7.13852	9.4342e-13	8.20203e-12
ENSG00000198298.11	82.7223	-0.60457	0.0847075	-7.13714	9.52893e-13	8.27347e-12
ENSG00000158517.12	72.987	-1.13031	0.158411	-7.13526	9.66021e-13	8.37642e-12
ENSG00000107897.17	2849.02	0.595408	0.0834835	7.13204	9.88925e-13	8.56375e-12
ENSG00000274964.1	15.5336	-0.963319	0.135106	-7.13009	1.00307e-12	8.67481e-12
ENSG00000149328.13	61.4407	-1.72581	0.242237	-7.12447	1.04481e-12	9.02398e-12
ENSG00000064787.11	180.282	-1.74463	0.244916	-7.12339	1.05301e-12	9.08294e-12
ENSG00000277283.1	49.2686	-0.631241	0.0886981	-7.11674	1.10507e-12	9.51947e-12
ENSG00000115468.10	775.787	1.33973	0.188315	7.11433	1.12461e-12	9.67521e-12
ENSG00000185745.9	1859.03	1.18488	0.166668	7.10925	1.16676e-12	1.00247e-11
ENSG00000111087.8	68.2346	-1.08273	0.152355	-7.1066	1.1894e-12	1.0206e-11
ENSG00000248905.7	99.0112	-1.33582	0.187993	-7.1057	1.19713e-12	1.02589e-11
ENSG00000233966.1	12.7919	-1.15017	0.16197	-7.10113	1.23744e-12	1.05906e-11
ENSG00000127947.14	1872.12	-0.500409	0.0704763	-7.10038	1.24414e-12	1.06341e-11
ENSG00000134222.15	265.788	-0.854046	0.120325	-7.09782	1.2674e-12	1.08189e-11
ENSG00000169862.17	603.437	-2.43759	0.343795	-7.09026	1.33859e-12	1.14118e-11
ENSG00000114770.15	800.143	-0.475477	0.0670738	-7.08886	1.3522e-12	1.15129e-11
ENSG00000111276.9	2046.11	0.456594	0.0644228	7.08746	1.36596e-12	1.1615e-11
ENSG00000184708.16	798.958	-0.389488	0.0549816	-7.08397	1.40082e-12	1.18961e-11
ENSG00000198189.9	7723.7	0.685152	0.0967628	7.08074	1.43389e-12	1.21613e-11
ENSG00000266490.1	19.8463	-0.847799	0.119842	-7.0743	1.5021e-12	1.27234e-11
ENSG00000185842.13	344.208	-0.615691	0.0871524	-7.06453	1.61158e-12	1.36333e-11
ENSG00000259343.4	32.9467	0.909909	0.128804	7.06429	1.61437e-12	1.36394e-11
ENSG00000140534.12	146.377	-1.02517	0.145167	-7.06199	1.64133e-12	1.38494e-11
ENSG00000170004.15	1674.12	-0.897783	0.127135	-7.06163	1.6456e-12	1.38676e-11
ENSG00000228205.1	23.4117	-0.895741	0.126871	-7.06022	1.66234e-12	1.39908e-11
ENSG00000115282.18	1536.35	0.473111	0.0670228	7.05896	1.67753e-12	1.40923e-11
ENSG00000145780.7	1277.81	0.522742	0.0740561	7.05872	1.68038e-12	1.40923e-11
ENSG00000176383.8	22.4236	-1.0968	0.155384	-7.05869	1.68081e-12	1.40923e-11
ENSG00000255435.5	19.9571	1.1289	0.160037	7.05398	1.73869e-12	1.4559e-11
ENSG00000166261.9	293.355	-0.425146	0.0602797	-7.05288	1.75248e-12	1.46559e-11
ENSG00000167202.10	1877.39	0.672121	0.0953507	7.04894	1.80282e-12	1.50577e-11
ENSG00000137331.11	1778.06	-1.12081	0.159093	-7.04501	1.85455e-12	1.54702e-11
ENSG00000137868.17	49.0598	-1.89543	0.269245	-7.0398	1.92518e-12	1.60391e-11
ENSG00000232650.4	21.4014	1.50598	0.214004	7.03715	1.9621e-12	1.6326e-11
ENSG00000269867.1	98.1884	-0.610029	0.0867392	-7.03291	2.02264e-12	1.68086e-11
ENSG00000069849.9	1440.96	-0.791063	0.112499	-7.03174	2.03976e-12	1.69295e-11
ENSG00000152818.17	2300.77	-0.648181	0.0922025	-7.02997	2.06571e-12	1.71233e-11
ENSG00000187758.6	18484.9	1.33893	0.1906	7.02481	2.1435e-12	1.77458e-11
ENSG00000267659.4	14.8343	1.26916	0.180842	7.01803	2.2502e-12	1.86058e-11
ENSG00000176209.10	1587.34	0.734866	0.104732	7.01663	2.27279e-12	1.8769e-11
ENSG00000198933.8	385.605	-0.745418	0.106252	-7.01555	2.29051e-12	1.88917e-11
ENSG00000128283.6	7706.9	-0.675189	0.0962939	-7.01175	2.3535e-12	1.9387e-11
ENSG00000100246.11	494.313	-0.492397	0.0702637	-7.00785	2.4201e-12	1.99107e-11
ENSG00000064886.12	49.3004	-1.62873	0.232508	-7.00506	2.46872e-12	2.02854e-11
ENSG00000123094.14	439.17	-0.969443	0.138413	-7.004	2.48761e-12	2.04152e-11
ENSG00000144791.8	2195.03	0.55211	0.078875	6.99981	2.56313e-12	2.10088e-11
ENSG00000100138.12	4246.01	-0.466367	0.0666822	-6.99387	2.67397e-12	2.189e-11
ENSG00000106125.14	81.2374	-0.973055	0.139138	-6.99344	2.68229e-12	2.19309e-11
ENSG00000196284.12	227.243	-0.701789	0.100353	-6.99319	2.68711e-12	2.1943e-11
ENSG00000007237.17	356.66	-1.05411	0.150758	-6.99205	2.70892e-12	2.20938e-11
ENSG00000169047.5	2767.29	0.649844	0.0929568	6.99082	2.73284e-12	2.22613e-11
ENSG00000154839.8	300.553	-1.08372	0.155044	-6.98975	2.75379e-12	2.24043e-11
ENSG00000186897.4	25.6284	-1.87691	0.26876	-6.98359	2.87723e-12	2.33798e-11
ENSG00000011426.9	648.219	-1.05289	0.1508	-6.98208	2.90849e-12	2.36046e-11
ENSG00000180891.11	949.453	-0.667744	0.0956473	-6.98131	2.9243e-12	2.37037e-11
ENSG00000110274.13	679.527	-0.438861	0.0629524	-6.97131	3.14013e-12	2.54219e-11
ENSG00000113360.15	1505.75	-0.390771	0.056061	-6.97045	3.15921e-12	2.5545e-11
ENSG00000055957.9	72830.6	1.07328	0.154181	6.96119	3.37417e-12	2.72497e-11
ENSG00000281468.1	22.5782	-0.862343	0.123935	-6.958	3.45127e-12	2.78383e-11
ENSG00000054179.10	239.034	-1.17418	0.168812	-6.95555	3.51192e-12	2.82929e-11
ENSG00000214313.7	520.932	1.28311	0.184511	6.95412	3.54781e-12	2.85375e-11
ENSG00000090581.8	4458.31	0.536509	0.0771512	6.95399	3.55095e-12	2.85375e-11
ENSG00000198467.12	2452.08	-0.969966	0.139505	-6.95289	3.57867e-12	2.87253e-11
ENSG00000163435.14	4902.12	-0.934618	0.134434	-6.95222	3.5957e-12	2.88269e-11
ENSG00000160712.11	5759.38	0.874535	0.125834	6.94992	3.65493e-12	2.92661e-11
ENSG00000154767.13	1478.35	0.481964	0.0694598	6.93874	3.95613e-12	3.16394e-11
ENSG00000142185.15	239.759	-0.962866	0.138783	-6.93794	3.9786e-12	3.17806e-11
ENSG00000137273.3	25.5429	-1.38673	0.200007	-6.9334	4.1083e-12	3.27769e-11
ENSG00000134058.9	708.949	-0.462926	0.0667876	-6.93132	4.16944e-12	3.32244e-11
ENSG00000112304.9	2515.66	0.554353	0.0799896	6.93031	4.19925e-12	3.34216e-11
ENSG00000063177.11	28584.6	-0.758426	0.109452	-6.92932	4.22858e-12	3.36144e-11
ENSG00000153714.5	1450.58	0.858755	0.123943	6.92861	4.24983e-12	3.37426e-11
ENSG00000146776.13	298.651	0.644213	0.0930088	6.92636	4.31807e-12	3.42432e-11
ENSG00000174500.11	22.4483	-1.17734	0.170053	-6.92333	4.41136e-12	3.49409e-11
ENSG00000154274.13	809.535	0.764196	0.110524	6.91431	4.70153e-12	3.71946e-11
ENSG00000153165.17	8.42019	1.06469	0.154015	6.9129	4.74856e-12	3.75216e-11
ENSG00000115170.12	1087.58	-0.53707	0.0777051	-6.91164	4.79069e-12	3.78092e-11
ENSG00000023697.11	2116.3	0.568039	0.0822527	6.90603	4.98416e-12	3.9289e-11
ENSG00000125743.9	5974.37	-0.747356	0.108225	-6.90557	5.00036e-12	3.93696e-11
ENSG00000122644.11	587.407	-0.730233	0.105771	-6.90389	5.0598e-12	3.97901e-11
ENSG00000118579.10	1335.28	-0.421145	0.0611067	-6.89195	5.50315e-12	4.3225e-11
ENSG00000043093.12	1433.28	0.43774	0.0635618	6.88683	5.70479e-12	4.47554e-11
ENSG00000119335.15	7365.26	-0.382479	0.0555489	-6.88546	5.76016e-12	4.51361e-11
ENSG00000145220.12	541.332	-0.547303	0.0794952	-6.88473	5.78978e-12	4.53143e-11
ENSG00000138336.8	86.53	-1.05442	0.153187	-6.8832	5.85226e-12	4.5749e-11
ENSG00000242265.4	11584.4	-2.30867	0.335553	-6.8802	5.97676e-12	4.66669e-11
ENSG00000187545.5	123.121	2.65363	0.38595	6.8756	6.17305e-12	4.81425e-11
ENSG00000262001.1	50.4025	-0.850389	0.123689	-6.87523	6.18893e-12	4.81787e-11
ENSG00000267254.4	28.3519	-1.13391	0.164929	-6.87515	6.19232e-12	4.81787e-11
ENSG00000148288.10	120.186	-0.875919	0.127413	-6.87465	6.21413e-12	4.82914e-11
ENSG00000116209.10	12608.2	0.396871	0.0578227	6.8636	6.71488e-12	5.21214e-11
ENSG00000161381.12	407.326	-0.999334	0.145641	-6.86162	6.80853e-12	5.27861e-11
ENSG00000189343.7	131.001	-0.837284	0.122043	-6.86054	6.8603e-12	5.31249e-11
ENSG00000020922.11	569.259	-0.419077	0.0610867	-6.86037	6.86835e-12	5.31249e-11
ENSG00000100218.10	23.8319	-1.31534	0.191852	-6.85598	7.08264e-12	5.47181e-11
ENSG00000100505.12	144.845	1.83682	0.267927	6.85565	7.09876e-12	5.47785e-11
ENSG00000274712.1	50.2254	-0.766273	0.111933	-6.84581	7.60432e-12	5.86111e-11
ENSG00000128311.12	16049.4	0.780313	0.113995	6.84513	7.6404e-12	5.88203e-11
ENSG00000124523.13	1339.44	0.497946	0.0727574	6.84392	7.70564e-12	5.92534e-11
ENSG00000130702.12	3287.98	-0.875142	0.127923	-6.84116	7.85544e-12	6.03349e-11
ENSG00000143797.10	135.796	-1.26677	0.18547	-6.83009	8.48636e-12	6.51049e-11
ENSG00000019102.10	124.819	1.61961	0.237153	6.82939	8.52777e-12	6.53465e-11
ENSG00000176749.7	95.8968	-0.778881	0.114057	-6.82888	8.55817e-12	6.55033e-11
ENSG00000205702.9	898.494	1.37742	0.201788	6.82607	8.72746e-12	6.67215e-11
ENSG00000112242.13	674.81	-0.630893	0.0925161	-6.81928	9.1501e-12	6.98716e-11
ENSG00000165949.11	16796.1	1.72164	0.252701	6.81295	9.56144e-12	7.29281e-11
ENSG00000084070.10	3896.04	0.428427	0.0629327	6.8077	9.91687e-12	7.55516e-11
ENSG00000142541.15	66483.5	-0.73935	0.108634	-6.80589	1.00426e-11	7.63463e-11
ENSG00000169252.5	242.57	1.12065	0.164659	6.80587	1.00443e-11	7.63463e-11
ENSG00000281162.1	281.82	1.15621	0.169923	6.80435	1.01507e-11	7.70655e-11
ENSG00000213983.10	652.061	-0.80074	0.117724	-6.80186	1.03277e-11	7.83195e-11
ENSG00000187764.10	403.57	-0.845639	0.124342	-6.80093	1.03947e-11	7.87365e-11
ENSG00000261572.1	368.589	0.915545	0.134657	6.79907	1.05297e-11	7.96681e-11
ENSG00000108107.11	32886	-0.811673	0.1194	-6.79794	1.06124e-11	8.02013e-11
ENSG00000174206.11	347.924	0.430837	0.063388	6.79682	1.0695e-11	8.07332e-11
ENSG00000163947.10	611.31	-0.794225	0.116871	-6.79573	1.07762e-11	8.12529e-11
ENSG00000112984.10	561.082	-0.974146	0.143433	-6.79167	1.10847e-11	8.34834e-11
ENSG00000165475.12	5990.57	0.79962	0.117742	6.79128	1.11143e-11	8.36111e-11
ENSG00000156298.11	629.869	-0.886668	0.130598	-6.78927	1.12702e-11	8.4687e-11
ENSG00000160867.13	10099.8	-0.847165	0.124813	-6.78749	1.14102e-11	8.55488e-11
ENSG00000236901.4	125.169	-0.845182	0.124521	-6.78748	1.14108e-11	8.55488e-11
ENSG00000165152.7	453.393	-1.30627	0.192489	-6.78621	1.15116e-11	8.62061e-11
ENSG00000280587.1	787.803	1.44379	0.212928	6.78064	1.19643e-11	8.94944e-11
ENSG00000266709.1	63.0553	-1.3983	0.206506	-6.77124	1.2768e-11	9.53978e-11
ENSG00000256546.1	19.0673	-1.23111	0.18192	-6.76733	1.31181e-11	9.79028e-11
ENSG00000235090.1	6.29734	1.12516	0.166315	6.76527	1.33062e-11	9.90899e-11
ENSG00000128284.18	3085.04	1.01636	0.150232	6.76526	1.33072e-11	9.90899e-11
ENSG00000256678.1	82.7005	1.45815	0.21557	6.76418	1.34063e-11	9.97152e-11
ENSG00000179632.8	4875.16	-0.623073	0.0922103	-6.75709	1.40793e-11	1.04509e-10
ENSG00000167183.2	438.92	-1.69665	0.251092	-6.75705	1.40825e-11	1.04509e-10
ENSG00000104472.8	1358.16	-0.497412	0.0737162	-6.74767	1.50243e-11	1.11278e-10
ENSG00000141424.11	1339.94	-0.636104	0.0942708	-6.74762	1.50285e-11	1.11278e-10
ENSG00000152270.7	1479.4	0.810877	0.120245	6.74354	1.54577e-11	1.14328e-10
ENSG00000164362.17	253.155	2.04281	0.303111	6.73946	1.58978e-11	1.17451e-10
ENSG00000115841.18	403.291	0.618267	0.0917636	6.73761	1.61014e-11	1.18822e-10
ENSG00000119922.8	1011.4	0.961568	0.142778	6.73469	1.64276e-11	1.21094e-10
ENSG00000123505.13	1842.79	-0.447897	0.0665522	-6.73001	1.69655e-11	1.24919e-10
ENSG00000162482.4	3087.73	1.43416	0.213116	6.72946	1.7029e-11	1.25156e-10
ENSG00000013573.15	617.43	-0.755847	0.11232	-6.72941	1.70356e-11	1.25156e-10
ENSG00000150551.10	377.67	-1.62116	0.24102	-6.72623	1.7411e-11	1.27771e-10
ENSG00000225067.4	21.9287	-0.93161	0.138509	-6.726	1.74395e-11	1.27838e-10
ENSG00000245281.5	12.0247	1.00632	0.149674	6.72341	1.77515e-11	1.2998e-10
ENSG00000197580.10	308.92	1.48562	0.221029	6.72137	1.80023e-11	1.3167e-10
ENSG00000259420.4	11.4427	-1.4934	0.222279	-6.71857	1.83518e-11	1.34078e-10
ENSG00000184277.11	1643.88	0.403034	0.0600942	6.70671	1.99066e-11	1.45277e-10
ENSG00000158869.9	1065.58	-0.989519	0.147552	-6.70625	1.99692e-11	1.45572e-10
ENSG00000165443.10	311.243	-1.33597	0.199234	-6.70556	2.00632e-11	1.46096e-10
ENSG00000166847.8	1497.7	-0.414697	0.0618609	-6.7037	2.03213e-11	1.47812e-10
ENSG00000102172.14	2126.09	-0.471759	0.0704218	-6.69905	2.09782e-11	1.524e-10
ENSG00000135916.14	2757.44	-0.803232	0.119905	-6.69891	2.09983e-11	1.524e-10
ENSG00000182218.8	109.247	-0.989423	0.147815	-6.69366	2.1766e-11	1.57797e-10
ENSG00000159461.13	6608.25	0.549532	0.0821068	6.69289	2.18798e-11	1.58449e-10
ENSG00000160200.16	329.317	1.18881	0.177798	6.68631	2.28873e-11	1.65562e-10
ENSG00000270164.1	33.9239	-1.56322	0.233857	-6.68453	2.31665e-11	1.67398e-10
ENSG00000273179.1	112.985	-1.01874	0.152414	-6.68404	2.32437e-11	1.67772e-10
ENSG00000170703.14	21.5049	-1.6521	0.247492	-6.67537	2.46609e-11	1.77807e-10
ENSG00000213280.2	15.5837	-0.983816	0.147411	-6.67396	2.48994e-11	1.7933e-10
ENSG00000076716.8	451.329	-1.48963	0.223235	-6.67292	2.50769e-11	1.80411e-10
ENSG00000175806.13	1262.71	0.781894	0.117216	6.67054	2.54864e-11	1.83157e-10
ENSG00000156049.6	83.1438	0.952991	0.142953	6.66646	2.62043e-11	1.88111e-10
ENSG00000163214.19	689.577	-0.375464	0.0563626	-6.66159	2.70885e-11	1.94247e-10
ENSG00000214223.4	12.1964	-0.85379	0.128211	-6.65924	2.75243e-11	1.97158e-10
ENSG00000175792.10	1428.28	-0.432874	0.065025	-6.65705	2.79378e-11	1.99902e-10
ENSG00000243335.7	327.291	-0.518119	0.0778416	-6.65606	2.81258e-11	2.01029e-10
ENSG00000132661.3	554.837	-0.5155	0.0774658	-6.65454	2.84185e-11	2.02901e-10
ENSG00000143994.12	79.3306	1.04187	0.156583	6.65382	2.85589e-11	2.03611e-10
ENSG00000184999.10	1130.11	1.46738	0.220536	6.65371	2.85797e-11	2.03611e-10
ENSG00000108797.10	231.401	-1.04512	0.157121	-6.65165	2.89819e-11	2.06254e-10
ENSG00000273729.1	35.6229	0.618845	0.0930709	6.64917	2.9474e-11	2.0953e-10
ENSG00000106236.3	750.278	-2.2616	0.340551	-6.64099	3.11584e-11	2.21265e-10
ENSG00000088356.5	976.529	-0.483583	0.0728793	-6.63539	3.23642e-11	2.29581e-10
ENSG00000112137.15	100.159	-0.802926	0.121022	-6.63456	3.25463e-11	2.30624e-10
ENSG00000109079.8	3675.17	0.356989	0.0538414	6.63038	3.34813e-11	2.36994e-10
ENSG00000224729.5	10.9384	1.13857	0.171751	6.6292	3.37516e-11	2.38651e-10
ENSG00000160282.12	15434	1.22664	0.185063	6.62825	3.39693e-11	2.39724e-10
ENSG00000159374.16	10.9148	-1.21228	0.182897	-6.62822	3.3976e-11	2.39724e-10
ENSG00000011243.16	1723.8	-0.403632	0.0609131	-6.62637	3.44054e-11	2.42493e-10
ENSG00000163882.8	1961.47	-0.518064	0.0781868	-6.62598	3.44951e-11	2.42866e-10
ENSG00000267288.2	20.2315	-1.04544	0.15782	-6.62429	3.4891e-11	2.45392e-10
ENSG00000179222.16	8493.98	-0.653534	0.0987074	-6.62093	3.56956e-11	2.50782e-10
ENSG00000139714.11	16.8857	-1.03764	0.15674	-6.62012	3.58918e-11	2.51892e-10
ENSG00000108773.9	2599.3	-0.545686	0.0825365	-6.61145	3.80585e-11	2.66814e-10
ENSG00000108039.16	1434.91	-0.334399	0.0505912	-6.60983	3.84773e-11	2.69464e-10
ENSG00000148965.7	5084.67	1.34719	0.203863	6.60832	3.88705e-11	2.71929e-10
ENSG00000164038.13	1066.1	0.809432	0.122611	6.6016	4.06735e-11	2.8424e-10
ENSG00000198793.11	3055.61	0.573639	0.0869003	6.60112	4.08062e-11	2.84866e-10
ENSG00000168883.18	1548.22	-0.274369	0.0415711	-6.59999	4.11191e-11	2.86746e-10
ENSG00000014257.14	14.0521	-1.58379	0.23999	-6.5994	4.12823e-11	2.8758e-10
ENSG00000204392.9	1437.76	-0.588468	0.0892498	-6.59349	4.29598e-11	2.98949e-10
ENSG00000228172.4	33.1959	0.74482	0.112995	6.5916	4.35097e-11	3.02457e-10
ENSG00000105855.8	171.468	-1.87645	0.284681	-6.59141	4.35665e-11	3.02532e-10
ENSG00000236155.5	258.044	1.31069	0.198877	6.59045	4.38499e-11	3.04179e-10
ENSG00000176018.11	1030.36	0.506169	0.0768138	6.58956	4.41121e-11	3.05677e-10
ENSG00000105991.7	9.54542	-1.1038	0.167704	-6.58185	4.64634e-11	3.21327e-10
ENSG00000144713.11	32813	-0.731435	0.111129	-6.58183	4.64681e-11	3.21327e-10
ENSG00000148341.16	1893.67	-0.460779	0.0700178	-6.58088	4.67657e-11	3.23046e-10
ENSG00000105254.10	1978.47	-0.570735	0.0867373	-6.58004	4.70324e-11	3.24548e-10
ENSG00000159713.9	342.498	-1.04314	0.15858	-6.57804	4.76705e-11	3.28607e-10
ENSG00000234327.6	149.174	-0.990301	0.150591	-6.57608	4.83012e-11	3.32607e-10
ENSG00000150527.15	398.593	0.489876	0.074521	6.57367	4.90912e-11	3.37694e-10
ENSG00000137692.10	583.062	-0.467362	0.0711004	-6.57327	4.92232e-11	3.38249e-10
ENSG00000143867.6	42.8488	-1.29633	0.19724	-6.57234	4.95304e-11	3.40006e-10
ENSG00000106105.12	4716.8	-0.468868	0.0713455	-6.5718	4.97109e-11	3.40889e-10
ENSG00000272906.1	18.6227	-0.849931	0.129393	-6.56858	5.07979e-11	3.47982e-10
ENSG00000165209.17	893.548	-0.420186	0.0639803	-6.56742	5.11937e-11	3.50328e-10
ENSG00000157613.9	405.712	-1.53103	0.233363	-6.56069	5.35577e-11	3.66126e-10
ENSG00000161653.9	1283.99	1.14516	0.174563	6.56017	5.37473e-11	3.67041e-10
ENSG00000163535.16	230.582	-0.799683	0.121922	-6.55898	5.41771e-11	3.69593e-10
ENSG00000123136.13	2905.47	-0.574167	0.0875612	-6.55733	5.4781e-11	3.73327e-10
ENSG00000148331.10	773.978	-0.38329	0.058507	-6.55119	5.7081e-11	3.88599e-10
ENSG00000272572.1	12.1586	-0.854271	0.130495	-6.5464	5.89416e-11	4.00851e-10
ENSG00000256811.1	20.3273	1.85722	0.283942	6.54084	6.11725e-11	4.15595e-10
ENSG00000126249.6	287.564	-0.629112	0.0962055	-6.53925	6.18288e-11	4.19621e-10
ENSG00000122642.9	2115.71	-0.477731	0.0730578	-6.53909	6.18946e-11	4.19635e-10
ENSG00000270953.1	9.13587	-0.82158	0.125698	-6.53615	6.31219e-11	4.27516e-10
ENSG00000101474.10	15558.9	0.5876	0.0899067	6.53566	6.33277e-11	4.2847e-10
ENSG00000136908.16	2345.01	-0.62378	0.0954527	-6.53497	6.3623e-11	4.30026e-10
ENSG00000179766.16	17.8256	-1.09224	0.167205	-6.53233	6.47553e-11	4.37231e-10
ENSG00000155008.12	1511.51	0.53317	0.0816346	6.53118	6.52554e-11	4.39806e-10
ENSG00000218226.1	11.3424	-1.07255	0.164222	-6.53114	6.52702e-11	4.39806e-10
ENSG00000213881.3	11.0253	-0.716222	0.109706	-6.52857	6.64021e-11	4.46977e-10
ENSG00000158089.13	60.02	-1.37957	0.211432	-6.52491	6.8041e-11	4.57541e-10
ENSG00000138821.11	1342.95	0.761394	0.116704	6.52414	6.83905e-11	4.59423e-10
ENSG00000126106.12	1408.61	0.613419	0.0940312	6.52356	6.86576e-11	4.60747e-10
ENSG00000139629.14	126.371	-0.823778	0.126281	-6.52335	6.87521e-11	4.60912e-10
ENSG00000237950.1	9.953	-0.842203	0.129268	-6.51516	7.26143e-11	4.86309e-10
ENSG00000007171.15	75.4214	1.0389	0.159491	6.51389	7.32306e-11	4.89939e-10
ENSG00000163558.11	788.803	-0.426717	0.0655199	-6.51279	7.37694e-11	4.93043e-10
ENSG00000248663.5	29.1067	-1.96347	0.301578	-6.51065	7.48254e-11	4.99594e-10
ENSG00000174365.18	720.061	-0.713279	0.109592	-6.50849	7.59093e-11	5.06318e-10
ENSG00000120075.5	40.0201	-0.916831	0.140944	-6.50493	7.77283e-11	5.17927e-10
ENSG00000110492.14	8689.38	-1.24391	0.191308	-6.50214	7.91857e-11	5.27105e-10
ENSG00000140835.9	174.932	-2.53365	0.389695	-6.50162	7.94611e-11	5.28404e-10
ENSG00000232721.2	146.513	1.74226	0.267994	6.5011	7.97369e-11	5.29704e-10
ENSG00000091136.12	4182.13	-0.831814	0.127958	-6.5007	7.9947e-11	5.30565e-10
ENSG00000157978.10	1611.25	0.509108	0.0783235	6.50008	8.02798e-11	5.32237e-10
ENSG00000215246.5	54.4148	-1.98012	0.304781	-6.49685	8.20202e-11	5.43229e-10
ENSG00000168385.16	6868.94	-0.464533	0.0715062	-6.4964	8.22654e-11	5.44306e-10
ENSG00000064490.12	1561.92	-0.624881	0.0961977	-6.4958	8.25952e-11	5.45941e-10
ENSG00000254990.4	66.5992	1.10712	0.170484	6.49402	8.3573e-11	5.51849e-10
ENSG00000163866.8	1679.47	0.488503	0.0752425	6.49238	8.44896e-11	5.57344e-10
ENSG00000228427.1	14.5907	-1.11169	0.171319	-6.48897	8.64269e-11	5.69553e-10
ENSG00000171199.8	55.0907	2.05539	0.316883	6.48628	8.79825e-11	5.79225e-10
ENSG00000175087.8	536.814	0.470254	0.072524	6.48412	8.92537e-11	5.87008e-10
ENSG00000127125.8	2007.2	0.356575	0.0550098	6.48203	9.04944e-11	5.94574e-10
ENSG00000253729.6	4965.39	-0.572193	0.0884114	-6.47194	9.67546e-11	6.35072e-10
ENSG00000107968.8	279.87	-0.763544	0.118038	-6.46865	9.88822e-11	6.48392e-10
ENSG00000187808.4	30.6165	-0.961785	0.148694	-6.4682	9.91741e-11	6.49659e-10
ENSG00000107625.11	1005.75	-0.34838	0.0538698	-6.46707	9.99206e-11	6.53899e-10
ENSG00000216866.5	16.9873	-0.907919	0.140449	-6.46441	1.01696e-10	6.6486e-10
ENSG00000102710.18	705.48	-0.433123	0.0670037	-6.46417	1.01859e-10	6.65031e-10
ENSG00000102271.12	33.6495	-1.27603	0.197403	-6.46407	1.01924e-10	6.65031e-10
ENSG00000239445.4	20.3555	0.89227	0.138048	6.46346	1.02334e-10	6.6704e-10
ENSG00000170962.11	520.641	-1.17874	0.182439	-6.46102	1.04e-10	6.77233e-10
ENSG00000164877.17	1036.53	-0.673029	0.104181	-6.46019	1.04572e-10	6.80287e-10
ENSG00000069345.10	2655.15	0.45216	0.0699999	6.45944	1.05092e-10	6.82991e-10
ENSG00000076641.4	1149.19	-0.867951	0.134378	-6.45901	1.05391e-10	6.8426e-10
ENSG00000262903.1	25.6548	-1.02904	0.159345	-6.45796	1.06127e-10	6.88361e-10
ENSG00000189377.7	70.3463	-1.85148	0.286728	-6.45727	1.0661e-10	6.90818e-10
ENSG00000139620.11	667.572	-0.348279	0.0539434	-6.45638	1.07237e-10	6.94198e-10
ENSG00000182934.10	9306.34	0.433405	0.0671627	6.45306	1.09612e-10	7.08875e-10
ENSG00000170540.13	9450.61	0.54285	0.0841599	6.45022	1.11684e-10	7.21569e-10
ENSG00000182899.13	16611.1	-0.644297	0.0998912	-6.44999	1.11861e-10	7.22002e-10
ENSG00000237686.5	56.7136	-1.63934	0.254175	-6.44964	1.12119e-10	7.22961e-10
ENSG00000163596.15	46.2797	-0.802784	0.12448	-6.44912	1.12501e-10	7.24716e-10
ENSG00000068724.14	1502.27	0.526665	0.0816856	6.44746	1.13736e-10	7.31956e-10
ENSG00000152193.7	228.431	-0.475434	0.0737422	-6.44724	1.13909e-10	7.32352e-10
ENSG00000181007.8	107.15	-0.954583	0.148074	-6.44667	1.14334e-10	7.34368e-10
ENSG00000275131.1	122.384	0.945917	0.146742	6.44613	1.14746e-10	7.36294e-10
ENSG00000272823.1	9.91737	1.16529	0.18078	6.44587	1.14941e-10	7.36832e-10
ENSG00000130204.11	3615.91	-0.607619	0.0943285	-6.44152	1.18282e-10	7.57513e-10
ENSG00000171766.14	40532.5	0.938106	0.145707	6.43831	1.20811e-10	7.72958e-10
ENSG00000107821.13	162.855	-1.1262	0.174947	-6.43738	1.21551e-10	7.76937e-10
ENSG00000263961.5	239.137	-1.66518	0.258768	-6.43503	1.23446e-10	7.88281e-10
ENSG00000166508.16	4591.23	-0.706659	0.109839	-6.4336	1.24618e-10	7.95001e-10
ENSG00000237441.8	1621.74	-0.494643	0.0768906	-6.43307	1.2505e-10	7.96983e-10
ENSG00000125703.13	430.476	0.36803	0.0572591	6.42744	1.29771e-10	8.26269e-10
ENSG00000143437.19	3415.47	0.487364	0.0758361	6.42654	1.30544e-10	8.30389e-10
ENSG00000100528.10	4873.86	0.443715	0.0690841	6.42283	1.33762e-10	8.50041e-10
ENSG00000108375.11	941.098	-0.894161	0.139349	-6.41671	1.39255e-10	8.84097e-10
ENSG00000106688.10	1830.45	1.29703	0.20231	6.41112	1.44452e-10	9.16209e-10
ENSG00000165322.16	1478.06	-0.439967	0.068637	-6.41005	1.45475e-10	9.21808e-10
ENSG00000236609.3	87.1861	-1.03548	0.161723	-6.40284	1.52517e-10	9.65503e-10
ENSG00000234062.6	15.2018	-1.00996	0.157882	-6.39694	1.58525e-10	1.00257e-09
ENSG00000169684.12	21.6542	-1.22595	0.191712	-6.39471	1.60849e-10	1.01553e-09
ENSG00000141179.12	2609.56	0.577997	0.0903884	6.39459	1.60979e-10	1.01553e-09
ENSG00000173281.4	3867.22	0.908969	0.142148	6.39454	1.61036e-10	1.01553e-09
ENSG00000232667.8	175.521	1.49902	0.234499	6.39243	1.63274e-10	1.02866e-09
ENSG00000157985.16	837.194	-0.524666	0.08208	-6.39214	1.63585e-10	1.02963e-09
ENSG00000180304.13	3397.77	0.351407	0.0549842	6.39105	1.64748e-10	1.03596e-09
ENSG00000132182.10	2984.08	-0.58981	0.0922913	-6.39074	1.65083e-10	1.03708e-09
ENSG00000143815.13	4037.84	-0.513928	0.0804481	-6.38832	1.67715e-10	1.05261e-09
ENSG00000046604.11	2116.04	-1.01492	0.158893	-6.38741	1.68716e-10	1.05789e-09
ENSG00000236809.2	23.4334	-0.897148	0.140461	-6.38716	1.68991e-10	1.0586e-09
ENSG00000227591.4	58.7802	1.08022	0.169185	6.38485	1.71566e-10	1.07371e-09
ENSG00000143653.9	10883.1	0.664751	0.104167	6.38156	1.75291e-10	1.09599e-09
ENSG00000232451.1	85.2963	1.27798	0.200299	6.38035	1.76689e-10	1.10368e-09
ENSG00000114841.16	849.641	0.830519	0.13018	6.37979	1.77326e-10	1.10661e-09
ENSG00000197275.11	87.9365	-0.604789	0.0948086	-6.37905	1.78192e-10	1.11096e-09
ENSG00000271781.1	63.9684	-1.2534	0.196501	-6.37858	1.7874e-10	1.11332e-09
ENSG00000236975.1	10.5076	1.30642	0.204874	6.37667	1.80982e-10	1.12623e-09
ENSG00000106636.6	2359.38	-0.419608	0.0658078	-6.37627	1.81453e-10	1.12809e-09
ENSG00000163877.9	596.299	0.369474	0.0579521	6.3755	1.82372e-10	1.13273e-09
ENSG00000273000.4	25.3656	-0.875905	0.137462	-6.37197	1.86612e-10	1.15798e-09
ENSG00000115325.12	212.082	-0.653388	0.102571	-6.37011	1.88899e-10	1.17106e-09
ENSG00000160999.10	134.772	-0.740448	0.116255	-6.36918	1.90041e-10	1.17704e-09
ENSG00000146410.10	86.4291	-0.868924	0.136553	-6.36329	1.97471e-10	1.22191e-09
ENSG00000279138.1	10.879	-1.39321	0.219074	-6.35954	2.02362e-10	1.251e-09
ENSG00000227500.8	2256.37	-0.400624	0.0630233	-6.35677	2.06042e-10	1.27255e-09
ENSG00000271993.1	7.03718	-0.908534	0.143003	-6.35325	2.10809e-10	1.30078e-09
ENSG00000035141.6	1929.79	-0.447927	0.07054	-6.34997	2.15352e-10	1.32757e-09
ENSG00000100170.8	78.8776	-2.18416	0.344	-6.3493	2.16291e-10	1.33211e-09
ENSG00000174738.11	1510.03	0.507767	0.0799887	6.34798	2.18156e-10	1.34234e-09
ENSG00000146232.13	1152.46	-0.654239	0.103129	-6.34391	2.24002e-10	1.37702e-09
ENSG00000087157.17	644.406	-0.344051	0.0542507	-6.34187	2.26986e-10	1.39407e-09
ENSG00000260971.3	16.1936	0.866317	0.136639	6.34017	2.29506e-10	1.40823e-09
ENSG00000267530.2	34.9673	-1.31608	0.207658	-6.33774	2.33159e-10	1.42932e-09
ENSG00000145911.5	106.301	-0.829421	0.130924	-6.33513	2.37149e-10	1.45243e-09
ENSG00000244265.1	8.89485	1.04505	0.165093	6.33008	2.45037e-10	1.49934e-09
ENSG00000114270.14	337.701	-1.12006	0.177005	-6.32786	2.48592e-10	1.51969e-09
ENSG00000103449.10	1826.22	0.689347	0.108963	6.32643	2.5089e-10	1.53231e-09
ENSG00000153071.13	2456.06	-0.87862	0.138895	-6.32579	2.51935e-10	1.53727e-09
ENSG00000125458.5	933.162	-0.649726	0.102714	-6.32561	2.52231e-10	1.53765e-09
ENSG00000105402.6	3910.92	0.434086	0.0686418	6.32393	2.54987e-10	1.55302e-09
ENSG00000241399.5	1113.66	0.733938	0.116064	6.32357	2.55593e-10	1.55527e-09
ENSG00000243701.4	34.2225	-0.980497	0.155118	-6.32098	2.59917e-10	1.58012e-09
ENSG00000267470.4	13.0273	-1.1425	0.180788	-6.31957	2.62296e-10	1.59312e-09
ENSG00000170949.16	377.939	-0.781402	0.123885	-6.30746	2.83644e-10	1.72119e-09
ENSG00000106003.11	320.77	-0.814793	0.129211	-6.30589	2.86538e-10	1.73715e-09
ENSG00000075420.11	3930.58	-0.535331	0.0849092	-6.30475	2.88666e-10	1.74844e-09
ENSG00000166068.11	628.981	-0.712114	0.112966	-6.30378	2.90464e-10	1.75772e-09
ENSG00000143839.13	83.6415	1.57653	0.250114	6.30326	2.91447e-10	1.76205e-09
ENSG00000110651.10	21607.1	0.677991	0.107565	6.30306	2.91827e-10	1.76273e-09
ENSG00000106004.4	57.8794	-1.20427	0.1911	-6.3018	2.94201e-10	1.77545e-09
ENSG00000134056.10	1149.55	0.484607	0.076915	6.30055	2.96591e-10	1.78823e-09
ENSG00000172840.5	571.064	0.455277	0.0723562	6.29216	3.13087e-10	1.88596e-09
ENSG00000173599.12	10070.3	0.837346	0.1331	6.2911	3.15218e-10	1.89706e-09
ENSG00000213609.3	51.1147	-1.01972	0.16211	-6.29029	3.16878e-10	1.90531e-09
ENSG00000273007.1	11.2883	0.897748	0.142866	6.28384	3.30314e-10	1.98429e-09
ENSG00000106526.9	262.935	0.658309	0.104791	6.28214	3.33954e-10	2.00433e-09
ENSG00000188612.10	4522.39	-0.356177	0.056707	-6.28101	3.36383e-10	2.01707e-09
ENSG00000070087.12	734.757	-1.21296	0.19312	-6.28085	3.36722e-10	2.01727e-09
ENSG00000168621.13	146.296	2.00441	0.31933	6.27692	3.45356e-10	2.06711e-09
ENSG00000197183.11	704.394	-0.509331	0.0812169	-6.27124	3.58177e-10	2.14191e-09
ENSG00000176055.9	255.7	0.498682	0.0795346	6.27	3.61059e-10	2.15719e-09
ENSG00000109332.18	7599.15	0.306402	0.0488921	6.2669	3.68308e-10	2.19851e-09
ENSG00000116138.11	1282.81	0.429614	0.0686004	6.26256	3.78708e-10	2.25854e-09
ENSG00000081059.18	609.557	-0.85962	0.137295	-6.26112	3.82219e-10	2.27742e-09
ENSG00000260456.5	69.4799	0.656329	0.104834	6.26062	3.83441e-10	2.28264e-09
ENSG00000142549.9	46.189	-1.45725	0.232779	-6.26022	3.8444e-10	2.28652e-09
ENSG00000240399.1	10.6961	-0.97227	0.155329	-6.25941	3.86441e-10	2.29635e-09
ENSG00000270587.1	32.1943	0.754054	0.120527	6.25629	3.9425e-10	2.34064e-09
ENSG00000115255.9	15047.1	0.9614	0.153717	6.25436	3.99153e-10	2.36762e-09
ENSG00000235217.6	66.7502	-0.984693	0.157454	-6.25384	4.00493e-10	2.37342e-09
ENSG00000153250.16	1133.88	-0.686042	0.109707	-6.25338	4.01666e-10	2.37824e-09
ENSG00000241741.1	18.5202	-0.7732	0.123672	-6.25202	4.0518e-10	2.39689e-09
ENSG00000167625.9	456.708	-0.346513	0.0554451	-6.24966	4.11351e-10	2.43121e-09
ENSG00000150337.12	94.6147	-1.15487	0.184934	-6.24475	4.2448e-10	2.50656e-09
ENSG00000014641.16	8190.57	0.468206	0.0750185	6.24121	4.34209e-10	2.56129e-09
ENSG00000018699.10	682.745	-0.323408	0.0518191	-6.24109	4.34526e-10	2.56129e-09
ENSG00000160352.14	81.9271	-1.08694	0.17417	-6.24065	4.35744e-10	2.56618e-09
ENSG00000047230.13	828.269	-0.418224	0.0670453	-6.23793	4.43407e-10	2.60898e-09
ENSG00000109065.10	1338.98	-0.483523	0.0775324	-6.2364	4.47751e-10	2.63219e-09
ENSG00000006747.13	47.2105	-1.44199	0.231261	-6.23532	4.50868e-10	2.64815e-09
ENSG00000115368.8	1129.2	-0.332122	0.0533014	-6.23103	4.63383e-10	2.71923e-09
ENSG00000028277.19	123.832	-0.881779	0.141529	-6.2304	4.65256e-10	2.72779e-09
ENSG00000226812.2	18.2684	1.38195	0.221951	6.22639	4.77312e-10	2.79454e-09
ENSG00000166024.12	457.088	-0.352113	0.0565523	-6.22633	4.77488e-10	2.79454e-09
ENSG00000276490.1	9.74128	1.3317	0.213907	6.22563	4.79612e-10	2.80448e-09
ENSG00000064042.16	723.095	-1.02592	0.164827	-6.22425	4.83876e-10	2.8269e-09
ENSG00000070061.13	1895.44	-0.60409	0.0970624	-6.22372	4.855e-10	2.83388e-09
ENSG00000115457.8	22533.5	1.30693	0.210002	6.22343	4.86392e-10	2.83657e-09
ENSG00000168393.11	1401.89	-0.587193	0.0943834	-6.22136	4.92856e-10	2.87172e-09
ENSG00000277287.1	14.8574	-1.34553	0.216396	-6.21791	5.03824e-10	2.93304e-09
ENSG00000026508.15	2656.52	-1.16251	0.187064	-6.21451	5.14846e-10	2.99456e-09
ENSG00000228109.1	56.8986	-0.996231	0.160334	-6.21347	5.18268e-10	3.0118e-09
ENSG00000161682.13	78.5205	-1.08502	0.174769	-6.2083	5.35593e-10	3.10974e-09
ENSG00000148110.14	1141.98	-0.42301	0.0681645	-6.20572	5.44457e-10	3.15843e-09
ENSG00000169018.5	2167.75	0.402534	0.0648731	6.20494	5.4717e-10	3.17137e-09
ENSG00000237506.3	6.03767	-0.831517	0.134013	-6.20477	5.47759e-10	3.172e-09
ENSG00000111344.10	90.3925	-1.59279	0.256777	-6.20301	5.53939e-10	3.20497e-09
ENSG00000164180.12	532.066	0.490073	0.0790197	6.2019	5.57843e-10	3.22472e-09
ENSG00000132481.5	1685.48	-0.78215	0.126145	-6.20039	5.63226e-10	3.25299e-09
ENSG00000165178.9	49.6965	-0.935261	0.150965	-6.19523	5.81991e-10	3.35842e-09
ENSG00000138413.12	13444	0.514265	0.08302	6.19447	5.84801e-10	3.37169e-09
ENSG00000069509.5	390.484	-0.412314	0.0666719	-6.18422	6.24103e-10	3.59514e-09
ENSG00000234678.1	129.558	-0.892872	0.144404	-6.18315	6.28346e-10	3.61642e-09
ENSG00000242071.3	56.8533	-0.729612	0.118101	-6.17787	6.49706e-10	3.73609e-09
ENSG00000259642.2	203.015	0.646582	0.104668	6.17745	6.51463e-10	3.74293e-09
ENSG00000147853.15	4950.47	0.54372	0.0880541	6.17484	6.62318e-10	3.80198e-09
ENSG00000197756.8	31452.2	-0.724634	0.117383	-6.17323	6.69075e-10	3.83743e-09
ENSG00000103460.15	404.304	-1.0921	0.177028	-6.1691	6.86787e-10	3.93559e-09
ENSG00000162409.9	477.519	-1.2181	0.197636	-6.16337	7.12134e-10	4.07729e-09
ENSG00000151846.8	15.8913	-0.887769	0.144061	-6.16245	7.1627e-10	4.09721e-09
ENSG00000245573.6	91.5814	0.667158	0.108264	6.16232	7.16856e-10	4.09721e-09
ENSG00000225265.1	89.8856	0.633288	0.102844	6.15773	7.37941e-10	4.21218e-09
ENSG00000100522.7	1914.19	0.529532	0.0859956	6.15767	7.38251e-10	4.21218e-09
ENSG00000076201.13	2321.68	-0.326688	0.0530856	-6.15399	7.55553e-10	4.30718e-09
ENSG00000132004.11	310.913	-0.518489	0.0843119	-6.14965	7.76528e-10	4.42292e-09
ENSG00000158109.13	3538.08	0.549416	0.0893572	6.14853	7.82026e-10	4.45039e-09
ENSG00000180257.11	114.829	-0.893574	0.145411	-6.14515	7.98884e-10	4.5424e-09
ENSG00000272264.1	17.3486	-0.980461	0.159613	-6.14275	8.1105e-10	4.6076e-09
ENSG00000163938.15	2751.1	-0.422258	0.0687617	-6.14089	8.20611e-10	4.6579e-09
ENSG00000224631.4	165.046	-0.807657	0.13153	-6.14047	8.22759e-10	4.66608e-09
ENSG00000158042.8	1718.39	-0.473455	0.0771235	-6.13893	8.30796e-10	4.70761e-09
ENSG00000126464.12	1002.17	-0.473725	0.0772869	-6.12944	8.81894e-10	4.99285e-09
ENSG00000134343.11	66.9252	1.73465	0.283044	6.12856	8.86768e-10	5.01614e-09
ENSG00000105647.13	76.9887	-0.863124	0.140912	-6.12527	9.05317e-10	5.11667e-09
ENSG00000166546.12	35.4715	-1.12326	0.183422	-6.12391	9.1307e-10	5.15607e-09
ENSG00000171858.16	15961.3	-0.767014	0.125271	-6.12284	9.19208e-10	5.18629e-09
ENSG00000228315.10	65.6697	-0.805852	0.131643	-6.12149	9.27053e-10	5.22607e-09
ENSG00000237276.7	62.8068	1.02807	0.167963	6.12081	9.31036e-10	5.24404e-09
ENSG00000134253.8	212.418	-0.839365	0.137175	-6.11895	9.41945e-10	5.30095e-09
ENSG00000146376.9	570.606	-0.560919	0.0916775	-6.11839	9.45281e-10	5.31519e-09
ENSG00000132688.10	2038.36	-0.72265	0.11813	-6.1174	9.51164e-10	5.34371e-09
ENSG00000169499.13	573.138	-0.623521	0.101947	-6.11612	9.58819e-10	5.38213e-09
ENSG00000137133.9	2720.47	0.678332	0.110942	6.11428	9.69959e-10	5.44003e-09
ENSG00000114923.15	151.773	-1.66588	0.272616	-6.11074	9.9173e-10	5.5574e-09
ENSG00000043591.5	19.1439	1.35893	0.222455	6.1088	1.00382e-09	5.62039e-09
ENSG00000140459.16	373.822	1.5164	0.248264	6.10799	1.00891e-09	5.64408e-09
ENSG00000170312.14	830.526	-0.84193	0.137883	-6.10613	1.02077e-09	5.70556e-09
ENSG00000101782.13	2963.08	0.388299	0.0636359	6.10189	1.04822e-09	5.85402e-09
ENSG00000111596.10	1757.79	-0.23494	0.0385056	-6.10145	1.05113e-09	5.8653e-09
ENSG00000174502.17	21.4525	-1.64686	0.26998	-6.09994	1.06108e-09	5.91584e-09
ENSG00000115738.8	7519.83	0.606648	0.0994984	6.09706	1.08036e-09	6.01824e-09
ENSG00000244184.1	9.52896	-1.0534	0.172823	-6.09528	1.09248e-09	6.08063e-09
ENSG00000007933.11	11644.4	1.11314	0.18265	6.09437	1.09869e-09	6.11e-09
ENSG00000231816.1	29.7589	0.989258	0.162349	6.09342	1.10525e-09	6.14132e-09
ENSG00000262006.1	31.0502	1.25127	0.20541	6.09156	1.11813e-09	6.20766e-09
ENSG00000164818.14	1154.47	-0.370463	0.0608312	-6.09002	1.12899e-09	6.26266e-09
ENSG00000147003.5	250.279	1.3779	0.226262	6.08983	1.1303e-09	6.26464e-09
ENSG00000147689.15	49.4933	1.64921	0.270925	6.08735	1.14796e-09	6.35718e-09
ENSG00000248527.1	29373.4	0.714052	0.117316	6.08655	1.15372e-09	6.38374e-09
ENSG00000100372.13	979.41	0.312715	0.0514092	6.08285	1.18062e-09	6.52709e-09
ENSG00000104529.16	6438.66	-0.562741	0.0925367	-6.08127	1.19232e-09	6.58625e-09
ENSG00000180900.15	4870.75	-0.565296	0.0929594	-6.0811	1.19358e-09	6.58766e-09
ENSG00000198952.8	6978.09	-0.472568	0.0777365	-6.07909	1.20864e-09	6.66524e-09
ENSG00000267481.1	44.7718	-0.798667	0.131463	-6.07524	1.238e-09	6.82145e-09
ENSG00000273004.1	6.87777	-0.798371	0.131439	-6.07406	1.24715e-09	6.86607e-09
ENSG00000109103.10	1093.38	-0.51168	0.0842584	-6.07275	1.25736e-09	6.91655e-09
ENSG00000128805.13	94.1808	-0.799083	0.131606	-6.07177	1.26506e-09	6.95309e-09
ENSG00000100253.11	70.8824	-1.69429	0.279083	-6.07091	1.27184e-09	6.98455e-09
ENSG00000136238.16	9919.43	-0.415196	0.0684056	-6.06961	1.2822e-09	7.03553e-09
ENSG00000101470.8	18.1658	0.975986	0.160831	6.06838	1.29203e-09	7.08068e-09
ENSG00000171813.12	789.259	-0.811401	0.133711	-6.06832	1.29257e-09	7.08068e-09
ENSG00000135362.12	144.121	-0.760533	0.125358	-6.0669	1.30407e-09	7.1377e-09
ENSG00000105996.6	11.6398	-1.11736	0.184285	-6.06325	1.334e-09	7.2955e-09
ENSG00000160207.7	20.6448	-0.7899	0.130471	-6.05422	1.41099e-09	7.71014e-09
ENSG00000145217.12	1113.45	0.758203	0.125344	6.049	1.45751e-09	7.95776e-09
ENSG00000115718.16	14501.6	0.839246	0.138789	6.0469	1.47662e-09	8.05538e-09
ENSG00000279738.1	71.95	-0.482622	0.0798265	-6.04588	1.48593e-09	8.09946e-09
ENSG00000198690.8	517.911	0.541005	0.0895066	6.0443	1.50063e-09	8.17285e-09
ENSG00000142669.12	4825.29	-0.594542	0.098373	-6.04375	1.50574e-09	8.1939e-09
ENSG00000105926.14	949.462	-0.58357	0.0965716	-6.04287	1.51395e-09	8.23178e-09
ENSG00000103067.10	2508.2	0.644424	0.106762	6.03609	1.57889e-09	8.57279e-09
ENSG00000136897.7	959.529	-0.414186	0.0686186	-6.03606	1.57927e-09	8.57279e-09
ENSG00000136011.13	56.9126	1.3886	0.230094	6.03493	1.59032e-09	8.62217e-09
ENSG00000262454.1	39.2109	0.893818	0.148109	6.03486	1.59098e-09	8.62217e-09
ENSG00000259479.5	301.791	1.04644	0.173409	6.03449	1.59461e-09	8.63474e-09
ENSG00000123485.10	442.596	-0.857153	0.142096	-6.03223	1.61709e-09	8.74929e-09
ENSG00000117139.15	1535.09	-0.631492	0.104701	-6.03139	1.62556e-09	8.78788e-09
ENSG00000271789.1	19.2647	-0.853894	0.141581	-6.03112	1.62829e-09	8.79543e-09
ENSG00000215481.7	41.2529	-1.11122	0.184276	-6.03018	1.63774e-09	8.83925e-09
ENSG00000258461.4	64.655	0.996939	0.165386	6.02794	1.6606e-09	8.95531e-09
ENSG00000160183.12	497.079	-1.64868	0.273567	-6.02659	1.67455e-09	9.02266e-09
ENSG00000214717.8	3201.03	0.397022	0.0658797	6.02647	1.67583e-09	9.02266e-09
ENSG00000149403.10	47.4749	-1.49153	0.247568	-6.02473	1.6939e-09	9.11247e-09
ENSG00000166963.11	165.735	-0.966905	0.160515	-6.02376	1.70415e-09	9.16016e-09
ENSG00000211662.2	473.996	-1.99304	0.330964	-6.02193	1.72347e-09	9.25647e-09
ENSG00000095319.13	1380.7	-0.429052	0.0713035	-6.01727	1.77383e-09	9.51918e-09
ENSG00000279010.1	90.019	-0.527268	0.0876286	-6.01708	1.77594e-09	9.52276e-09
ENSG00000170522.8	2519.9	0.875285	0.145522	6.0148	1.80114e-09	9.65001e-09
ENSG00000086189.8	738.606	-0.329843	0.0548413	-6.0145	1.80438e-09	9.65951e-09
ENSG00000261423.1	36.6126	0.518188	0.0862182	6.01019	1.8531e-09	9.91229e-09
ENSG00000205937.10	2622.69	-0.330899	0.0551031	-6.0051	1.91218e-09	1.022e-08
ENSG00000243199.1	148.436	-0.517545	0.0861869	-6.00491	1.91439e-09	1.02235e-08
ENSG00000148832.13	727.333	0.612396	0.102042	6.0014	1.95625e-09	1.04386e-08
ENSG00000263266.2	205.567	-0.746467	0.124557	-5.99298	2.06028e-09	1.09848e-08
ENSG00000141510.14	1532.92	-0.627743	0.104776	-5.99131	2.08158e-09	1.10894e-08
ENSG00000229132.2	18.5849	-0.797143	0.13308	-5.98993	2.09926e-09	1.11746e-08
ENSG00000279130.1	13.0144	0.908916	0.151816	5.98696	2.13804e-09	1.13718e-08
ENSG00000181227.3	13.5233	0.874961	0.14615	5.98675	2.14072e-09	1.13769e-08
ENSG00000189306.9	2271.23	-0.559047	0.093456	-5.98193	2.2051e-09	1.17096e-08
ENSG00000189007.14	217.495	-0.544371	0.0910254	-5.98043	2.22549e-09	1.18084e-08
ENSG00000108381.9	141.005	1.03586	0.173323	5.97651	2.27968e-09	1.20862e-08
ENSG00000132329.9	4585.33	1.09236	0.182813	5.9753	2.29673e-09	1.21668e-08
ENSG00000100401.18	7556.78	-0.513068	0.0859205	-5.97143	2.35185e-09	1.24488e-08
ENSG00000227295.2	6.31445	1.02364	0.171445	5.97068	2.36271e-09	1.24962e-08
ENSG00000244462.6	1659.77	-0.29974	0.0502597	-5.96382	2.46406e-09	1.30218e-08
ENSG00000071894.13	4238.48	-0.481932	0.0808438	-5.96128	2.50274e-09	1.3205e-08
ENSG00000163577.6	341.949	-1.06285	0.178293	-5.96128	2.50274e-09	1.3205e-08
ENSG00000134201.9	43.8939	1.38434	0.232274	5.95994	2.52325e-09	1.33025e-08
ENSG00000165959.10	2224.86	0.578618	0.0971353	5.95682	2.5719e-09	1.35482e-08
ENSG00000227986.1	26.892	-0.764231	0.128321	-5.95562	2.59084e-09	1.36371e-08
ENSG00000105640.11	13377.9	-0.708379	0.118968	-5.95437	2.61071e-09	1.37307e-08
ENSG00000050438.15	21.01	-0.856917	0.143946	-5.95305	2.63198e-09	1.38315e-08
ENSG00000106780.8	2378.82	0.565848	0.095077	5.95147	2.6574e-09	1.3954e-08
ENSG00000127419.15	1369.23	0.46579	0.0782861	5.94985	2.6839e-09	1.40819e-08
ENSG00000211454.12	361.234	0.926924	0.155798	5.94951	2.68954e-09	1.41003e-08
ENSG00000116711.9	49.6524	-1.12333	0.188902	-5.94665	2.73694e-09	1.43374e-08
ENSG00000091947.8	1763.55	-0.479958	0.0807332	-5.94499	2.76467e-09	1.44712e-08
ENSG00000261308.1	36.5008	-1.08386	0.182333	-5.94437	2.77525e-09	1.4515e-08
ENSG00000152382.5	1095.3	0.525335	0.0883779	5.94419	2.77827e-09	1.45193e-08
ENSG00000226450.2	23.5981	0.946958	0.159338	5.94307	2.79739e-09	1.46076e-08
ENSG00000154305.15	5833.36	0.50484	0.084992	5.93986	2.85265e-09	1.48844e-08
ENSG00000068784.11	523.725	0.353257	0.0594836	5.93874	2.87223e-09	1.49747e-08
ENSG00000224934.2	71.0709	0.994518	0.167516	5.93687	2.90515e-09	1.51343e-08
ENSG00000148358.18	2766.22	-0.374171	0.0630697	-5.93265	2.98085e-09	1.55164e-08
ENSG00000264772.4	51.7075	-0.691069	0.116531	-5.93032	3.02337e-09	1.57253e-08
ENSG00000122958.13	1785.16	-0.262245	0.0442318	-5.92887	3.05032e-09	1.5853e-08
ENSG00000163075.11	118.633	-1.48377	0.25029	-5.92821	3.0625e-09	1.59037e-08
ENSG00000218739.8	1693.77	-0.371884	0.062734	-5.92795	3.06731e-09	1.59162e-08
ENSG00000131876.15	1098.72	-0.43473	0.0733907	-5.9235	3.15167e-09	1.63411e-08
ENSG00000196338.11	17.6703	-0.784482	0.132448	-5.92294	3.16243e-09	1.6384e-08
ENSG00000136231.12	214.816	-1.66247	0.280978	-5.91673	3.28415e-09	1.70012e-08
ENSG00000188910.7	47.1772	-1.58816	0.268624	-5.91222	3.37538e-09	1.74598e-08
ENSG00000259146.3	51.0301	0.66712	0.112852	5.91147	3.39069e-09	1.75252e-08
ENSG00000076321.9	625.786	0.506835	0.0857694	5.90928	3.43608e-09	1.77459e-08
ENSG00000109180.13	5495.63	0.321925	0.0544902	5.90794	3.46405e-09	1.7869e-08
ENSG00000106066.12	1248.73	-0.984886	0.166707	-5.90788	3.46535e-09	1.7869e-08
ENSG00000187605.14	689.538	-0.533932	0.0903989	-5.9064	3.49668e-09	1.80165e-08
ENSG00000161513.10	1407.1	0.698	0.118283	5.90111	3.61071e-09	1.85895e-08
ENSG00000115568.14	570.62	-0.354879	0.0601549	-5.89943	3.64769e-09	1.87653e-08
ENSG00000260924.2	31.1562	-0.721169	0.122263	-5.89852	3.66774e-09	1.88537e-08
ENSG00000141279.14	1884.28	-0.431267	0.0731466	-5.89593	3.72569e-09	1.91366e-08
ENSG00000128298.15	722.563	-1.12674	0.191209	-5.89269	3.79968e-09	1.95015e-08
ENSG00000107938.16	327.428	-0.3701	0.0628474	-5.88887	3.88844e-09	1.99415e-08
ENSG00000009724.15	8862.08	1.15732	0.196535	5.88863	3.89412e-09	1.99551e-08
ENSG00000092529.21	52.0817	0.971916	0.165115	5.8863	3.94949e-09	2.02231e-08
ENSG00000135925.7	18.7082	-1.07568	0.182762	-5.88568	3.96422e-09	2.02828e-08
ENSG00000205531.11	4193.56	-0.271993	0.0462208	-5.88464	3.98914e-09	2.03944e-08
ENSG00000086289.10	901.792	-0.781305	0.132812	-5.8828	4.03381e-09	2.06068e-08
ENSG00000253250.2	19.7304	-1.39329	0.236884	-5.88175	4.05948e-09	2.07219e-08
ENSG00000122679.7	647.949	0.895109	0.152223	5.88025	4.09638e-09	2.08941e-08
ENSG00000108242.11	2552.06	1.0501	0.178831	5.87199	4.30595e-09	2.1946e-08
ENSG00000164068.14	1523.9	0.517117	0.0880817	5.87088	4.3348e-09	2.2076e-08
ENSG00000261295.1	11.671	-1.10666	0.188515	-5.87041	4.34724e-09	2.21223e-08
ENSG00000248485.1	175.492	1.32527	0.225776	5.86986	4.36159e-09	2.21782e-08
ENSG00000151835.12	264.802	-0.717802	0.122396	-5.86458	4.50279e-09	2.28785e-08
ENSG00000070759.15	259.362	0.58377	0.0996115	5.86047	4.61562e-09	2.34337e-08
ENSG00000270195.1	21.922	-0.76283	0.130197	-5.85903	4.65588e-09	2.36199e-08
ENSG00000275180.1	25.4171	-0.717643	0.122521	-5.85732	4.70399e-09	2.38456e-08
ENSG00000249863.2	24.9247	1.2762	0.218028	5.85338	4.8168e-09	2.43987e-08
ENSG00000157087.15	4405.79	0.783292	0.133864	5.85141	4.87437e-09	2.46713e-08
ENSG00000115661.12	1492.52	0.368869	0.0630414	5.85122	4.8799e-09	2.46804e-08
ENSG00000138642.13	358.755	0.828688	0.14168	5.84902	4.94476e-09	2.49892e-08
ENSG00000188505.4	12.1458	-1.37765	0.23558	-5.84793	4.97722e-09	2.5134e-08
ENSG00000225431.1	60.3926	-1.43857	0.246196	-5.84318	5.12127e-09	2.58365e-08
ENSG00000241878.8	1040.26	-0.361756	0.0619119	-5.84309	5.12417e-09	2.58365e-08
ENSG00000162444.11	525.869	0.889561	0.152262	5.84231	5.14813e-09	2.59374e-08
ENSG00000059691.10	1074.62	0.458078	0.0784093	5.84214	5.15352e-09	2.59448e-08
ENSG00000182307.11	2651.39	-0.529503	0.0906532	-5.84097	5.18977e-09	2.61073e-08
ENSG00000132677.11	524.513	-1.71162	0.293088	-5.83994	5.22185e-09	2.62487e-08
ENSG00000133059.15	570.554	-0.51616	0.0884007	-5.83887	5.25567e-09	2.63985e-08
ENSG00000065060.15	876.72	-0.451756	0.0773924	-5.83722	5.308e-09	2.6641e-08
ENSG00000143033.16	528.404	-0.424302	0.0726992	-5.83642	5.33359e-09	2.67491e-08
ENSG00000142252.9	782.411	-0.566931	0.0971402	-5.83621	5.34008e-09	2.67613e-08
ENSG00000157637.11	11941.4	0.434091	0.0744182	5.83313	5.43968e-09	2.72397e-08
ENSG00000197149.5	100.287	-0.758865	0.130105	-5.83273	5.45286e-09	2.7285e-08
ENSG00000219626.7	142.412	-0.63688	0.109327	-5.82545	5.69574e-09	2.84787e-08
ENSG00000228519.3	12.3778	-0.715582	0.122926	-5.82124	5.84115e-09	2.91836e-08
ENSG00000116133.10	62868.5	0.521028	0.089529	5.81966	5.89691e-09	2.94399e-08
ENSG00000128617.2	74.2266	-0.685386	0.117795	-5.81847	5.93881e-09	2.96266e-08
ENSG00000133422.11	1811.52	-0.318033	0.0546646	-5.8179	5.95914e-09	2.97056e-08
ENSG00000132906.16	643.04	0.549217	0.0944035	5.81777	5.96385e-09	2.97066e-08
ENSG00000258630.1	13.2947	1.10083	0.189388	5.81255	6.15281e-09	3.06246e-08
ENSG00000012232.7	1289.04	-0.478197	0.0822954	-5.81074	6.21965e-09	3.0934e-08
ENSG00000047849.20	7570.41	-0.316456	0.0544655	-5.81022	6.23918e-09	3.10077e-08
ENSG00000198000.10	819.592	-0.30493	0.0524999	-5.80819	6.31516e-09	3.13616e-08
ENSG00000161509.12	28.9813	0.694899	0.119651	5.80771	6.33346e-09	3.14288e-08
ENSG00000119630.12	416.486	-0.713739	0.122936	-5.80575	6.40776e-09	3.17736e-08
ENSG00000106462.9	648.553	-0.617735	0.106428	-5.80428	6.4644e-09	3.20304e-08
ENSG00000138356.12	22140.5	1.1258	0.193972	5.80396	6.47681e-09	3.20678e-08
ENSG00000261777.4	22.8369	0.700552	0.120758	5.8013	6.58015e-09	3.2555e-08
ENSG00000167244.16	146637	-2.02379	0.348885	-5.80074	6.60221e-09	3.26396e-08
ENSG00000143748.16	628.285	-0.368465	0.0635386	-5.79907	6.66852e-09	3.29427e-08
ENSG00000136699.18	1859.06	-0.327814	0.0565582	-5.79605	6.78945e-09	3.35149e-08
ENSG00000177138.14	61.9441	1.5219	0.262586	5.79582	6.79866e-09	3.35353e-08
ENSG00000273387.1	16.6345	-0.829736	0.143189	-5.79469	6.84462e-09	3.37368e-08
ENSG00000091651.7	178.06	-0.811616	0.14009	-5.79355	6.89142e-09	3.3942e-08
ENSG00000198910.11	19.5258	-1.30749	0.225794	-5.79066	7.01096e-09	3.4505e-08
ENSG00000137601.14	298.772	0.484607	0.0837053	5.78944	7.06227e-09	3.47316e-08
ENSG00000062038.12	23.6264	-1.33987	0.231452	-5.78898	7.08133e-09	3.47994e-08
ENSG00000008988.8	42991.9	-0.710277	0.122722	-5.78767	7.137e-09	3.50468e-08
ENSG00000150787.6	838.875	0.432468	0.0747316	5.78695	7.16742e-09	3.517e-08
ENSG00000230979.3	20.182	-0.852921	0.14743	-5.78528	7.23937e-09	3.54966e-08
ENSG00000072110.12	6059.43	-0.475196	0.0821469	-5.78471	7.26384e-09	3.55901e-08
ENSG00000112357.11	337.749	0.42848	0.0740767	5.78428	7.28246e-09	3.56549e-08
ENSG00000275294.3	12.9805	1.03945	0.179715	5.78389	7.29916e-09	3.57101e-08
ENSG00000198753.10	159.293	-1.40501	0.242926	-5.78369	7.30804e-09	3.5727e-08
ENSG00000170759.10	3671.42	-0.372028	0.0643385	-5.78236	7.36618e-09	3.59845e-08
ENSG00000054611.12	1659.71	-0.391028	0.0676439	-5.78068	7.43975e-09	3.6317e-08
ENSG00000106927.10	285577	0.83659	0.144762	5.77905	7.51217e-09	3.66434e-08
ENSG00000152760.8	51.7867	1.29244	0.223691	5.77781	7.56798e-09	3.68883e-08
ENSG00000272767.1	13.3541	-0.816697	0.141365	-5.77724	7.59362e-09	3.69859e-08
ENSG00000150526.10	67.2693	0.749269	0.129698	5.77704	7.60263e-09	3.70025e-08
ENSG00000072134.14	617.622	-0.4515	0.0782244	-5.77185	7.84036e-09	3.81314e-08
ENSG00000196850.5	1341.56	0.46037	0.07983	5.76688	8.0752e-09	3.92445e-08
ENSG00000197457.8	347.131	-1.08139	0.187699	-5.76126	8.3486e-09	4.05433e-08
ENSG00000165632.7	451.765	-0.32256	0.0560177	-5.75819	8.5023e-09	4.12593e-08
ENSG00000173531.14	11230.7	0.815428	0.141631	5.7574	8.54179e-09	4.14205e-08
ENSG00000142910.14	1352.04	-0.752545	0.130778	-5.75436	8.69713e-09	4.21427e-08
ENSG00000132855.4	14037.5	0.969922	0.168622	5.75206	8.81644e-09	4.26895e-08
ENSG00000184922.12	618.748	-0.716601	0.124627	-5.74998	8.92539e-09	4.31853e-08
ENSG00000255857.4	222.622	-0.562242	0.0978179	-5.74785	9.03857e-09	4.37008e-08
ENSG00000148204.10	9.97768	-1.27011	0.220995	-5.74726	9.06998e-09	4.38205e-08
ENSG00000277007.1	15.0765	-0.793541	0.138121	-5.74524	9.1789e-09	4.43143e-08
ENSG00000042445.12	6813.48	0.570255	0.0992863	5.74354	9.27156e-09	4.47288e-08
ENSG00000110987.7	833.754	-0.457093	0.0795968	-5.7426	9.32312e-09	4.49446e-08
ENSG00000141985.8	3000.7	-0.384964	0.0670772	-5.73912	9.51704e-09	4.5846e-08
ENSG00000272333.4	2315.62	-0.514132	0.0896191	-5.73686	9.64486e-09	4.64278e-08
ENSG00000158850.13	1810.03	-0.381024	0.0664255	-5.73611	9.68766e-09	4.65998e-08
ENSG00000104635.12	14381.5	0.67073	0.116948	5.73527	9.73582e-09	4.67973e-08
ENSG00000156970.11	344.75	-0.851303	0.148464	-5.73406	9.80543e-09	4.70975e-08
ENSG00000123200.15	1794.83	0.559275	0.097553	5.73304	9.86467e-09	4.73476e-08
ENSG00000168874.11	630.303	1.21815	0.2125	5.73247	9.898e-09	4.74729e-08
ENSG00000197417.7	319.555	0.60899	0.106294	5.72929	1.00853e-08	4.8336e-08
ENSG00000214485.6	61.4072	-0.797191	0.139298	-5.72292	1.04708e-08	5.01305e-08
ENSG00000253525.1	69.7023	1.05838	0.184939	5.72285	1.04749e-08	5.01305e-08
ENSG00000149499.10	1669.13	0.345923	0.0604484	5.72262	1.04892e-08	5.01622e-08
ENSG00000103423.12	3246.42	0.388728	0.0679315	5.72235	1.05061e-08	5.01775e-08
ENSG00000175294.5	11.629	-0.922931	0.161286	-5.72233	1.05076e-08	5.01775e-08
ENSG00000128655.15	217.977	1.13729	0.198758	5.72197	1.05298e-08	5.0247e-08
ENSG00000096060.13	6403.16	0.798395	0.139574	5.72022	1.06387e-08	5.07301e-08
ENSG00000093167.16	2458.36	0.323871	0.0566229	5.71979	1.06653e-08	5.08202e-08
ENSG00000255248.5	129.272	0.848814	0.148441	5.71818	1.07672e-08	5.12406e-08
ENSG00000278690.1	12.5805	1.02585	0.179403	5.71815	1.07691e-08	5.12406e-08
ENSG00000158470.5	2315.27	-0.48097	0.0841642	-5.71467	1.09919e-08	5.22632e-08
ENSG00000279673.1	24.0785	-1.11927	0.195877	-5.71413	1.10264e-08	5.23892e-08
ENSG00000127580.14	728.887	0.446014	0.0780816	5.71216	1.11553e-08	5.29634e-08
ENSG00000170144.17	8061.7	-0.270097	0.0473065	-5.7095	1.13307e-08	5.37575e-08
ENSG00000053372.4	1581.12	-0.461488	0.0808346	-5.70905	1.13609e-08	5.38621e-08
ENSG00000135966.11	639.63	-0.321078	0.0562685	-5.70618	1.15543e-08	5.47395e-08
ENSG00000077152.8	464.671	-0.677096	0.118679	-5.70528	1.1615e-08	5.49878e-08
ENSG00000111581.8	1133.25	-0.382918	0.067159	-5.70167	1.18637e-08	5.61248e-08
ENSG00000277782.1	28.3249	0.614148	0.107784	5.69795	1.21257e-08	5.73231e-08
ENSG00000227008.2	22.558	-0.81914	0.143887	-5.69293	1.24875e-08	5.89912e-08
ENSG00000233461.4	717.93	-0.999863	0.175725	-5.68994	1.27082e-08	5.99711e-08
ENSG00000128346.9	21.9684	-0.694275	0.122019	-5.68988	1.27131e-08	5.99711e-08
ENSG00000062370.15	83.5019	-0.666338	0.117119	-5.68943	1.27465e-08	6.00854e-08
ENSG00000014164.6	1697.68	-0.479265	0.0843124	-5.6844	1.31275e-08	6.18371e-08
ENSG00000114942.12	11489.1	-0.529754	0.0932437	-5.6814	1.33599e-08	6.28872e-08
ENSG00000131467.9	3233.33	-0.283405	0.0498952	-5.68001	1.3469e-08	6.33551e-08
ENSG00000164181.12	554.768	-1.32915	0.234162	-5.67621	1.37708e-08	6.47288e-08
ENSG00000269918.1	23.371	-0.978527	0.172531	-5.67159	1.41474e-08	6.64516e-08
ENSG00000205542.9	27886.5	-0.621304	0.109571	-5.67035	1.42507e-08	6.6889e-08
ENSG00000165264.9	2247.74	0.413727	0.072969	5.6699	1.42884e-08	6.70181e-08
ENSG00000255306.1	7.18114	-0.776533	0.136983	-5.66883	1.43777e-08	6.73889e-08
ENSG00000126787.11	332.774	-0.831059	0.146657	-5.66667	1.45602e-08	6.81958e-08
ENSG00000239523.4	35.6245	-0.724386	0.127883	-5.66442	1.4752e-08	6.90451e-08
ENSG00000169919.15	7811.38	0.462427	0.0816539	5.66327	1.48519e-08	6.94635e-08
ENSG00000177674.14	1093.88	-0.516662	0.0912328	-5.66311	1.48652e-08	6.94764e-08
ENSG00000179546.4	68.9837	-1.83556	0.324176	-5.66222	1.49428e-08	6.97897e-08
ENSG00000079387.12	445.796	-0.349992	0.0618165	-5.66179	1.498e-08	6.98992e-08
ENSG00000270015.1	146.387	0.434834	0.0768027	5.66171	1.49875e-08	6.98992e-08
ENSG00000164430.14	106.833	-0.793238	0.140109	-5.66157	1.49991e-08	6.99041e-08
ENSG00000173083.13	113.898	-0.81934	0.144731	-5.66111	1.50393e-08	7.00419e-08
ENSG00000178397.11	561.491	-0.301614	0.0532807	-5.66085	1.50629e-08	7.01021e-08
ENSG00000175857.7	26.7673	-1.08055	0.190947	-5.6589	1.52343e-08	7.08495e-08
ENSG00000204745.3	45.9377	-0.390341	0.0690177	-5.65566	1.55245e-08	7.21484e-08
ENSG00000108852.13	37.1951	-1.08453	0.191833	-5.65352	1.57193e-08	7.30021e-08
ENSG00000197223.10	604.943	0.322735	0.057095	5.65259	1.5805e-08	7.33487e-08
ENSG00000092068.17	303.262	-0.849099	0.150255	-5.65106	1.59465e-08	7.39533e-08
ENSG00000106789.11	515.625	-0.838529	0.148395	-5.65066	1.59835e-08	7.40727e-08
ENSG00000172270.17	23295.6	-0.563842	0.0997872	-5.65044	1.60035e-08	7.41131e-08
ENSG00000162068.1	13.2296	1.17653	0.208305	5.64813	1.62204e-08	7.50649e-08
ENSG00000179134.13	3032.65	-0.300714	0.0532572	-5.64646	1.6379e-08	7.57456e-08
ENSG00000232931.4	139.179	-0.648191	0.114908	-5.64095	1.69117e-08	7.81545e-08
ENSG00000203326.8	167.753	-0.855121	0.151628	-5.63959	1.70458e-08	7.87186e-08
ENSG00000181666.16	783.429	-0.515628	0.0914721	-5.63699	1.73045e-08	7.98575e-08
ENSG00000229638.1	120.852	-0.684826	0.121549	-5.63417	1.75906e-08	8.11211e-08
ENSG00000171847.9	13.2551	-1.23345	0.218946	-5.63359	1.76496e-08	8.13364e-08
ENSG00000164169.11	243.658	0.376841	0.066897	5.63315	1.76949e-08	8.14881e-08
ENSG00000278967.1	330.336	1.00068	0.177683	5.63186	1.78276e-08	8.20416e-08
ENSG00000145358.5	24.8195	-1.12778	0.200263	-5.6315	1.78648e-08	8.21555e-08
ENSG00000237489.2	38.5097	0.660299	0.117265	5.63082	1.79357e-08	8.24244e-08
ENSG00000267419.1	42.1144	-0.643573	0.114337	-5.62875	1.8152e-08	8.33601e-08
ENSG00000159166.12	3933.98	-1.06436	0.189162	-5.62669	1.83702e-08	8.43033e-08
ENSG00000147119.3	332.419	0.804279	0.143022	5.62346	1.87171e-08	8.58354e-08
ENSG00000267127.5	17.8036	-0.946289	0.168297	-5.62272	1.87974e-08	8.61441e-08
ENSG00000262246.4	474.019	-0.561988	0.0999699	-5.62158	1.89224e-08	8.66564e-08
ENSG00000186818.11	345.394	-0.898464	0.160185	-5.6089	2.03618e-08	9.31836e-08
ENSG00000066427.20	619.28	0.326241	0.0581918	5.60631	2.06682e-08	9.45202e-08
ENSG00000125877.11	2123.34	-0.519704	0.0928178	-5.59919	2.15358e-08	9.84194e-08
ENSG00000263002.6	217.489	-0.432421	0.077245	-5.59804	2.1679e-08	9.90052e-08
ENSG00000008952.15	5985.56	0.341625	0.06104	5.59674	2.1842e-08	9.96635e-08
ENSG00000166436.14	394.181	0.544024	0.0972053	5.59665	2.18534e-08	9.96635e-08
ENSG00000230849.2	15.5765	1.33034	0.23775	5.59552	2.19966e-08	1.00247e-07
ENSG00000160055.18	313.236	-0.441885	0.0790182	-5.59219	2.24222e-08	1.02116e-07
ENSG00000186827.9	189.711	-0.661757	0.118339	-5.59203	2.24425e-08	1.02138e-07
ENSG00000273058.2	43.5878	-0.656352	0.117399	-5.5908	2.26025e-08	1.02795e-07
ENSG00000118298.9	292.573	1.08175	0.193492	5.59065	2.2622e-08	1.02813e-07
ENSG00000075391.15	732.874	-0.592602	0.106032	-5.58888	2.28536e-08	1.03794e-07
ENSG00000088325.14	1631.03	-0.741362	0.132687	-5.58731	2.30618e-08	1.04667e-07
ENSG00000105877.16	146.115	1.30455	0.233514	5.58663	2.31523e-08	1.05006e-07
ENSG00000124762.12	7798.64	0.735828	0.131729	5.58591	2.32474e-08	1.05365e-07
ENSG00000137960.5	606.805	0.86089	0.154126	5.58564	2.32848e-08	1.05462e-07
ENSG00000109685.16	1775.65	-0.492388	0.0881566	-5.58537	2.33198e-08	1.05548e-07
ENSG00000133256.11	65.8317	-1.06414	0.190613	-5.5827	2.36818e-08	1.0704e-07
ENSG00000024862.15	1069.35	0.434603	0.0778482	5.5827	2.3682e-08	1.0704e-07
ENSG00000137509.9	3594.49	0.50233	0.0899822	5.58254	2.37026e-08	1.0706e-07
ENSG00000174996.10	727.035	-0.465349	0.0833874	-5.58057	2.39734e-08	1.08209e-07
ENSG00000146147.13	689.039	1.08111	0.193763	5.57952	2.41183e-08	1.08788e-07
ENSG00000226711.5	12.1185	-0.830849	0.148948	-5.57812	2.43138e-08	1.09595e-07
ENSG00000126524.8	3144.37	0.315491	0.0565687	5.57714	2.44509e-08	1.10138e-07
ENSG00000157110.14	2334.27	-0.549237	0.0985405	-5.57372	2.49358e-08	1.12245e-07
ENSG00000102317.16	6265.05	-0.413113	0.0741915	-5.5682	2.57391e-08	1.15782e-07
ENSG00000278917.1	8.6797	-0.859133	0.154299	-5.56799	2.57692e-08	1.15838e-07
ENSG00000105287.11	1856.08	-0.326751	0.0587111	-5.5654	2.6155e-08	1.17493e-07
ENSG00000119986.6	1164.98	0.636667	0.114465	5.56213	2.66503e-08	1.19636e-07
ENSG00000198804.2	797426	0.59778	0.107486	5.56147	2.67504e-08	1.20004e-07
ENSG00000220472.1	11.6766	-0.988974	0.178053	-5.55437	2.78618e-08	1.24833e-07
ENSG00000131351.13	262.789	-0.418864	0.0754118	-5.55435	2.78648e-08	1.24833e-07
ENSG00000158201.8	1968.1	-0.504917	0.0909124	-5.55389	2.79389e-08	1.2508e-07
ENSG00000110195.10	79.8406	-1.7036	0.306774	-5.55328	2.80354e-08	1.25426e-07
ENSG00000213865.6	108.347	-0.516014	0.0930157	-5.5476	2.89613e-08	1.29481e-07
ENSG00000163995.17	273.249	-0.941863	0.169782	-5.54747	2.89831e-08	1.29491e-07
ENSG00000135390.16	11470.6	-0.409437	0.0738262	-5.54596	2.92344e-08	1.30525e-07
ENSG00000165118.13	937.504	0.441451	0.0796569	5.54191	2.99193e-08	1.33492e-07
ENSG00000157766.14	99.4522	-1.28488	0.231872	-5.54131	3.00213e-08	1.33857e-07
ENSG00000163507.12	183.863	-0.778772	0.140547	-5.541	3.00752e-08	1.34007e-07
ENSG00000231752.4	119.261	0.714093	0.128889	5.54039	3.01795e-08	1.3438e-07
ENSG00000006704.9	612.378	-0.52077	0.0940886	-5.53489	3.11419e-08	1.38529e-07
ENSG00000115902.9	1559.05	-0.558203	0.100853	-5.53483	3.11532e-08	1.38529e-07
ENSG00000075643.5	1551.77	0.567935	0.102623	5.53418	3.12684e-08	1.38947e-07
ENSG00000132382.13	1799.05	-0.421882	0.076244	-5.53332	3.14227e-08	1.39524e-07
ENSG00000141503.14	2050.36	-0.400524	0.0723854	-5.53322	3.14405e-08	1.39524e-07
ENSG00000116649.8	3051.42	-0.543005	0.0982509	-5.52672	3.26275e-08	1.44694e-07
ENSG00000215114.6	1669.61	0.513787	0.0930061	5.52423	3.30929e-08	1.46659e-07
ENSG00000182324.6	45.8654	-0.694371	0.125703	-5.5239	3.31561e-08	1.4684e-07
ENSG00000197852.9	257.504	-0.569203	0.103057	-5.52319	3.32902e-08	1.47336e-07
ENSG00000116815.14	379.611	-0.487105	0.088222	-5.52135	3.36396e-08	1.48782e-07
ENSG00000170647.3	198.416	0.521254	0.0944254	5.52027	3.38474e-08	1.49601e-07
ENSG00000113319.10	303.669	0.64199	0.116377	5.51649	3.45835e-08	1.52752e-07
ENSG00000019144.15	759.832	-0.761722	0.138092	-5.51606	3.46683e-08	1.53023e-07
ENSG00000197329.10	880.513	-0.529465	0.096028	-5.51365	3.5147e-08	1.55033e-07
ENSG00000214954.7	35.5735	-0.874163	0.158638	-5.51042	3.57976e-08	1.57797e-07
ENSG00000225921.5	2173.87	-0.366192	0.0664585	-5.51009	3.58656e-08	1.57991e-07
ENSG00000026297.14	1927.01	-0.637942	0.115831	-5.50751	3.63943e-08	1.60213e-07
ENSG00000103266.9	1641.14	0.405899	0.0737222	5.5058	3.67505e-08	1.61673e-07
ENSG00000225765.1	114.165	1.50904	0.274101	5.50541	3.68314e-08	1.61921e-07
ENSG00000259436.1	70.6403	-1.51939	0.27601	-5.50483	3.69528e-08	1.62346e-07
ENSG00000087008.14	1097.32	0.431618	0.0784904	5.49899	3.81974e-08	1.67702e-07
ENSG00000248590.2	22.2678	0.941831	0.171362	5.49616	3.88147e-08	1.70299e-07
ENSG00000274849.1	19.8145	-0.737851	0.134337	-5.49256	3.96157e-08	1.73698e-07
ENSG00000133313.13	8798.74	0.404868	0.0737148	5.49236	3.96596e-08	1.73775e-07
ENSG00000185800.10	736.982	-0.313839	0.0571721	-5.48938	4.03354e-08	1.76618e-07
ENSG00000118564.13	3036.65	0.367952	0.067083	5.48503	4.13397e-08	1.80896e-07
ENSG00000049130.12	347.906	-0.760721	0.138711	-5.48421	4.15325e-08	1.81619e-07
ENSG00000277210.2	43.158	0.762226	0.139023	5.48272	4.1884e-08	1.83034e-07
ENSG00000156113.19	398.575	0.933465	0.170279	5.48196	4.20628e-08	1.83694e-07
ENSG00000232573.1	713.87	-0.86364	0.157616	-5.47939	4.26805e-08	1.86268e-07
ENSG00000232710.1	22.4284	1.29562	0.236556	5.477	4.32588e-08	1.88667e-07
ENSG00000202343.1	6.57259	0.637752	0.11645	5.47661	4.33562e-08	1.88966e-07
ENSG00000225200.2	109.274	-0.818162	0.149407	-5.47605	4.3493e-08	1.89366e-07
ENSG00000105369.8	140.953	-1.3746	0.251022	-5.476	4.35054e-08	1.89366e-07
ENSG00000148843.12	1836.85	-0.381916	0.0697573	-5.47493	4.3769e-08	1.90388e-07
ENSG00000080608.9	782.633	-0.450661	0.0823404	-5.47315	4.42095e-08	1.92177e-07
ENSG00000259207.6	71.8158	0.954185	0.17435	5.47283	4.42908e-08	1.92403e-07
ENSG00000218426.5	202.253	-0.674784	0.1233	-5.47269	4.43253e-08	1.92427e-07
ENSG00000105639.17	424.654	-0.818275	0.149529	-5.47234	4.44138e-08	1.92684e-07
ENSG00000137449.14	997.297	0.577988	0.10563	5.47184	4.45399e-08	1.93104e-07
ENSG00000105976.13	5603.98	0.564695	0.103228	5.47038	4.49075e-08	1.9457e-07
ENSG00000181541.5	143.414	-1.46003	0.267072	-5.46682	4.58178e-08	1.98383e-07
ENSG00000123600.17	373.588	-0.334507	0.0612174	-5.46425	4.64876e-08	2.01151e-07
ENSG00000267655.1	11.9573	-0.643367	0.117754	-5.46367	4.66384e-08	2.01671e-07
ENSG00000159335.14	26762.1	0.611067	0.11217	5.44768	5.10317e-08	2.20524e-07
ENSG00000188389.9	122.296	-1.24536	0.228719	-5.44492	5.18291e-08	2.23823e-07
ENSG00000130023.14	792.393	0.440538	0.0809481	5.44223	5.26177e-08	2.2708e-07
ENSG00000187122.15	18.0217	-0.878071	0.161444	-5.43885	5.36245e-08	2.31273e-07
ENSG00000180481.9	26.2935	0.850157	0.156381	5.43646	5.43493e-08	2.34246e-07
ENSG00000203872.6	14.0055	-0.730386	0.134356	-5.43619	5.4431e-08	2.34445e-07
ENSG00000077463.13	802.842	-0.438748	0.0807488	-5.4335	5.52602e-08	2.37861e-07
ENSG00000102760.12	544.361	0.589947	0.10862	5.43127	5.59533e-08	2.40687e-07
ENSG00000107130.8	470.356	-0.798286	0.147031	-5.42938	5.65504e-08	2.43097e-07
ENSG00000181218.5	141.564	-1.42969	0.263386	-5.42811	5.69527e-08	2.44666e-07
ENSG00000060558.3	139.808	-0.708873	0.130694	-5.42391	5.8309e-08	2.50304e-07
ENSG00000074266.16	567.877	-0.304412	0.0561251	-5.42381	5.83409e-08	2.50304e-07
ENSG00000125977.6	3653.3	-0.322625	0.0594849	-5.42364	5.83985e-08	2.50388e-07
ENSG00000093009.8	336.546	-0.74081	0.136616	-5.42256	5.87526e-08	2.51742e-07
ENSG00000233110.1	22.0535	1.11086	0.204926	5.42078	5.93387e-08	2.54089e-07
ENSG00000048991.15	886.581	-0.308185	0.0568592	-5.42014	5.95525e-08	2.54838e-07
ENSG00000164172.17	2492.22	0.42921	0.0792365	5.41683	6.06665e-08	2.59437e-07
ENSG00000236432.6	15.011	-0.563719	0.104116	-5.41435	6.15114e-08	2.6288e-07
ENSG00000231991.4	110.863	-0.69967	0.129245	-5.41353	6.17939e-08	2.63916e-07
ENSG00000273038.2	234.158	-0.623875	0.115246	-5.41341	6.18364e-08	2.63926e-07
ENSG00000153898.11	48.9053	-1.08117	0.199763	-5.41228	6.22268e-08	2.6542e-07
ENSG00000198046.10	72.0609	-1.12128	0.207214	-5.4112	6.26054e-08	2.66863e-07
ENSG00000005893.14	14694.5	0.474134	0.0876372	5.41019	6.29587e-08	2.68126e-07
ENSG00000138593.7	1329.98	0.440311	0.0813882	5.41002	6.30193e-08	2.68126e-07
ENSG00000148123.13	602.591	-0.910561	0.168311	-5.41	6.30239e-08	2.68126e-07
ENSG00000204860.4	58.3188	-1.53083	0.283096	-5.40745	6.3928e-08	2.71797e-07
ENSG00000128272.13	12875.7	-0.387847	0.0717313	-5.40694	6.41111e-08	2.724e-07
ENSG00000197332.8	19.0679	0.661259	0.122308	5.40651	6.42661e-08	2.72882e-07
ENSG00000005882.10	1549.19	0.490524	0.0908222	5.40093	6.62963e-08	2.81322e-07
ENSG00000129353.13	2061.47	-0.640898	0.118673	-5.40054	6.64419e-08	2.81758e-07
ENSG00000249141.1	11.0529	-0.989176	0.183172	-5.40026	6.65455e-08	2.82016e-07
ENSG00000143061.16	874.487	-0.912197	0.168955	-5.39906	6.69928e-08	2.83729e-07
ENSG00000137720.6	416.481	0.563262	0.104334	5.39864	6.71491e-08	2.84209e-07
ENSG00000256673.1	14.4009	-1.01179	0.187454	-5.39753	6.75627e-08	2.85776e-07
ENSG00000160917.13	1162.24	-0.43517	0.0806396	-5.39648	6.79595e-08	2.8725e-07
ENSG00000005700.13	3407.22	0.38836	0.0719668	5.39638	6.79986e-08	2.8725e-07
ENSG00000160161.8	53.6368	-1.24494	0.230762	-5.39492	6.85556e-08	2.89418e-07
ENSG00000167770.10	3015.54	-0.312174	0.057871	-5.3943	6.8791e-08	2.90226e-07
ENSG00000100065.13	1999.28	-0.522574	0.0969088	-5.39243	6.95098e-08	2.93071e-07
ENSG00000213312.3	19.521	0.885267	0.164221	5.3907	7.01824e-08	2.95718e-07
ENSG00000276231.3	70.0893	-0.621089	0.115219	-5.39052	7.02551e-08	2.95835e-07
ENSG00000109919.8	7182.24	0.335431	0.0622519	5.38829	7.11319e-08	2.99335e-07
ENSG00000160180.15	501.289	-1.35225	0.251228	-5.38256	7.3432e-08	3.08817e-07
ENSG00000101276.13	108.206	-1.2155	0.225838	-5.38217	7.35915e-08	3.09291e-07
ENSG00000138639.16	366.212	0.700655	0.130198	5.38147	7.38796e-08	3.10304e-07
ENSG00000196867.6	76.4963	-0.843504	0.156932	-5.37497	7.65939e-08	3.21499e-07
ENSG00000124422.10	4752.53	-0.417008	0.0775882	-5.37463	7.67381e-08	3.21899e-07
ENSG00000271327.1	19.6871	-0.768425	0.143021	-5.3728	7.7522e-08	3.24981e-07
ENSG00000198225.5	14.8558	-0.501877	0.0934431	-5.37094	7.83279e-08	3.28151e-07
ENSG00000151208.15	652.821	-0.694065	0.129229	-5.37082	7.83778e-08	3.28151e-07
ENSG00000197586.11	3674.43	-0.363368	0.0676612	-5.3704	7.85602e-08	3.28706e-07
ENSG00000157778.7	1404.08	-0.578939	0.107858	-5.36762	7.97808e-08	3.33601e-07
ENSG00000242615.1	45.4099	-0.726574	0.135457	-5.36387	8.14566e-08	3.40393e-07
ENSG00000247498.8	157.515	-0.489024	0.0912061	-5.36174	8.24221e-08	3.44209e-07
ENSG00000234353.2	24.8724	-0.873338	0.163069	-5.35565	8.52515e-08	3.55799e-07
ENSG00000237991.3	27.6772	-0.707558	0.132266	-5.34949	8.82014e-08	3.67878e-07
ENSG00000197937.11	141.801	-0.816371	0.152616	-5.34917	8.83579e-08	3.68298e-07
ENSG00000119953.11	801.282	-0.245418	0.0458849	-5.34855	8.86611e-08	3.69328e-07
ENSG00000145241.9	400.956	0.39613	0.0741417	5.34287	9.14844e-08	3.80848e-07
ENSG00000130725.6	2905.09	-0.423274	0.0792254	-5.34265	9.15957e-08	3.8107e-07
ENSG00000164604.11	28.8527	-0.840153	0.157264	-5.3423	9.17736e-08	3.81424e-07
ENSG00000135624.14	8281.11	-0.316475	0.0592399	-5.34226	9.17965e-08	3.81424e-07
ENSG00000115539.12	616.476	-0.332148	0.0621992	-5.34006	9.2914e-08	3.85824e-07
ENSG00000053918.14	327.263	-0.859618	0.161021	-5.33856	9.36863e-08	3.88786e-07
ENSG00000090889.11	627.74	-0.802246	0.150289	-5.33804	9.39574e-08	3.89666e-07
ENSG00000119397.15	463.534	-0.504921	0.0945998	-5.33744	9.42657e-08	3.90699e-07
ENSG00000069869.14	1739.4	0.639186	0.119778	5.33641	9.48069e-08	3.92695e-07
ENSG00000244509.3	478.697	-0.803651	0.150633	-5.33514	9.54685e-08	3.95114e-07
ENSG00000171121.15	72.1488	-0.739414	0.138595	-5.33506	9.55108e-08	3.95114e-07
ENSG00000275152.3	3565.98	1.19049	0.223212	5.33343	9.63734e-08	3.98432e-07
ENSG00000101421.3	4870.08	-0.329717	0.0618416	-5.33164	9.73313e-08	4.0214e-07
ENSG00000118922.15	957.807	0.559537	0.104957	5.33109	9.76236e-08	4.03095e-07
ENSG00000172572.6	341.424	-0.952689	0.178787	-5.32863	9.89586e-08	4.08351e-07
ENSG00000185650.9	10294.9	0.409813	0.0770183	5.32099	1.03205e-07	4.25606e-07
ENSG00000187522.12	702.865	-0.308043	0.0579017	-5.32009	1.03714e-07	4.2744e-07
ENSG00000267040.5	68.0405	-0.461108	0.0866978	-5.31857	1.04585e-07	4.30761e-07
ENSG00000204618.7	36.3488	-0.871438	0.163927	-5.31602	1.06061e-07	4.36566e-07
ENSG00000177455.10	35.6245	-1.24277	0.233982	-5.31139	1.08794e-07	4.47538e-07
ENSG00000154237.11	188.522	-0.745878	0.140479	-5.30951	1.09918e-07	4.51878e-07
ENSG00000243384.1	12.0228	1.28017	0.241141	5.30881	1.1034e-07	4.53331e-07
ENSG00000214389.2	34.2157	-0.696519	0.131213	-5.30831	1.10644e-07	4.54296e-07
ENSG00000161298.15	86.6642	-0.838834	0.158053	-5.30728	1.11271e-07	4.56586e-07
ENSG00000179943.7	609.124	-0.316411	0.0596214	-5.307	1.11447e-07	4.57022e-07
ENSG00000233590.1	12.0749	1.24769	0.235128	5.30643	1.11791e-07	4.58148e-07
ENSG00000227388.2	12.3059	-0.793395	0.149579	-5.30419	1.13175e-07	4.63531e-07
ENSG00000111252.9	1717.58	0.466942	0.08805	5.30315	1.13821e-07	4.6589e-07
ENSG00000130518.15	197.802	0.840776	0.15856	5.30256	1.14189e-07	4.67104e-07
ENSG00000230383.1	13.1122	-0.665872	0.125583	-5.30225	1.14386e-07	4.6762e-07
ENSG00000111364.14	658.712	-0.323736	0.0610688	-5.30117	1.15065e-07	4.70103e-07
ENSG00000154760.12	426.305	-1.22751	0.231692	-5.298	1.17075e-07	4.78021e-07
ENSG00000168092.12	2781.53	-0.265001	0.050057	-5.29399	1.19679e-07	4.88349e-07
ENSG00000101440.8	16.0818	0.952105	0.17989	5.29272	1.20513e-07	4.91446e-07
ENSG00000142599.16	2283.38	-0.401265	0.0758414	-5.29085	1.21752e-07	4.96192e-07
ENSG00000269343.5	394.359	-0.437254	0.0826539	-5.29018	1.22196e-07	4.97695e-07
ENSG00000154589.5	404.356	-0.985956	0.186471	-5.28744	1.24043e-07	5.04906e-07
ENSG00000116774.10	512.989	-0.927991	0.175535	-5.28664	1.24586e-07	5.06802e-07
ENSG00000168214.19	1675.09	-0.314322	0.0594659	-5.28575	1.25191e-07	5.08949e-07
ENSG00000160563.12	472.919	-0.400628	0.0757994	-5.28537	1.25449e-07	5.09685e-07
ENSG00000256338.2	25.9148	-0.751803	0.142308	-5.28292	1.27143e-07	5.16247e-07
ENSG00000126947.10	169.489	-0.764601	0.144778	-5.28119	1.28347e-07	5.20818e-07
ENSG00000185567.6	286.632	-1.42686	0.27026	-5.2796	1.29463e-07	5.25024e-07
ENSG00000182141.8	121.214	-0.508619	0.0963901	-5.27667	1.31553e-07	5.33168e-07
ENSG00000179292.4	107.48	-1.31985	0.250214	-5.27488	1.3284e-07	5.38054e-07
ENSG00000215386.9	134.562	0.876226	0.166127	5.27443	1.33167e-07	5.39049e-07
ENSG00000148803.10	3925.68	0.711579	0.135016	5.27033	1.36178e-07	5.50898e-07
ENSG00000275966.1	15.6535	-1.03875	0.197114	-5.26978	1.36587e-07	5.52215e-07
ENSG00000177119.14	5029.58	0.422112	0.0801083	5.26927	1.36967e-07	5.53409e-07
ENSG00000028310.16	1117.64	-0.346869	0.0658677	-5.26615	1.39318e-07	5.62563e-07
ENSG00000244414.5	21417.3	1.05078	0.1997	5.26181	1.42644e-07	5.75642e-07
ENSG00000274501.1	27.1844	1.08429	0.206088	5.26131	1.43036e-07	5.76872e-07
ENSG00000126247.9	11588.4	-0.417054	0.0792734	-5.26096	1.43304e-07	5.77599e-07
ENSG00000023892.10	340.3	-0.659793	0.125479	-5.2582	1.45473e-07	5.8598e-07
ENSG00000231767.3	24.4746	-0.652284	0.124114	-5.25552	1.47608e-07	5.94217e-07
ENSG00000214517.7	1294.04	-0.279604	0.0532195	-5.25379	1.48999e-07	5.99453e-07
ENSG00000108244.15	1872.82	-1.67803	0.319437	-5.25309	1.49565e-07	6.01363e-07
ENSG00000197601.11	322.56	-0.653909	0.124536	-5.25078	1.51456e-07	6.08593e-07
ENSG00000268869.4	11.0027	1.02025	0.194346	5.2497	1.5235e-07	6.11815e-07
ENSG00000217624.2	9.7293	-0.80594	0.153525	-5.24957	1.52454e-07	6.11858e-07
ENSG00000263155.4	28.5787	-0.87915	0.167477	-5.24937	1.52623e-07	6.12162e-07
ENSG00000060749.13	868.8	-0.370321	0.070548	-5.24921	1.52755e-07	6.12322e-07
ENSG00000103274.9	649.689	0.310498	0.059184	5.24632	1.55166e-07	6.21609e-07
ENSG00000271882.1	9.90481	-0.689559	0.131441	-5.24616	1.55299e-07	6.21762e-07
ENSG00000146733.12	1216.39	-0.612979	0.116895	-5.24385	1.5726e-07	6.29232e-07
ENSG00000173432.9	45510.7	1.65338	0.315377	5.24255	1.58371e-07	6.33291e-07
ENSG00000185129.5	1039.36	0.331721	0.0633318	5.23782	1.62485e-07	6.49349e-07
ENSG00000259583.2	13.1596	-0.916721	0.175217	-5.23193	1.67749e-07	6.6998e-07
ENSG00000270231.3	214.419	0.7431	0.142052	5.2312	1.68417e-07	6.72238e-07
ENSG00000126749.13	785.337	-0.483607	0.0924736	-5.22967	1.69814e-07	6.77404e-07
ENSG00000113763.9	30.5232	-1.14332	0.218645	-5.22912	1.70321e-07	6.79018e-07
ENSG00000154678.15	38.7454	-0.97644	0.187011	-5.22131	1.77666e-07	7.07872e-07
ENSG00000272791.1	9.80199	-0.855869	0.164009	-5.21844	1.80438e-07	7.18378e-07
ENSG00000236754.4	39.9736	0.895923	0.171687	5.21835	1.80521e-07	7.18378e-07
ENSG00000265917.1	9.82461	-0.717332	0.137504	-5.21683	1.82015e-07	7.23886e-07
ENSG00000250470.1	34.3945	1.06511	0.204177	5.2166	1.82237e-07	7.24331e-07
ENSG00000100316.14	79753.9	-0.46215	0.0885959	-5.21639	1.82448e-07	7.24735e-07
ENSG00000256968.1	29.5169	-0.475569	0.0911791	-5.21577	1.83057e-07	7.26714e-07
ENSG00000228288.5	77.8108	-0.758231	0.145384	-5.21536	1.83461e-07	7.27878e-07
ENSG00000161013.15	12457.5	0.462899	0.0887679	5.21471	1.84102e-07	7.29983e-07
ENSG00000135631.14	855.017	-0.549398	0.105379	-5.21352	1.85287e-07	7.34239e-07
ENSG00000105419.16	91.9009	-0.771399	0.147969	-5.21325	1.85563e-07	7.34894e-07
ENSG00000272502.1	665.766	-0.814188	0.156249	-5.21084	1.87984e-07	7.44034e-07
ENSG00000103528.15	1011.37	0.674897	0.129568	5.20884	1.90025e-07	7.51659e-07
ENSG00000105409.14	21.915	-1.0978	0.210931	-5.20454	1.9448e-07	7.68819e-07
ENSG00000227791.3	8.08223	-0.834976	0.160506	-5.20216	1.96984e-07	7.78253e-07
ENSG00000226777.6	26.8447	-1.46792	0.282367	-5.19861	2.00786e-07	7.92799e-07
ENSG00000258227.5	34.2083	-1.1509	0.221419	-5.19782	2.01636e-07	7.95676e-07
ENSG00000169679.13	433.063	-0.722471	0.139057	-5.19551	2.04155e-07	8.05137e-07
ENSG00000177854.7	594.865	0.545204	0.104961	5.19438	2.05407e-07	8.09588e-07
ENSG00000188185.10	37.1516	-0.69672	0.134186	-5.19219	2.07834e-07	8.18663e-07
ENSG00000141456.13	2507.79	-0.431391	0.0831013	-5.19115	2.08999e-07	8.22763e-07
ENSG00000136874.9	480.015	0.426983	0.0822754	5.18968	2.10653e-07	8.28778e-07
ENSG00000181350.10	42.1807	-0.690486	0.133093	-5.188	2.12564e-07	8.35798e-07
ENSG00000101336.11	437.289	-0.713179	0.137708	-5.17892	2.23171e-07	8.76982e-07
ENSG00000179593.14	120.793	1.429	0.276069	5.17623	2.26412e-07	8.89186e-07
ENSG00000122779.15	2720.72	-0.438744	0.0847927	-5.17432	2.28746e-07	8.97816e-07
ENSG00000162244.9	22023.8	-0.54104	0.104616	-5.17169	2.31982e-07	9.09976e-07
ENSG00000172315.5	633.977	-0.381833	0.0738535	-5.17014	2.33918e-07	9.16743e-07
ENSG00000047188.14	1100.84	0.352535	0.0681874	5.17009	2.33985e-07	9.16743e-07
ENSG00000257122.4	76.3231	-0.430656	0.0833432	-5.16726	2.37547e-07	9.30143e-07
ENSG00000071994.9	1355.84	-0.339027	0.0656682	-5.16273	2.43368e-07	9.52117e-07
ENSG00000159307.17	977.027	1.49547	0.28967	5.16267	2.43447e-07	9.52117e-07
ENSG00000111664.9	9.61691	-0.795043	0.154007	-5.16237	2.43839e-07	9.53085e-07
ENSG00000153339.12	1454.65	0.406825	0.0788235	5.16121	2.45359e-07	9.58457e-07
ENSG00000148344.10	272.198	-1.42155	0.275438	-5.16105	2.45573e-07	9.58724e-07
ENSG00000271040.1	7.33468	0.700762	0.135789	5.16067	2.46063e-07	9.60069e-07
ENSG00000141968.6	247.205	-0.729378	0.141349	-5.16013	2.46785e-07	9.62314e-07
ENSG00000007129.16	42.5771	-0.801001	0.155321	-5.15705	2.50864e-07	9.77644e-07
ENSG00000232177.1	34.9684	1.40804	0.273061	5.15651	2.51596e-07	9.79915e-07
ENSG00000144026.10	321.739	-0.466568	0.0905102	-5.15487	2.5381e-07	9.87956e-07
ENSG00000122986.12	133.084	-0.588272	0.114192	-5.15161	2.58254e-07	1.00466e-06
ENSG00000278341.1	7.63639	-0.773924	0.150239	-5.15127	2.5873e-07	1.00592e-06
ENSG00000254166.1	21.0195	-1.31081	0.254519	-5.15013	2.60305e-07	1.01144e-06
ENSG00000149573.7	1294.78	-0.568561	0.110456	-5.14739	2.64134e-07	1.02572e-06
ENSG00000189171.12	1960.7	-0.806277	0.156902	-5.13874	2.7658e-07	1.07342e-06
ENSG00000197226.11	5677.88	0.318498	0.0619831	5.13847	2.76989e-07	1.07437e-06
ENSG00000101544.7	677.99	-0.362575	0.0705726	-5.13761	2.78249e-07	1.07862e-06
ENSG00000244151.1	35.9827	-0.574004	0.111785	-5.13488	2.82327e-07	1.09379e-06
ENSG00000107882.10	673.914	-0.297713	0.0580036	-5.13266	2.85679e-07	1.10613e-06
ENSG00000159256.11	785.256	0.405414	0.0790205	5.13049	2.88995e-07	1.11831e-06
ENSG00000108784.8	3570.77	0.435846	0.0849588	5.13009	2.89611e-07	1.12003e-06
ENSG00000204385.9	66.5032	-1.1049	0.21569	-5.12262	3.01322e-07	1.16464e-06
ENSG00000165424.6	1678.33	0.46039	0.0898802	5.12226	3.01898e-07	1.16618e-06
ENSG00000163319.9	515.452	0.321492	0.0627766	5.12121	3.03586e-07	1.17202e-06
ENSG00000267064.1	17.6722	0.490439	0.0958082	5.11896	3.07224e-07	1.18537e-06
ENSG00000159674.10	9080.4	-0.657525	0.128474	-5.11796	3.08861e-07	1.19098e-06
ENSG00000161970.11	9528.84	-0.620484	0.12124	-5.11784	3.09062e-07	1.19106e-06
ENSG00000176155.17	1204.03	0.620718	0.121322	5.11627	3.11632e-07	1.20027e-06
ENSG00000110104.10	875.885	-0.383114	0.0748835	-5.11613	3.11862e-07	1.20045e-06
ENSG00000138764.12	587.751	-0.48051	0.0939279	-5.11573	3.12533e-07	1.20233e-06
ENSG00000216775.2	781.903	0.863892	0.168978	5.11245	3.18012e-07	1.2227e-06
ENSG00000225762.1	24.3846	0.845964	0.165596	5.10861	3.24534e-07	1.24704e-06
ENSG00000104517.11	2581.47	-0.382327	0.0748426	-5.10841	3.24881e-07	1.24765e-06
ENSG00000142544.6	177.78	-0.527112	0.103201	-5.10763	3.26224e-07	1.25208e-06
ENSG00000067182.6	6707.76	0.334372	0.0654714	5.10714	3.2707e-07	1.25459e-06
ENSG00000169744.11	551.319	0.630363	0.123438	5.10671	3.27809e-07	1.25669e-06
ENSG00000262712.1	29.422	-0.73016	0.143011	-5.10562	3.29716e-07	1.26327e-06
ENSG00000130810.18	310.981	-0.574006	0.11243	-5.10546	3.29988e-07	1.26358e-06
ENSG00000200087.1	10.0437	-0.974669	0.190949	-5.10434	3.31949e-07	1.27035e-06
ENSG00000117650.11	443.538	-0.757573	0.148448	-5.10328	3.33817e-07	1.27676e-06
ENSG00000136160.13	956.426	0.658262	0.129041	5.10118	3.37543e-07	1.29026e-06
ENSG00000228956.7	18.8455	-1.19373	0.234137	-5.09842	3.42493e-07	1.30842e-06
ENSG00000070444.13	532.543	-0.315556	0.0619159	-5.09653	3.45945e-07	1.32084e-06
ENSG00000099937.9	41796	0.808934	0.158739	5.09599	3.46927e-07	1.32383e-06
ENSG00000155561.13	1300.05	-0.373053	0.0732647	-5.09185	3.54588e-07	1.35228e-06
ENSG00000106605.9	1118.38	-0.632142	0.124198	-5.0898	3.58438e-07	1.36617e-06
ENSG00000160460.14	84.1416	0.875223	0.171976	5.08922	3.59544e-07	1.36959e-06
ENSG00000227392.1	54.8554	0.728336	0.143123	5.08887	3.60202e-07	1.37131e-06
ENSG00000259203.1	132.062	0.693832	0.136363	5.08814	3.61598e-07	1.37583e-06
ENSG00000109265.11	60.2995	-1.24014	0.243971	-5.08313	3.7126e-07	1.41177e-06
ENSG00000006125.15	4382.12	-0.300684	0.0591628	-5.08232	3.72851e-07	1.41701e-06
ENSG00000106392.9	1038.09	-0.420771	0.0828105	-5.08113	3.75199e-07	1.42511e-06
ENSG00000105427.8	51.8872	-1.13613	0.223637	-5.08024	3.76956e-07	1.43096e-06
ENSG00000151332.17	544.387	0.392779	0.0773236	5.07968	3.78079e-07	1.43439e-06
ENSG00000160753.14	1155.71	-0.443851	0.0874207	-5.07718	3.83078e-07	1.45252e-06
ENSG00000187951.9	102.554	-0.646013	0.1273	-5.07474	3.8802e-07	1.47042e-06
ENSG00000144893.11	9.20445	-0.92136	0.181714	-5.07038	3.97019e-07	1.50365e-06
ENSG00000273156.1	20.0482	-0.750108	0.147998	-5.06835	4.01283e-07	1.51893e-06
ENSG00000106404.12	2320.77	0.898178	0.177236	5.0677	4.02659e-07	1.52326e-06
ENSG00000130479.9	1295.56	-0.328082	0.0647457	-5.06724	4.03634e-07	1.52607e-06
ENSG00000101003.9	490.319	-0.70212	0.138721	-5.06139	4.16213e-07	1.57273e-06
ENSG00000110777.10	146.097	-1.15032	0.22743	-5.0579	4.23906e-07	1.60088e-06
ENSG00000215915.8	143.059	1.12587	0.222649	5.05672	4.26537e-07	1.60987e-06
ENSG00000105619.12	629.025	-0.479103	0.0947479	-5.05661	4.26775e-07	1.60987e-06
ENSG00000123096.10	118.228	-0.966179	0.19116	-5.05429	4.31993e-07	1.62862e-06
ENSG00000129226.12	97.1775	-0.793676	0.157078	-5.05276	4.3547e-07	1.64079e-06
ENSG00000080986.11	432.509	-0.673513	0.133303	-5.05251	4.36044e-07	1.6413e-06
ENSG00000080819.5	934.122	0.371934	0.0736142	5.05248	4.36103e-07	1.6413e-06
ENSG00000064102.13	727.913	-0.347865	0.0688578	-5.05194	4.37354e-07	1.64507e-06
ENSG00000268573.1	29.0443	-0.674154	0.133455	-5.05156	4.38207e-07	1.64734e-06
ENSG00000198142.4	1656.42	0.457983	0.0906782	5.05064	4.40322e-07	1.65434e-06
ENSG00000171790.14	18.3388	0.90222	0.178948	5.04181	4.61147e-07	1.7316e-06
ENSG00000145287.9	95.3612	-1.02293	0.202935	-5.04068	4.6388e-07	1.74087e-06
ENSG00000224738.1	17.9797	-0.580576	0.115193	-5.04002	4.65483e-07	1.74589e-06
ENSG00000213385.3	15.0301	-0.748895	0.148613	-5.03923	4.67403e-07	1.7521e-06
ENSG00000198019.11	18.6389	-0.91908	0.182514	-5.03566	4.76199e-07	1.78406e-06
ENSG00000123009.4	21.0221	-0.785539	0.156034	-5.03442	4.79293e-07	1.79463e-06
ENSG00000197487.7	13.4145	1.29579	0.257394	5.03428	4.79654e-07	1.79496e-06
ENSG00000197808.10	116.715	-0.410869	0.0816221	-5.03379	4.80868e-07	1.79848e-06
ENSG00000099864.16	906.032	-0.902328	0.179283	-5.03299	4.8289e-07	1.8042e-06
ENSG00000163393.11	191.966	-0.945208	0.187803	-5.03297	4.82946e-07	1.8042e-06
ENSG00000119655.7	5527.28	-0.481596	0.0956911	-5.03282	4.8332e-07	1.80458e-06
ENSG00000102879.14	1333.25	-0.726397	0.144405	-5.03028	4.8976e-07	1.82759e-06
ENSG00000234797.5	30.3686	-0.599114	0.119137	-5.02877	4.93647e-07	1.84105e-06
ENSG00000095203.13	2049.97	0.684857	0.136247	5.02657	4.99323e-07	1.86116e-06
ENSG00000115507.8	71.567	-0.995132	0.197992	-5.02612	5.00501e-07	1.8645e-06
ENSG00000227946.1	74.3414	-0.478542	0.095223	-5.02549	5.02158e-07	1.86956e-06
ENSG00000115419.11	2047	-0.605605	0.120509	-5.02538	5.02428e-07	1.86956e-06
ENSG00000179542.14	23.7891	-1.18692	0.236222	-5.0246	5.04491e-07	1.87618e-06
ENSG00000151612.14	83.6361	-0.852854	0.169778	-5.02334	5.07806e-07	1.88745e-06
ENSG00000110436.10	1798.72	1.25794	0.250673	5.01825	5.21441e-07	1.93703e-06
ENSG00000167525.12	70.6461	-0.643057	0.128157	-5.01773	5.22852e-07	1.94118e-06
ENSG00000159592.9	3915.65	0.283254	0.0564699	5.01603	5.27501e-07	1.95734e-06
ENSG00000108588.12	6033.36	0.347172	0.0692295	5.01479	5.30914e-07	1.96889e-06
ENSG00000107614.20	73.3546	-0.507037	0.101123	-5.01406	5.32928e-07	1.97525e-06
ENSG00000279970.1	237.249	0.720692	0.143739	5.01389	5.33403e-07	1.9759e-06
ENSG00000204576.10	544.314	-0.369371	0.0737079	-5.01128	5.40696e-07	2.00179e-06
ENSG00000205771.5	86.7975	0.393879	0.0786163	5.01015	5.4388e-07	2.01245e-06
ENSG00000225177.4	123.834	0.696843	0.139101	5.00963	5.45348e-07	2.01666e-06
ENSG00000004455.15	4994.51	0.329155	0.0657057	5.00953	5.4563e-07	2.01666e-06
ENSG00000109805.8	533.715	-0.726465	0.145035	-5.00888	5.47466e-07	2.02231e-06
ENSG00000106853.15	12007.1	0.873679	0.174432	5.00871	5.47964e-07	2.02302e-06
ENSG00000234647.1	16.885	1.03123	0.206019	5.00552	5.57124e-07	2.05568e-06
ENSG00000158104.10	48126.3	1.33746	0.267584	4.99828	5.78442e-07	2.13315e-06
ENSG00000123358.18	1157.11	0.898633	0.179851	4.99655	5.83643e-07	2.15112e-06
ENSG00000240376.1	41.2169	-0.613743	0.122871	-4.99504	5.88245e-07	2.16687e-06
ENSG00000151892.13	1265.08	1.17328	0.234929	4.99419	5.90832e-07	2.17518e-06
ENSG00000279930.1	39.4581	-1.46318	0.293035	-4.9932	5.9386e-07	2.18511e-06
ENSG00000161847.12	351.956	-0.634574	0.12711	-4.99232	5.96595e-07	2.19395e-06
ENSG00000119431.8	3204.87	0.426501	0.0854481	4.99134	5.99612e-07	2.20382e-06
ENSG00000260916.4	1148.16	0.423361	0.0848484	4.98961	6.05007e-07	2.22241e-06
ENSG00000259706.1	63.5509	0.626796	0.125628	4.98931	6.05939e-07	2.22389e-06
ENSG00000170242.16	2834.41	0.249131	0.0499333	4.98927	6.06086e-07	2.22389e-06
ENSG00000187514.13	18076.4	-0.283352	0.0567997	-4.98863	6.08105e-07	2.23006e-06
ENSG00000115694.13	3350.26	-0.26729	0.0535922	-4.98748	6.11713e-07	2.24204e-06
ENSG00000084636.16	554.268	-0.944678	0.189503	-4.98503	6.1951e-07	2.26935e-06
ENSG00000152127.7	1214.99	-0.550749	0.110524	-4.98306	6.25875e-07	2.2914e-06
ENSG00000270210.1	7.69026	-0.870777	0.174819	-4.98101	6.32535e-07	2.3145e-06
ENSG00000151150.19	388.875	-0.912006	0.183263	-4.97647	6.47527e-07	2.36804e-06
ENSG00000160606.9	693.813	-0.618556	0.124311	-4.97589	6.49479e-07	2.37386e-06
ENSG00000143228.11	361.754	-0.774326	0.155629	-4.97545	6.50979e-07	2.37802e-06
ENSG00000276600.3	170.278	-0.608459	0.122339	-4.97357	6.57305e-07	2.3998e-06
ENSG00000189298.12	399.288	-0.511975	0.103014	-4.96997	6.69647e-07	2.44351e-06
ENSG00000162063.11	463.624	-0.556292	0.11206	-4.96422	6.89791e-07	2.51562e-06
ENSG00000157214.12	427.976	-1.07042	0.215635	-4.96405	6.90385e-07	2.51639e-06
ENSG00000164587.10	29620.6	-0.50656	0.102052	-4.96373	6.9152e-07	2.51914e-06
ENSG00000118985.13	5281.88	0.546227	0.110102	4.96108	7.01016e-07	2.55232e-06
ENSG00000149792.7	2484.42	0.271972	0.0548407	4.9593	7.07464e-07	2.57437e-06
ENSG00000133247.12	450.499	-0.428476	0.0864071	-4.95881	7.09271e-07	2.57952e-06
ENSG00000274414.1	13.3598	-0.868891	0.175293	-4.95678	7.16717e-07	2.60517e-06
ENSG00000197496.5	2073.81	0.715658	0.144384	4.95662	7.17316e-07	2.6059e-06
ENSG00000136152.13	1689.7	0.434165	0.08762	4.95509	7.22983e-07	2.62505e-06
ENSG00000171574.16	296.744	0.320338	0.0646628	4.95397	7.27156e-07	2.63874e-06
ENSG00000111801.14	909.602	0.567751	0.114635	4.95268	7.31984e-07	2.6548e-06
ENSG00000185246.16	619.806	-0.332802	0.0672162	-4.95122	7.37512e-07	2.67338e-06
ENSG00000087074.7	1783.43	-0.472793	0.0955519	-4.94802	7.49729e-07	2.71617e-06
ENSG00000156500.13	73.873	0.440453	0.0890309	4.9472	7.52904e-07	2.72617e-06
ENSG00000114796.14	1737.82	0.379981	0.0768208	4.94633	7.56262e-07	2.73683e-06
ENSG00000146678.8	27866.9	1.02915	0.208142	4.94445	7.63596e-07	2.76185e-06
ENSG00000227896.2	35.025	-0.527468	0.106745	-4.94138	7.75697e-07	2.80408e-06
ENSG00000217643.1	38.8152	0.775894	0.157085	4.93932	7.83953e-07	2.83237e-06
ENSG00000203778.6	258.235	0.692832	0.140417	4.93412	8.05126e-07	2.90728e-06
ENSG00000108788.10	2447.17	0.294342	0.059662	4.93348	8.07757e-07	2.91518e-06
ENSG00000123416.14	4580.14	-0.545515	0.110653	-4.92996	8.22474e-07	2.96667e-06
ENSG00000167186.9	651.327	0.295352	0.0599116	4.9298	8.23121e-07	2.96738e-06
ENSG00000160410.13	2009.69	-0.381732	0.0774449	-4.92907	8.26202e-07	2.97622e-06
ENSG00000160803.7	2041.6	-0.365299	0.074112	-4.92901	8.26477e-07	2.97622e-06
ENSG00000132879.12	1250.89	0.482215	0.0978476	4.92823	8.2979e-07	2.98652e-06
ENSG00000161021.10	1045.89	-0.324618	0.0658747	-4.92782	8.3152e-07	2.99111e-06
ENSG00000127507.16	86.5094	-0.789041	0.160135	-4.92736	8.3349e-07	2.9955e-06
ENSG00000100055.19	463.106	-0.593103	0.12037	-4.92732	8.33648e-07	2.9955e-06
ENSG00000116285.11	13215.3	0.705489	0.143207	4.92637	8.37718e-07	3.00848e-06
ENSG00000033050.6	1693.49	-0.302761	0.0614722	-4.92518	8.42839e-07	3.02522e-06
ENSG00000150510.14	61.6679	-0.740326	0.150354	-4.9239	8.48383e-07	3.04346e-06
ENSG00000104901.5	16.2581	-1.12213	0.227925	-4.92325	8.5119e-07	3.05187e-06
ENSG00000125484.10	813.379	-0.310425	0.0630689	-4.922	8.56644e-07	3.06976e-06
ENSG00000130164.10	4118.27	0.549231	0.111682	4.9178	8.7523e-07	3.13466e-06
ENSG00000279529.1	19.3746	-0.502681	0.102278	-4.91483	8.88605e-07	3.17973e-06
ENSG00000114779.18	6229.06	0.511078	0.103988	4.91479	8.8878e-07	3.17973e-06
ENSG00000279419.1	64.38	1.01279	0.206095	4.91418	8.91553e-07	3.18792e-06
ENSG00000141314.11	28.149	-1.23049	0.250465	-4.91284	8.97661e-07	3.20802e-06
ENSG00000169193.10	303.922	0.339766	0.0691617	4.91264	8.98603e-07	3.20965e-06
ENSG00000214784.4	8.80539	-0.658646	0.134089	-4.91201	9.01478e-07	3.21817e-06
ENSG00000165568.16	25.1622	-0.96896	0.197336	-4.91021	9.09811e-07	3.24616e-06
ENSG00000137857.16	208.826	-0.978882	0.199483	-4.90711	9.24299e-07	3.29607e-06
ENSG00000254332.1	7.74434	-0.77896	0.158776	-4.90603	9.29363e-07	3.31233e-06
ENSG00000186648.13	71.9794	0.739744	0.150846	4.90397	9.39186e-07	3.34553e-06
ENSG00000170776.18	3220.1	0.396463	0.0809467	4.89783	9.68999e-07	3.44987e-06
ENSG00000089154.9	4158.91	-0.275256	0.0562326	-4.89496	9.83262e-07	3.49876e-06
ENSG00000242779.5	57.3966	-1.02984	0.210549	-4.89123	1.00207e-06	3.56377e-06
ENSG00000176092.12	148.972	-0.832887	0.170328	-4.88989	1.00892e-06	3.58618e-06
ENSG00000267547.1	17.4248	-0.718231	0.146915	-4.88876	1.01476e-06	3.60498e-06
ENSG00000121940.14	852.809	0.345601	0.0706995	4.88831	1.01705e-06	3.61118e-06
ENSG00000105707.12	22715.4	0.603493	0.123541	4.88497	1.03447e-06	3.67106e-06
ENSG00000031823.13	1979.79	-0.250046	0.0511993	-4.88377	1.04076e-06	3.6914e-06
ENSG00000072858.9	68.079	-0.761784	0.156034	-4.88215	1.04935e-06	3.71985e-06
ENSG00000169562.9	18258.4	0.572878	0.117382	4.88044	1.05848e-06	3.75021e-06
ENSG00000198182.11	138.4	-0.721464	0.147836	-4.88016	1.05999e-06	3.75353e-06
ENSG00000131899.9	540.838	-0.437854	0.0897245	-4.87998	1.06094e-06	3.7549e-06
ENSG00000242110.6	1076.96	0.744685	0.152672	4.87767	1.07347e-06	3.79719e-06
ENSG00000270385.1	16.0696	1.04335	0.213949	4.87662	1.07918e-06	3.81535e-06
ENSG00000260361.1	18.9011	0.565866	0.11607	4.8752	1.08699e-06	3.8409e-06
ENSG00000169057.18	1314.56	-0.311025	0.0638436	-4.87168	1.10654e-06	3.90786e-06
ENSG00000119913.4	18.5771	1.09073	0.223983	4.86972	1.11756e-06	3.94468e-06
ENSG00000028203.16	1581.7	-0.313014	0.0642826	-4.86934	1.11972e-06	3.95018e-06
ENSG00000213862.4	16.8051	-0.636683	0.130757	-4.86921	1.12044e-06	3.95061e-06
ENSG00000259172.1	108.252	0.698328	0.143481	4.86702	1.13292e-06	3.99247e-06
ENSG00000168461.11	708.452	-0.626778	0.128792	-4.86657	1.13551e-06	3.99946e-06
ENSG00000057294.12	1137.89	0.615609	0.126588	4.86311	1.15555e-06	4.06601e-06
ENSG00000172731.12	2428.22	0.545789	0.112231	4.8631	1.15563e-06	4.06601e-06
ENSG00000176401.5	52.4692	-0.522081	0.107366	-4.86262	1.15839e-06	4.07354e-06
ENSG00000049192.13	44.8315	-0.783926	0.161359	-4.85826	1.18422e-06	4.16214e-06
ENSG00000186001.11	967.257	-0.245844	0.0506259	-4.85609	1.19728e-06	4.20579e-06
ENSG00000261373.1	65.6223	-0.833094	0.171587	-4.85522	1.20251e-06	4.22193e-06
ENSG00000227077.3	40.5496	-0.798239	0.164464	-4.85358	1.21255e-06	4.25489e-06
ENSG00000198839.8	1064.27	0.344467	0.0709794	4.85305	1.21576e-06	4.26389e-06
ENSG00000227467.3	11.5926	0.772296	0.159163	4.85224	1.22077e-06	4.27917e-06
ENSG00000181035.12	3251.37	0.589332	0.121529	4.84932	1.23884e-06	4.34024e-06
ENSG00000127804.11	721.835	-0.400781	0.0826562	-4.84877	1.24227e-06	4.34992e-06
ENSG00000277494.1	172.307	0.711322	0.146746	4.84729	1.25158e-06	4.37941e-06
ENSG00000273356.1	13.3578	-0.595493	0.122852	-4.84722	1.25202e-06	4.37941e-06
ENSG00000170619.9	1572.69	-0.454628	0.0938835	-4.84247	1.28234e-06	4.48308e-06
ENSG00000276293.3	2148.26	-0.258515	0.0534346	-4.83797	1.3117e-06	4.58329e-06
ENSG00000259641.4	27.8114	1.12551	0.232689	4.83698	1.31824e-06	4.6037e-06
ENSG00000261012.2	2299.42	0.819158	0.169451	4.83419	1.33687e-06	4.66631e-06
ENSG00000111181.11	1877.72	0.910395	0.188368	4.83307	1.34445e-06	4.69026e-06
ENSG00000272721.4	9.46231	0.610036	0.126233	4.83263	1.34739e-06	4.69806e-06
ENSG00000234009.1	26.4247	-0.588546	0.121799	-4.8321	1.35098e-06	4.70807e-06
ENSG00000114391.11	21515	-0.504435	0.104412	-4.83118	1.35728e-06	4.72751e-06
ENSG00000111206.11	946.77	-0.736799	0.152546	-4.83001	1.36529e-06	4.7529e-06
ENSG00000149781.11	765.143	-0.582976	0.120774	-4.82702	1.38592e-06	4.8222e-06
ENSG00000274020.1	209.309	-0.529103	0.109616	-4.8269	1.38677e-06	4.82259e-06
ENSG00000237190.3	1131.42	-0.474941	0.0984007	-4.8266	1.38881e-06	4.82713e-06
ENSG00000188878.15	150.739	-0.507226	0.105136	-4.82449	1.40362e-06	4.87605e-06
ENSG00000134480.12	874.984	0.321151	0.0665683	4.82438	1.40438e-06	4.87611e-06
ENSG00000275198.1	13.6566	0.60729	0.125926	4.8226	1.41696e-06	4.91721e-06
ENSG00000133808.4	13.8779	0.718553	0.149004	4.82238	1.41853e-06	4.92006e-06
ENSG00000048707.12	1778.13	0.337259	0.0699644	4.82044	1.43245e-06	4.96573e-06
ENSG00000198960.9	167.063	-0.732362	0.152004	-4.81805	1.44964e-06	5.02269e-06
ENSG00000058335.14	27.201	-0.978524	0.203174	-4.8162	1.4632e-06	5.06701e-06
ENSG00000111012.8	60.8555	-0.820821	0.17048	-4.81477	1.47373e-06	5.10076e-06
ENSG00000150867.12	1039.75	-0.351199	0.0729692	-4.81297	1.48706e-06	5.1442e-06
ENSG00000094963.12	109.376	0.937549	0.19481	4.81264	1.48952e-06	5.15e-06
ENSG00000152137.5	864.15	-1.08503	0.225557	-4.81046	1.50584e-06	5.2037e-06
ENSG00000115318.10	86.4296	-0.476931	0.0991488	-4.81026	1.50734e-06	5.20615e-06
ENSG00000127957.15	78.5654	-0.359544	0.0747709	-4.80861	1.51986e-06	5.24667e-06
ENSG00000204130.11	332.585	-0.310414	0.0645942	-4.80561	1.54281e-06	5.32311e-06
ENSG00000276390.1	10.0267	-0.610001	0.127008	-4.80284	1.56427e-06	5.39432e-06
ENSG00000251393.3	18.2588	0.654462	0.136278	4.8024	1.56774e-06	5.40346e-06
ENSG00000185437.12	164.982	0.469168	0.0977256	4.80087	1.57979e-06	5.44213e-06
ENSG00000264350.1	70.8635	-0.385765	0.0803581	-4.80057	1.58212e-06	5.44731e-06
ENSG00000173110.7	255.82	-0.833057	0.173731	-4.79508	1.62607e-06	5.59571e-06
ENSG00000055483.18	1727.79	-0.292516	0.0610153	-4.79415	1.63366e-06	5.6189e-06
ENSG00000135525.17	1163.32	0.531694	0.110909	4.79398	1.63503e-06	5.62067e-06
ENSG00000183032.9	10.8147	-0.981843	0.204922	-4.7913	1.65705e-06	5.6934e-06
ENSG00000188641.11	2512.89	0.536849	0.112067	4.79041	1.66439e-06	5.71485e-06
ENSG00000164692.16	14337.2	-0.884273	0.184595	-4.79034	1.66502e-06	5.71485e-06
ENSG00000267416.1	9.71818	-0.763617	0.159425	-4.78983	1.6692e-06	5.72621e-06
ENSG00000118855.17	2441.35	0.296136	0.0618396	4.78877	1.67804e-06	5.75353e-06
ENSG00000118246.12	1103.08	0.243082	0.0508778	4.77775	1.77265e-06	6.07477e-06
ENSG00000151572.15	15.3571	-1.01831	0.213164	-4.7771	1.77841e-06	6.09133e-06
ENSG00000259431.4	223.502	0.425083	0.0890474	4.77367	1.80899e-06	6.19286e-06
ENSG00000171475.12	1542.92	-0.260637	0.0546309	-4.77087	1.83435e-06	6.27641e-06
ENSG00000272106.1	159.605	0.484507	0.101575	4.76996	1.8426e-06	6.30136e-06
ENSG00000025770.17	2181.97	-0.387442	0.0812358	-4.76935	1.84822e-06	6.31731e-06
ENSG00000254704.3	57.3672	1.69062	0.354564	4.76816	1.85913e-06	6.3513e-06
ENSG00000234362.4	10.6338	-1.21293	0.254399	-4.76782	1.86229e-06	6.35881e-06
ENSG00000148346.10	10320.2	-1.51726	0.318293	-4.76687	1.87106e-06	6.38545e-06
ENSG00000122035.6	383.041	0.870224	0.18257	4.76653	1.87425e-06	6.39301e-06
ENSG00000179611.3	15.1496	-0.427031	0.0896218	-4.76481	1.89027e-06	6.44434e-06
ENSG00000274002.1	27.495	1.06981	0.224621	4.76275	1.90977e-06	6.50743e-06
ENSG00000234742.1	77.2146	-0.514176	0.108112	-4.75594	1.97523e-06	6.727e-06
ENSG00000102409.9	424.151	-0.723795	0.152237	-4.7544	1.99036e-06	6.77504e-06
ENSG00000267348.2	10.582	-0.542614	0.114145	-4.75374	1.99685e-06	6.79362e-06
ENSG00000138315.11	531.339	0.741492	0.156216	4.74659	2.0687e-06	7.03442e-06
ENSG00000040341.16	1402.15	-0.330339	0.069599	-4.74632	2.07148e-06	7.04025e-06
ENSG00000105197.9	3076.6	-0.392127	0.0826567	-4.74404	2.09497e-06	7.1164e-06
ENSG00000121413.11	639.043	-0.765965	0.16151	-4.74251	2.11088e-06	7.16678e-06
ENSG00000261618.1	19.5233	-0.787796	0.166119	-4.74237	2.11234e-06	7.16802e-06
ENSG00000204822.6	144.651	-0.336353	0.070931	-4.74198	2.11641e-06	7.17816e-06
ENSG00000215089.3	15.4428	-0.778753	0.16423	-4.74184	2.11788e-06	7.17944e-06
ENSG00000145569.5	148.347	-0.705061	0.148694	-4.7417	2.11934e-06	7.18069e-06
ENSG00000159761.13	113.184	0.55332	0.116806	4.73707	2.16835e-06	7.34298e-06
ENSG00000140564.9	27391.1	0.529639	0.111875	4.73421	2.19911e-06	7.44331e-06
ENSG00000167286.8	255.913	-0.860234	0.181789	-4.73204	2.2228e-06	7.51963e-06
ENSG00000148082.8	43.0414	-0.810546	0.171329	-4.73093	2.23491e-06	7.55455e-06
ENSG00000162337.10	8281.48	0.48999	0.103573	4.73089	2.23541e-06	7.55455e-06
ENSG00000095787.20	3944.57	-0.236232	0.049959	-4.72852	2.26166e-06	7.63933e-06
ENSG00000176593.6	81.3353	-0.611553	0.129372	-4.72711	2.27737e-06	7.68844e-06
ENSG00000107745.15	3286.03	0.306729	0.0648893	4.72695	2.2792e-06	7.69068e-06
ENSG00000167604.12	93.7107	-0.469351	0.0993779	-4.72289	2.32518e-06	7.84183e-06
ENSG00000272574.1	11.0809	0.864621	0.18316	4.72056	2.35191e-06	7.92792e-06
ENSG00000138442.8	1027.26	-0.275286	0.05832	-4.72026	2.35539e-06	7.93334e-06
ENSG00000178718.6	423.184	-0.761952	0.161423	-4.72022	2.35593e-06	7.93334e-06
ENSG00000132256.17	1029.38	0.37741	0.0799627	4.71983	2.36039e-06	7.94431e-06
ENSG00000152409.8	864.439	0.374485	0.0793653	4.7185	2.3759e-06	7.99243e-06
ENSG00000125898.11	347.613	-0.487731	0.103434	-4.71536	2.41283e-06	8.11252e-06
ENSG00000217716.3	8.27227	-0.755081	0.160191	-4.71362	2.43354e-06	8.17799e-06
ENSG00000110700.5	13731	-0.413758	0.0878524	-4.70969	2.48093e-06	8.333e-06
ENSG00000268205.1	819.842	-0.353333	0.0750499	-4.70798	2.50189e-06	8.3991e-06
ENSG00000172534.12	2893.92	-0.246351	0.0523334	-4.70733	2.50977e-06	8.42127e-06
ENSG00000079974.16	308.771	-0.322048	0.0684198	-4.70695	2.51456e-06	8.43307e-06
ENSG00000165757.8	1187.17	-0.658305	0.139915	-4.70503	2.53832e-06	8.5084e-06
ENSG00000239305.5	2837.81	0.336238	0.0714836	4.70371	2.55471e-06	8.55899e-06
ENSG00000183506.15	165.628	-0.425478	0.0904619	-4.7034	2.55868e-06	8.56411e-06
ENSG00000233183.2	6.57365	0.800639	0.170226	4.70338	2.55884e-06	8.56411e-06
ENSG00000174640.11	673.636	0.883933	0.187992	4.70196	2.5768e-06	8.61985e-06
ENSG00000271550.1	12.0688	-0.718913	0.152929	-4.70095	2.58952e-06	8.658e-06
ENSG00000180113.14	82.4242	-0.816948	0.173841	-4.6994	2.60932e-06	8.71978e-06
ENSG00000260996.1	15.6532	-0.704878	0.150121	-4.6954	2.66083e-06	8.88743e-06
ENSG00000160588.8	669.394	-0.49799	0.106072	-4.69482	2.66847e-06	8.90841e-06
ENSG00000166747.11	2751.04	0.297923	0.0634796	4.69321	2.68947e-06	8.97398e-06
ENSG00000101654.16	1038.59	-0.292601	0.0623515	-4.69277	2.69527e-06	8.98877e-06
ENSG00000139684.12	4130.04	0.353413	0.0753581	4.68978	2.73493e-06	9.11642e-06
ENSG00000271754.1	15.9904	-0.642673	0.137045	-4.68949	2.73892e-06	9.1208e-06
ENSG00000183844.15	755.664	-1.54902	0.330318	-4.68948	2.73901e-06	9.1208e-06
ENSG00000196092.11	34.2461	-1.13067	0.241126	-4.68913	2.7437e-06	9.1318e-06
ENSG00000088876.10	341.858	-0.300459	0.0641158	-4.6862	2.78328e-06	9.25887e-06
ENSG00000141627.12	1422.4	-0.274989	0.0587028	-4.68443	2.80743e-06	9.33449e-06
ENSG00000010810.16	919.661	0.476978	0.101824	4.68432	2.80896e-06	9.33488e-06
ENSG00000107020.8	628.241	0.347553	0.0742284	4.68221	2.83794e-06	9.42644e-06
ENSG00000230882.1	204.338	1.03768	0.221755	4.6794	2.87715e-06	9.55186e-06
ENSG00000126254.10	4413.43	-0.417456	0.0892163	-4.67914	2.88078e-06	9.55907e-06
ENSG00000279314.1	10.1934	-1.08959	0.232879	-4.67876	2.88615e-06	9.5721e-06
ENSG00000147679.10	607.955	-0.325621	0.0696049	-4.67813	2.89499e-06	9.59218e-06
ENSG00000185278.13	720.796	0.349306	0.074668	4.67812	2.89512e-06	9.59218e-06
ENSG00000124602.8	1398.84	-0.741984	0.158637	-4.67724	2.90768e-06	9.62894e-06
ENSG00000155542.10	278.914	0.426226	0.0911606	4.67556	2.93157e-06	9.70318e-06
ENSG00000160255.15	2244.6	-0.663254	0.141947	-4.67255	2.97476e-06	9.8412e-06
ENSG00000198162.11	2119.91	0.339478	0.0726753	4.67116	2.99498e-06	9.90314e-06
ENSG00000269416.4	39.5692	-1.32922	0.284697	-4.6689	3.02813e-06	1.00077e-05
ENSG00000148481.12	443.256	0.332163	0.0711469	4.66869	3.03119e-06	1.00128e-05
ENSG00000161277.10	413.388	-0.373948	0.0801367	-4.66637	3.06568e-06	1.01216e-05
ENSG00000236287.6	750.028	-0.318301	0.0682208	-4.66575	3.07493e-06	1.01471e-05
ENSG00000148158.15	759.421	-0.374638	0.0803127	-4.66474	3.09001e-06	1.01913e-05
ENSG00000083817.8	134.468	-0.375837	0.0805714	-4.66465	3.09141e-06	1.01913e-05
[truncated: 4,591 more rows]
