# Supplementary material for: Identification of Energy Metabolism Genes for the Prediction of Survival in Hepatocellular Carcinoma
Source: Front Oncol. 2020 Aug 13;10:1210. doi: 10.3389/fonc.2020.01210 (PMC7438573; doi:10.3389/fonc.2020.01210)
Supplement: Supplementary file 13 [file Table_5.XLSX]

## Sheet: S9_Table
TransID	baseMean.x	log2FoldChange.x	lfcSE.x	stat.x	pvalue.x	padj.x	UpDown.x	baseMean.y	log2FoldChange.y	lfcSE.y	stat.y	pvalue.y	padj.y	UpDown.y
ENSG00000005187.10	1067.43	-1.51449	0.188496	-8.03461	9.38807e-16	1.0512e-14	C1_C2_down	1059.59	1.26929	0.173084	7.33339	2.24399e-13	2.1339e-12	C1_C3_up
ENSG00000005421.7	11547.8	-1.54238	0.247403	-6.23428	4.5387e-10	2.50617e-09	C1_C2_down	13886.1	1.65846	0.183629	9.03161	1.69166e-19	3.64316e-18	C1_C3_up
ENSG00000005884.16	1366.06	2.5064	0.235121	10.66	1.56513e-26	6.44933e-25	C1_C2_up	1166.82	-1.89545	0.183807	-10.3122	6.20894e-25	2.35155e-23	C1_C3_down
ENSG00000006118.13	1118.91	1.99166	0.242647	8.20803	2.24849e-16	2.75034e-15	C1_C2_up	833.01	-2.65945	0.173899	-15.2931	8.50216e-53	7.00365e-50	C1_C3_down
ENSG00000006747.13	54.5076	1.68677	0.271404	6.21496	5.1339e-10	2.78812e-09	C1_C2_up	47.2105	-1.44199	0.231261	-6.23532	4.50868e-10	2.64815e-09	C1_C3_down
ENSG00000007216.13	256.59	4.06564	0.336753	12.0731	1.46588e-33	1.25514e-31	C1_C2_up	273.869	-1.09187	0.265865	-4.10686	4.01075e-05	0.000110636	C1_C3_down
ENSG00000007237.17	379.48	1.66288	0.186699	8.90676	5.25453e-19	8.89435e-18	C1_C2_up	356.66	-1.05411	0.150758	-6.99205	2.70892e-12	2.20938e-11	C1_C3_down
ENSG00000007933.11	18383.7	-2.29553	0.215197	-10.6671	1.45127e-26	6.05583e-25	C1_C2_down	11644.4	1.11314	0.18265	6.09437	1.09869e-09	6.11e-09	C1_C3_up
ENSG00000009724.15	8581.14	-1.29238	0.257083	-5.0271	4.97962e-07	1.76794e-06	C1_C2_down	8862.08	1.15732	0.196535	5.88863	3.89412e-09	1.99551e-08	C1_C3_up
ENSG00000009765.13	703.377	-1.16774	0.249469	-4.68091	2.85603e-06	9.27121e-06	C1_C2_down	956.407	1.59901	0.193296	8.27231	1.31386e-16	1.89875e-15	C1_C3_up
ENSG00000010310.7	68.4872	2.72868	0.244683	11.1519	7.00667e-29	3.66627e-27	C1_C2_up	56.072	-2.30713	0.201355	-11.458	2.14286e-30	1.37101e-28	C1_C3_down
ENSG00000011426.9	700.67	1.50405	0.174978	8.59568	8.27736e-18	1.21004e-16	C1_C2_up	648.219	-1.05289	0.1508	-6.98208	2.90849e-12	2.36046e-11	C1_C3_down
ENSG00000019102.10	144.056	-1.77225	0.30347	-5.83994	5.22189e-09	2.49491e-08	C1_C2_down	124.819	1.61961	0.237153	6.82939	8.52777e-12	6.53465e-11	C1_C3_up
ENSG00000019505.6	433.789	4.02091	0.458328	8.77301	1.73954e-18	2.74373e-17	C1_C2_up	451.165	-4.10513	0.363821	-11.2834	1.58494e-29	9.4952e-28	C1_C3_down
ENSG00000021300.12	511.451	4.66251	0.312662	14.9123	2.74231e-50	1.20534e-47	C1_C2_up	397.132	-3.64786	0.245216	-14.8761	4.71076e-50	2.58699e-47	C1_C3_down
ENSG00000021461.15	173.191	-2.36421	0.28603	-8.2656	1.38994e-16	1.77251e-15	C1_C2_down	161.009	1.91132	0.240529	7.94632	1.92127e-15	2.43953e-14	C1_C3_up
ENSG00000035115.20	771.705	1.68446	0.219515	7.67353	1.67322e-14	1.61279e-13	C1_C2_up	663.3	-1.46977	0.182136	-8.06962	7.05166e-16	9.25706e-15	C1_C3_down
ENSG00000042781.11	220.827	-1.07884	0.235252	-4.58589	4.5206e-06	1.4178e-05	C1_C2_down	513.691	2.48268	0.200245	12.3982	2.67272e-35	2.70972e-33	C1_C3_up
ENSG00000043591.5	21.6278	-1.87451	0.262558	-7.1394	9.37374e-13	7.18617e-12	C1_C2_down	19.1439	1.35893	0.222455	6.1088	1.00382e-09	5.62039e-09	C1_C3_up
ENSG00000046604.11	2169.81	1.92316	0.216595	8.87904	6.74414e-19	1.12e-17	C1_C2_up	2116.04	-1.01492	0.158893	-6.38741	1.68716e-10	1.05789e-09	C1_C3_down
ENSG00000049283.16	41.0721	2.98656	0.311811	9.5781	9.88489e-22	2.37851e-20	C1_C2_up	37.4105	-2.72841	0.2645	-10.3153	6.00633e-25	2.28796e-23	C1_C3_down
ENSG00000051128.17	784.829	1.59632	0.154492	10.3327	5.01342e-25	1.71512e-23	C1_C2_up	673.817	-1.4353	0.128775	-11.1458	7.50437e-29	4.26326e-27	C1_C3_down
ENSG00000054179.10	274.246	1.25387	0.213703	5.86736	4.42794e-09	2.1309e-08	C1_C2_up	239.034	-1.17418	0.168812	-6.95555	3.51192e-12	2.82929e-11	C1_C3_down
ENSG00000055118.13	134.516	4.36693	0.336734	12.9685	1.84646e-38	2.8985e-36	C1_C2_up	111.819	-2.67392	0.293818	-9.10062	8.98208e-20	2.02712e-18	C1_C3_down
ENSG00000055957.9	68815.5	-1.1284	0.196685	-5.7371	9.6312e-09	4.4623e-08	C1_C2_down	72830.6	1.07328	0.154181	6.96119	3.37417e-12	2.72497e-11	C1_C3_up
ENSG00000060138.11	1902.97	1.42199	0.185233	7.67675	1.63177e-14	1.57746e-13	C1_C2_up	1685.01	-1.19771	0.146752	-8.16147	3.30975e-16	4.56302e-15	C1_C3_down
ENSG00000062038.12	26.3523	1.83753	0.282615	6.50187	7.93251e-11	4.8425e-10	C1_C2_up	23.6264	-1.33987	0.231452	-5.78898	7.08133e-09	3.47994e-08	C1_C3_down
ENSG00000063015.18	299.679	5.96859	0.420008	14.2106	7.86955e-46	2.5942e-43	C1_C2_up	254.749	-2.63585	0.357226	-7.37865	1.599e-13	1.57275e-12	C1_C3_down
ENSG00000064042.16	777.727	1.50546	0.212156	7.09601	1.28413e-12	9.74258e-12	C1_C2_up	723.095	-1.02592	0.164827	-6.22425	4.83876e-10	2.8269e-09	C1_C3_down
ENSG00000064225.11	1129.02	-1.98416	0.149342	-13.286	2.78938e-40	5.40894e-38	C1_C2_down	967.823	1.4055	0.117956	11.9154	9.83369e-33	8.4161e-31	C1_C3_up
ENSG00000064692.17	227.736	1.10049	0.257209	4.2786	1.88074e-05	5.37249e-05	C1_C2_up	175.124	-1.66624	0.213733	-7.79589	6.39551e-15	7.59395e-14	C1_C3_down
ENSG00000064787.11	205.24	2.50048	0.292159	8.55864	1.14207e-17	1.64111e-16	C1_C2_up	180.282	-1.74463	0.244916	-7.12339	1.05301e-12	9.08294e-12	C1_C3_down
ENSG00000064886.12	56.6903	2.11979	0.286911	7.38832	1.48701e-13	1.27654e-12	C1_C2_up	49.3004	-1.62873	0.232508	-7.00506	2.46872e-12	2.02854e-11	C1_C3_down
ENSG00000065534.17	3382.79	-1.27291	0.140114	-9.08481	1.03876e-19	1.91301e-18	C1_C2_down	3261.54	1.00378	0.110761	9.06259	1.27393e-19	2.78911e-18	C1_C3_up
ENSG00000067445.19	325.543	-1.05886	0.192987	-5.48671	4.09478e-08	1.72394e-07	C1_C2_down	462.055	1.59848	0.155664	10.2688	9.74264e-25	3.58682e-23	C1_C3_up
ENSG00000068489.11	374.264	1.64382	0.156001	10.5372	5.81796e-26	2.2832e-24	C1_C2_up	341.996	-1.17648	0.134269	-8.76216	1.91543e-18	3.58389e-17	C1_C3_down
ENSG00000069011.14	370.885	1.41056	0.35414	3.98307	6.80307e-05	0.000177353	C1_C2_up	275.07	-2.19009	0.302895	-7.23053	4.81095e-13	4.39725e-12	C1_C3_down
ENSG00000069667.14	1480.73	-1.48174	0.130368	-11.3658	6.1884e-30	3.7091e-28	C1_C2_down	1412.35	1.1599	0.114675	10.1147	4.7532e-24	1.63998e-22	C1_C3_up
ENSG00000069702.9	977.416	-1.2177	0.154189	-7.89746	2.84636e-15	2.99777e-14	C1_C2_down	1043.92	1.16655	0.139887	8.33927	7.47506e-17	1.11702e-15	C1_C3_up
ENSG00000069812.10	41.1603	2.11386	0.279818	7.55443	4.207e-14	3.87926e-13	C1_C2_up	40.6181	-1.03352	0.240998	-4.2885	1.79887e-05	5.28984e-05	C1_C3_down
ENSG00000070087.12	871.639	1.07767	0.255818	4.21266	2.52378e-05	7.05653e-05	C1_C2_up	734.757	-1.21296	0.19312	-6.28085	3.36722e-10	2.01727e-09	C1_C3_down
ENSG00000071539.12	347.225	1.54789	0.171604	9.02014	1.87855e-19	3.32486e-18	C1_C2_up	306.533	-1.28246	0.142583	-8.99442	2.37486e-19	5.00011e-18	C1_C3_down
ENSG00000073734.8	1380.08	-2.87094	0.276521	-10.3824	2.9823e-25	1.05711e-23	C1_C2_down	1446.63	2.5921	0.22389	11.5776	5.35322e-31	3.63688e-29	C1_C3_up
ENSG00000074410.12	1406.07	2.95461	0.326067	9.06137	1.28823e-19	2.33333e-18	C1_C2_up	1432.18	-1.13073	0.268964	-4.204	2.62236e-05	7.46172e-05	C1_C3_down
ENSG00000075223.12	143.544	2.65223	0.299212	8.86404	7.71652e-19	1.27827e-17	C1_C2_up	127.234	-1.73045	0.230782	-7.49823	6.46871e-14	6.65036e-13	C1_C3_down
ENSG00000076258.8	1100.19	-1.90747	0.153944	-12.3907	2.93587e-35	2.88899e-33	C1_C2_down	1002.42	1.45273	0.127069	11.4326	2.8749e-30	1.80434e-28	C1_C3_up
ENSG00000076716.8	510.592	2.01374	0.297019	6.77984	1.20313e-11	8.12729e-11	C1_C2_up	451.329	-1.48963	0.223235	-6.67292	2.50769e-11	1.80411e-10	C1_C3_down
ENSG00000077782.18	949.493	1.23621	0.224072	5.51702	3.44797e-08	1.46567e-07	C1_C2_up	778.581	-1.43098	0.166662	-8.5861	8.99702e-18	1.54805e-16	C1_C3_down
ENSG00000079557.4	5584.64	-1.08938	0.260648	-4.17949	2.92164e-05	8.06632e-05	C1_C2_down	7323.36	1.47126	0.204073	7.20946	5.61733e-13	5.05023e-12	C1_C3_up
ENSG00000080293.8	177.63	2.52269	0.292108	8.63619	5.81209e-18	8.63043e-17	C1_C2_up	299.719	-3.17073	0.269515	-11.7646	5.94039e-32	4.552e-30	C1_C3_down
ENSG00000080573.6	2485.27	-1.1471	0.208827	-5.49306	3.95033e-08	1.66845e-07	C1_C2_down	2873.05	1.2687	0.172063	7.37345	1.66265e-13	1.62807e-12	C1_C3_up
ENSG00000083123.13	1152.56	-1.16118	0.126894	-9.15078	5.65218e-20	1.06776e-18	C1_C2_down	1290.91	1.21639	0.103769	11.722	9.8326e-32	7.28054e-30	C1_C3_up
ENSG00000084734.7	2088.45	-1.32412	0.171231	-7.73293	1.05098e-14	1.03574e-13	C1_C2_down	2136.48	1.16481	0.149671	7.78248	7.11146e-15	8.38363e-14	C1_C3_up
ENSG00000086205.15	480.852	-1.16336	0.192867	-6.03195	1.61995e-09	8.26014e-09	C1_C2_down	528.89	1.17881	0.156501	7.53227	4.98643e-14	5.16677e-13	C1_C3_up
ENSG00000088836.11	122.098	2.48048	0.262657	9.44379	3.59537e-21	8.09019e-20	C1_C2_up	108.769	-1.65357	0.223122	-7.41104	1.25316e-13	1.24748e-12	C1_C3_down
ENSG00000088926.12	2148.21	-1.46622	0.16941	-8.65487	4.93455e-18	7.37721e-17	C1_C2_down	2841.48	1.77392	0.135957	13.0476	6.55499e-39	1.13677e-36	C1_C3_up
ENSG00000089685.13	1481.43	1.74348	0.178999	9.7402	2.03153e-22	5.35756e-21	C1_C2_up	1383.06	-1.13535	0.151842	-7.47717	7.59404e-14	7.73489e-13	C1_C3_down
ENSG00000090971.4	447.677	1.17656	0.172574	6.81772	9.24943e-12	6.31278e-11	C1_C2_up	394.539	-1.08084	0.145022	-7.45297	9.12655e-14	9.22453e-13	C1_C3_down
ENSG00000095587.8	20.5839	1.31299	0.210199	6.24643	4.19952e-10	2.33649e-09	C1_C2_up	16.7403	-1.54006	0.178543	-8.6257	6.37014e-18	1.11351e-16	C1_C3_down
ENSG00000099365.8	177.749	-1.30657	0.158856	-8.22489	1.95364e-16	2.42112e-15	C1_C2_down	187.129	1.20989	0.136064	8.8921	5.99635e-19	1.19024e-17	C1_C3_up
ENSG00000100012.10	21.8748	-1.92234	0.305511	-6.29222	3.12952e-10	1.77107e-09	C1_C2_down	69.6963	3.57255	0.250827	14.2431	4.94921e-46	1.81196e-43	C1_C3_up
ENSG00000100024.13	7080.78	-1.27882	0.239756	-5.33384	9.61552e-08	3.82359e-07	C1_C2_down	8516.37	1.45007	0.186663	7.76839	7.94913e-15	9.25526e-14	C1_C3_up
ENSG00000100218.10	26.3592	1.86707	0.235891	7.91497	2.47308e-15	2.63409e-14	C1_C2_up	23.8319	-1.31534	0.191852	-6.85598	7.08264e-12	5.47181e-11	C1_C3_down
ENSG00000100253.11	76.9741	3.24738	0.339668	9.56044	1.17258e-21	2.7909e-20	C1_C2_up	70.8824	-1.69429	0.279083	-6.07091	1.27184e-09	6.98455e-09	C1_C3_down
ENSG00000100379.16	869.09	2.27098	0.200827	11.3081	1.19623e-29	6.85803e-28	C1_C2_up	740.468	-1.83093	0.144972	-12.6296	1.45048e-36	1.87425e-34	C1_C3_down
ENSG00000100505.12	46.8223	1.81217	0.281983	6.42652	1.30554e-10	7.76144e-10	C1_C2_up	144.845	1.83682	0.267927	6.85565	7.09876e-12	5.47785e-11	C1_C3_up
ENSG00000100889.10	14631.3	-1.83027	0.150265	-12.1803	3.95854e-34	3.52685e-32	C1_C2_down	18677.7	2.00445	0.120898	16.5797	9.7722e-62	1.60997e-58	C1_C3_up
ENSG00000100979.13	2257.7	1.79443	0.230616	7.78103	7.19361e-15	7.27416e-14	C1_C2_up	2001.61	-1.37686	0.176961	-7.78057	7.21979e-15	8.481e-14	C1_C3_down
ENSG00000101057.14	1522.12	2.44015	0.204327	11.9424	7.11309e-33	5.51725e-31	C1_C2_up	1332.09	-1.75222	0.168334	-10.4092	2.25108e-25	8.99068e-24	C1_C3_down
ENSG00000101276.13	127.424	1.15091	0.285295	4.03411	5.48105e-05	0.000145243	C1_C2_up	108.206	-1.2155	0.225838	-5.38217	7.35915e-08	3.09291e-07	C1_C3_down
ENSG00000101323.4	6895.54	-1.89441	0.203363	-9.31539	1.21503e-20	2.58408e-19	C1_C2_down	7792.48	1.84042	0.16061	11.459	2.11977e-30	1.36954e-28	C1_C3_up
ENSG00000101342.8	169.62	1.99099	0.193197	10.3055	6.65476e-25	2.22715e-23	C1_C2_up	159.494	-1.20047	0.151864	-7.90491	2.68137e-15	3.31524e-14	C1_C3_down
ENSG00000102034.15	356.727	1.74898	0.177674	9.84376	7.29345e-23	2.02041e-21	C1_C2_up	312.837	-1.40762	0.135898	-10.3579	3.8538e-25	1.50275e-23	C1_C3_down
ENSG00000102109.8	258.489	2.03364	0.448418	4.53514	5.75652e-06	1.77765e-05	C1_C2_up	189.76	-2.86939	0.35301	-8.12836	4.35135e-16	5.90029e-15	C1_C3_down
ENSG00000102271.12	39.8155	1.22515	0.251273	4.87577	1.08386e-06	3.69678e-06	C1_C2_up	33.6495	-1.27603	0.197403	-6.46407	1.01924e-10	6.65031e-10	C1_C3_down
ENSG00000102359.5	271.019	1.95789	0.229901	8.51623	1.64825e-17	2.32722e-16	C1_C2_up	243.552	-1.38369	0.178536	-7.7502	9.17447e-15	1.05699e-13	C1_C3_down
ENSG00000103089.7	97.9621	4.34061	0.387147	11.2118	3.56909e-29	1.95984e-27	C1_C2_up	78.8576	-3.00179	0.313099	-9.58734	9.03892e-22	2.49232e-20	C1_C3_down
ENSG00000103316.9	538.635	-1.09386	0.188	-5.8184	5.94126e-09	2.82007e-08	C1_C2_down	626.016	1.23765	0.158003	7.83308	4.76043e-15	5.73514e-14	C1_C3_up
ENSG00000103534.15	717.537	2.80194	0.358249	7.82122	5.23142e-15	5.37239e-14	C1_C2_up	593.931	-2.25106	0.289897	-7.76502	8.16297e-15	9.48747e-14	C1_C3_down
ENSG00000104140.6	113.869	4.8834	0.371109	13.1589	1.5118e-39	2.8478e-37	C1_C2_up	110.855	-3.91626	0.289371	-13.5337	9.89352e-42	2.32851e-39	C1_C3_down
ENSG00000104901.5	18.1618	1.3746	0.248655	5.52813	3.23671e-08	1.38479e-07	C1_C2_up	16.2581	-1.12213	0.227925	-4.92325	8.5119e-07	3.05187e-06	C1_C3_down
ENSG00000105281.11	1743.96	1.84238	0.212217	8.68157	3.90351e-18	5.88921e-17	C1_C2_up	1410.86	-1.9168	0.151371	-12.6629	9.48758e-37	1.27598e-34	C1_C3_down
ENSG00000105290.10	253.102	2.13619	0.305404	6.99466	2.65908e-12	1.9436e-11	C1_C2_up	262.107	-2.10231	0.250534	-8.39132	4.80726e-17	7.41917e-16	C1_C3_down
ENSG00000105369.8	164.878	1.45426	0.322061	4.51548	6.31731e-06	1.93631e-05	C1_C2_up	140.953	-1.3746	0.251022	-5.476	4.35054e-08	1.89366e-07	C1_C3_down
ENSG00000105398.3	22839.3	-2.06004	0.261848	-7.86732	3.62309e-15	3.78558e-14	C1_C2_down	20947.1	1.60256	0.204767	7.82625	5.02649e-15	6.04463e-14	C1_C3_up
ENSG00000105409.14	23.1318	1.83227	0.25637	7.14699	8.87008e-13	6.8159e-12	C1_C2_up	21.915	-1.0978	0.210931	-5.20454	1.9448e-07	7.68819e-07	C1_C3_down
ENSG00000105427.8	61.094	1.0182	0.285751	3.56325	0.000366286	0.000839098	C1_C2_up	51.8872	-1.13613	0.223637	-5.08024	3.76956e-07	1.43096e-06	C1_C3_down
ENSG00000105607.11	2698.57	-1.43317	0.124068	-11.5515	7.25467e-31	4.73565e-29	C1_C2_down	2965.56	1.39822	0.110663	12.6349	1.35496e-36	1.78583e-34	C1_C3_up
ENSG00000105655.17	1734.07	1.95823	0.23719	8.25595	1.50704e-16	1.91443e-15	C1_C2_up	1491.14	-1.61681	0.18807	-8.59684	8.19422e-18	1.42105e-16	C1_C3_down
ENSG00000105664.9	178.625	1.94734	0.416588	4.67449	2.94685e-06	9.54459e-06	C1_C2_up	169.368	-1.11893	0.302244	-3.70207	0.000213845	0.000520974	C1_C3_down
ENSG00000105855.8	191.446	3.39729	0.365222	9.30201	1.37821e-20	2.91236e-19	C1_C2_up	171.468	-1.87645	0.284681	-6.59141	4.35665e-11	3.02532e-10	C1_C3_down
ENSG00000105889.13	18.2101	2.28857	0.280766	8.15116	3.60459e-16	4.27429e-15	C1_C2_up	15.2088	-1.93049	0.226362	-8.52834	1.48465e-17	2.47692e-16	C1_C3_down
ENSG00000105963.12	270.312	2.90584	0.233368	12.4517	1.36819e-35	1.43182e-33	C1_C2_up	246.336	-1.65539	0.204065	-8.11211	4.97498e-16	6.67721e-15	C1_C3_down
ENSG00000105991.7	10.516	1.45212	0.213549	6.79997	1.04642e-11	7.1124e-11	C1_C2_up	9.54542	-1.1038	0.167704	-6.58185	4.64634e-11	3.21327e-10	C1_C3_down
ENSG00000105996.6	13.3486	1.18216	0.234986	5.03077	4.88509e-07	1.73718e-06	C1_C2_up	11.6398	-1.11736	0.184285	-6.06325	1.334e-09	7.2955e-09	C1_C3_down
ENSG00000105997.21	216.155	-1.22727	0.252843	-4.8539	1.21058e-06	4.10774e-06	C1_C2_down	89.0206	-1.68731	0.20178	-8.36212	6.16001e-17	9.33206e-16	C1_C3_down
ENSG00000106034.16	497.087	-2.0359	0.189304	-10.7547	5.63335e-27	2.52658e-25	C1_C2_down	526.469	1.84905	0.157616	11.7314	8.8022e-32	6.66742e-30	C1_C3_up
ENSG00000106128.17	52.4666	1.91408	0.374683	5.10854	3.24665e-07	1.1872e-06	C1_C2_up	108.704	1.05505	0.321928	3.27727	0.00104815	0.00223175	C1_C3_up
ENSG00000106236.3	855.12	4.6081	0.395777	11.6432	2.48572e-31	1.67228e-29	C1_C2_up	750.278	-2.2616	0.340551	-6.64099	3.11584e-11	2.21265e-10	C1_C3_down
ENSG00000106258.12	10162.7	-1.0307	0.210315	-4.90074	9.54772e-07	3.27514e-06	C1_C2_down	13532	1.45648	0.17134	8.50055	1.887e-17	3.10883e-16	C1_C3_up
ENSG00000106541.10	1108.58	6.50462	0.496376	13.1042	3.11469e-39	5.42891e-37	C1_C2_up	877.419	-3.59627	0.407842	-8.81781	1.16719e-18	2.22306e-17	C1_C3_down
ENSG00000106633.14	33.8057	-2.54343	0.346976	-7.33028	2.29667e-13	1.92401e-12	C1_C2_down	1031.22	6.03665	0.356422	16.9368	2.40875e-64	1.58736e-60	C1_C3_up
ENSG00000106683.13	1055.53	1.15678	0.124666	9.27907	1.70964e-20	3.54456e-19	C1_C2_up	903.345	-1.18462	0.103978	-11.3929	4.53491e-30	2.81935e-28	C1_C3_down
ENSG00000106976.17	478.342	1.55532	0.229445	6.77859	1.21352e-11	8.18906e-11	C1_C2_up	367.149	-2.05649	0.193704	-10.6166	2.49428e-26	1.14148e-24	C1_C3_down
ENSG00000107159.11	1132.72	5.25408	0.401284	13.0932	3.60299e-39	5.93863e-37	C1_C2_up	845.095	-4.78807	0.335235	-14.2827	2.80358e-46	1.15472e-43	C1_C3_down
ENSG00000107372.11	9750.41	-1.41989	0.133758	-10.6153	2.52954e-26	1.01691e-24	C1_C2_down	9942.32	1.24102	0.128524	9.65589	4.6411e-22	1.32978e-20	C1_C3_up
ENSG00000107736.18	625.932	-1.41969	0.172904	-8.21088	2.19582e-16	2.6909e-15	C1_C2_down	591.501	1.08688	0.14121	7.69695	1.39358e-14	1.56986e-13	C1_C3_up
ENSG00000107821.13	191.778	1.00225	0.215115	4.65913	3.1755e-06	1.02177e-05	C1_C2_up	162.855	-1.1262	0.174947	-6.43738	1.21551e-10	7.76937e-10	C1_C3_down
ENSG00000107864.13	432.303	-1.66249	0.131857	-12.6083	1.89939e-36	2.31902e-34	C1_C2_down	475.364	1.59261	0.115718	13.7628	4.264e-43	1.17082e-40	C1_C3_up
ENSG00000107954.9	125.748	2.7816	0.255317	10.8947	1.22203e-27	5.92414e-26	C1_C2_up	113.07	-1.70927	0.219816	-7.77594	7.48903e-15	8.76602e-14	C1_C3_down
ENSG00000107984.8	1236.31	1.29256	0.418869	3.08583	0.00202985	0.0040517	C1_C2_up	756.835	-4.87016	0.313823	-15.5188	2.58931e-54	3.41271e-51	C1_C3_down
ENSG00000108797.10	252.757	1.39271	0.201952	6.89623	5.34006e-12	3.76546e-11	C1_C2_up	231.401	-1.04512	0.157121	-6.65165	2.89819e-11	2.06254e-10	C1_C3_down
ENSG00000108852.13	38.9331	1.88781	0.255497	7.38878	1.48179e-13	1.27372e-12	C1_C2_up	37.1951	-1.08453	0.191833	-5.65352	1.57193e-08	7.30021e-08	C1_C3_down
ENSG00000109113.16	1402.67	2.8757	0.222811	12.9065	4.13924e-38	6.34651e-36	C1_C2_up	1260.11	-1.75035	0.182348	-9.59893	8.07765e-22	2.25558e-20	C1_C3_down
ENSG00000109181.10	7885.58	-2.21633	0.254707	-8.7015	3.27539e-18	4.97573e-17	C1_C2_down	8465.9	2.02916	0.208156	9.74829	1.87594e-22	5.72337e-21	C1_C3_up
ENSG00000109265.11	63.8271	2.17242	0.310976	6.98583	2.83173e-12	2.06066e-11	C1_C2_up	60.2995	-1.24014	0.243971	-5.08313	3.7126e-07	1.41177e-06	C1_C3_down
ENSG00000109511.9	461.171	-1.66412	0.263865	-6.30672	2.85017e-10	1.62272e-09	C1_C2_down	796.862	2.39756	0.197491	12.1401	6.47595e-34	6.09664e-32	C1_C3_up
ENSG00000110195.10	89.8221	2.63585	0.373179	7.06323	1.62671e-12	1.2146e-11	C1_C2_up	79.8406	-1.7036	0.306774	-5.55328	2.80354e-08	1.25426e-07	C1_C3_down
ENSG00000110436.10	4217.27	-3.1451	0.276762	-11.3639	6.32307e-30	3.75568e-28	C1_C2_down	1798.72	1.25794	0.250673	5.01825	5.21441e-07	1.93703e-06	C1_C3_up
ENSG00000110680.11	139.875	2.89074	0.4164	6.94222	3.85988e-12	2.76911e-11	C1_C2_up	114.582	-2.39474	0.326175	-7.34188	2.10616e-13	2.01446e-12	C1_C3_down
ENSG00000110777.10	157.783	1.72298	0.275702	6.24942	4.1199e-10	2.29514e-09	C1_C2_up	146.097	-1.15032	0.22743	-5.0579	4.23906e-07	1.60088e-06	C1_C3_down
ENSG00000110887.6	1787.55	-1.64672	0.224335	-7.34048	2.1283e-13	1.79436e-12	C1_C2_down	2615.83	2.09513	0.179743	11.6562	2.13242e-31	1.49496e-29	C1_C3_up
ENSG00000111087.8	71.5966	1.86674	0.195583	9.5445	1.36766e-21	3.2089e-20	C1_C2_up	68.2346	-1.08273	0.152355	-7.1066	1.1894e-12	1.0206e-11	C1_C3_down
ENSG00000111275.11	32159.8	-1.76627	0.130828	-13.5008	1.54737e-41	3.4006e-39	C1_C2_down	31439.2	1.45913	0.102192	14.2784	2.98443e-46	1.1569e-43	C1_C3_up
ENSG00000111344.10	94.5772	3.83107	0.297806	12.8643	7.14418e-38	1.07049e-35	C1_C2_up	90.3925	-1.59279	0.256777	-6.20301	5.53939e-10	3.20497e-09	C1_C3_down
ENSG00000111674.7	377.539	2.57387	0.218253	11.793	4.23914e-32	3.00523e-30	C1_C2_up	327.525	-1.84164	0.187405	-9.82704	8.61167e-23	2.74159e-21	C1_C3_down
ENSG00000111713.2	1249.52	-2.84255	0.263893	-10.7716	4.68672e-27	2.131e-25	C1_C2_down	2017.1	3.26367	0.211622	15.4222	1.16129e-53	1.27548e-50	C1_C3_up
ENSG00000112559.12	211.542	3.16088	0.241322	13.0982	3.37289e-39	5.70191e-37	C1_C2_up	190.221	-1.80557	0.197013	-9.1647	4.96848e-20	1.14885e-18	C1_C3_down
ENSG00000113361.11	683.027	1.92381	0.25618	7.50958	5.93195e-14	5.35011e-13	C1_C2_up	546.388	-2.0344	0.184734	-11.0126	3.32355e-28	1.73827e-26	C1_C3_down
ENSG00000113790.9	8418.43	-2.20275	0.153593	-14.3415	1.20487e-46	4.18089e-44	C1_C2_down	8679.08	1.94739	0.12757	15.2653	1.30151e-52	8.57692e-50	C1_C3_up
ENSG00000114268.10	266.743	1.19646	0.195354	6.12457	9.09288e-10	4.76924e-09	C1_C2_up	225.718	-1.28037	0.151141	-8.4713	2.4266e-17	3.90985e-16	C1_C3_down
ENSG00000114270.14	1690.46	-2.51009	0.278309	-9.01906	1.89707e-19	3.34422e-18	C1_C2_down	337.701	-1.12006	0.177005	-6.32786	2.48592e-10	1.51969e-09	C1_C3_down
ENSG00000114854.6	213.039	1.77517	0.32034	5.54152	2.99859e-08	1.28961e-07	C1_C2_up	156.479	-2.65256	0.255874	-10.3667	3.51543e-25	1.38723e-23	C1_C3_down
ENSG00000114923.15	161.096	3.84498	0.309081	12.44	1.58461e-35	1.63239e-33	C1_C2_up	151.773	-1.66588	0.272616	-6.11074	9.9173e-10	5.5574e-09	C1_C3_down
ENSG00000115361.6	402.935	-2.54431	0.281502	-9.03834	1.59072e-19	2.83448e-18	C1_C2_down	437.853	2.34908	0.221529	10.6039	2.85685e-26	1.2895e-24	C1_C3_up
ENSG00000115457.8	24703.7	-1.75282	0.258359	-6.78446	1.16522e-11	7.87925e-11	C1_C2_down	22533.5	1.30693	0.210002	6.22343	4.86392e-10	2.83657e-09	C1_C3_up
ENSG00000115468.10	892.511	-1.88346	0.235113	-8.01085	1.13917e-15	1.26228e-14	C1_C2_down	775.787	1.33973	0.188315	7.11433	1.12461e-12	9.67521e-12	C1_C3_up
ENSG00000115526.9	198.764	1.67712	0.192538	8.71058	3.02315e-18	4.6138e-17	C1_C2_up	174.15	-1.38661	0.15347	-9.03507	1.63902e-19	3.54135e-18	C1_C3_down
ENSG00000116017.9	1275.76	2.90723	0.205007	14.1811	1.19883e-45	3.76376e-43	C1_C2_up	1093.84	-2.04996	0.172195	-11.9049	1.11648e-32	9.31338e-31	C1_C3_down
ENSG00000116031.8	39.8343	2.89577	0.301065	9.61843	6.68442e-22	1.64442e-20	C1_C2_up	34.4873	-1.9787	0.24205	-8.17474	2.96492e-16	4.12212e-15	C1_C3_down
ENSG00000116141.14	77.4055	1.25959	0.25176	5.00316	5.63989e-07	1.9895e-06	C1_C2_up	62.6684	-1.52114	0.181973	-8.35915	6.31705e-17	9.54802e-16	C1_C3_down
ENSG00000116711.9	53.5578	1.67987	0.240231	6.99271	2.69629e-12	1.96644e-11	C1_C2_up	49.6524	-1.12333	0.188902	-5.94665	2.73694e-09	1.43374e-08	C1_C3_down
ENSG00000116741.7	1150.1	1.95496	0.207242	9.43323	3.97663e-21	8.91765e-20	C1_C2_up	1046	-1.33694	0.176639	-7.56876	3.76816e-14	3.99231e-13	C1_C3_down
ENSG00000116990.10	893.184	-1.77191	0.167962	-10.5495	5.10745e-26	2.01637e-24	C1_C2_down	879.597	1.47917	0.1491	9.92062	3.3863e-23	1.11023e-21	C1_C3_up
ENSG00000117013.13	54.712	1.71674	0.230263	7.45558	8.94731e-14	7.91807e-13	C1_C2_up	46.3423	-1.57891	0.190511	-8.28779	1.15374e-16	1.68211e-15	C1_C3_down
ENSG00000117394.18	681.609	1.21747	0.219997	5.53403	3.12951e-08	1.34241e-07	C1_C2_up	536.534	-1.64877	0.179206	-9.20043	3.56528e-20	8.36127e-19	C1_C3_down
ENSG00000117407.15	26.1883	1.35186	0.2014	6.71229	1.91591e-11	1.26316e-10	C1_C2_up	22.9693	-1.1983	0.157475	-7.60949	2.75175e-14	2.99241e-13	C1_C3_down
ENSG00000118094.10	215.801	-2.54473	0.278709	-9.13042	6.82371e-20	1.28173e-18	C1_C2_down	167.042	1.75407	0.232011	7.56028	4.02207e-14	4.24087e-13	C1_C3_up
ENSG00000118298.9	402.083	-1.99344	0.232708	-8.56628	1.06879e-17	1.5453e-16	C1_C2_down	292.573	1.08175	0.193492	5.59065	2.2622e-08	1.02813e-07	C1_C3_up
ENSG00000119913.4	38.7194	-2.78577	0.28122	-9.90602	3.91932e-23	1.10902e-21	C1_C2_down	18.5771	1.09073	0.223983	4.86972	1.11756e-06	3.94468e-06	C1_C3_up
ENSG00000120341.17	146.734	-1.16441	0.159441	-7.30307	2.81283e-13	2.30372e-12	C1_C2_down	153.546	1.079	0.120515	8.95327	3.45114e-19	7.1072e-18	C1_C3_up
ENSG00000120915.12	4209.86	-1.22907	0.150267	-8.17922	2.85685e-16	3.44968e-15	C1_C2_down	5483.13	1.56148	0.130601	11.9561	6.03186e-33	5.23026e-31	C1_C3_up
ENSG00000121316.9	589.508	2.4639	0.229923	10.7162	8.54366e-27	3.70581e-25	C1_C2_up	505.404	-1.88088	0.182873	-10.2852	8.2153e-25	3.05869e-23	C1_C3_down
ENSG00000121690.8	1081.49	-1.83875	0.156097	-11.7795	4.97814e-32	3.49158e-30	C1_C2_down	967.34	1.35062	0.127248	10.6141	2.56295e-26	1.16482e-24	C1_C3_up
ENSG00000121691.4	13671.4	-1.3132	0.116113	-11.3097	1.17495e-29	6.79513e-28	C1_C2_down	15794.1	1.39955	0.0983349	14.2325	5.76059e-46	1.99802e-43	C1_C3_up
ENSG00000122778.8	403.771	-1.14745	0.220492	-5.20408	1.94963e-07	7.3367e-07	C1_C2_down	178.827	-1.4562	0.173023	-8.41622	3.88824e-17	6.1154e-16	C1_C3_down
ENSG00000123243.13	1980.79	4.35835	0.346464	12.5795	2.73703e-36	3.22236e-34	C1_C2_up	1523.77	-3.64203	0.276695	-13.1626	1.43991e-39	2.71114e-37	C1_C3_down
ENSG00000124507.9	151.081	2.31209	0.265515	8.70796	3.09399e-18	4.71101e-17	C1_C2_up	149.38	-1.10154	0.243619	-4.52156	6.13854e-06	1.93462e-05	C1_C3_down
ENSG00000124731.11	78.7955	1.7949	0.306326	5.85944	4.64427e-09	2.22851e-08	C1_C2_up	61.7661	-2.12413	0.238112	-8.92073	4.63236e-19	9.36419e-18	C1_C3_down
ENSG00000124766.5	2506.21	1.91373	0.187634	10.1992	1.99831e-24	6.30377e-23	C1_C2_up	1994.65	-2.07522	0.142481	-14.5649	4.6968e-48	2.06346e-45	C1_C3_down
ENSG00000125869.8	94.389	3.95753	0.334581	11.8283	2.78581e-32	2.01834e-30	C1_C2_up	86.3524	-3.64991	0.266669	-13.687	1.2135e-42	3.1988e-40	C1_C3_down
ENSG00000126231.12	741.617	-1.25141	0.237804	-5.26235	1.42224e-07	5.49316e-07	C1_C2_down	1060.23	1.75148	0.182264	9.60958	7.28439e-22	2.05146e-20	C1_C3_up
ENSG00000126262.4	33.7091	2.52288	0.248067	10.1701	2.69528e-24	8.38208e-23	C1_C2_up	28.7996	-1.93647	0.207151	-9.34808	8.92503e-21	2.25348e-19	C1_C3_down
ENSG00000128298.15	815.2	1.29962	0.255532	5.08594	3.65817e-07	1.32227e-06	C1_C2_up	722.563	-1.12674	0.191209	-5.89269	3.79968e-09	1.95015e-08	C1_C3_down
ENSG00000128596.15	19.6012	1.28755	0.195012	6.60239	4.04594e-11	2.54289e-10	C1_C2_up	19.3487	-1.44778	0.165041	-8.77224	1.75148e-18	3.29778e-17	C1_C3_down
ENSG00000128641.16	9632.6	-1.2628	0.10652	-11.855	2.02646e-32	1.4845e-30	C1_C2_down	9872.03	1.11957	0.0871892	12.8407	9.69738e-38	1.4524e-35	C1_C3_up
ENSG00000128655.15	322.163	-2.19242	0.226376	-9.68486	3.49671e-22	9.00539e-21	C1_C2_down	217.977	1.13729	0.198758	5.72197	1.05298e-08	5.0247e-08	C1_C3_up
ENSG00000129195.14	113.546	2.79354	0.214455	13.0262	8.68027e-39	1.39583e-36	C1_C2_up	101.657	-1.73005	0.19121	-9.04794	1.45691e-19	3.17916e-18	C1_C3_down
ENSG00000129521.12	661.515	3.26871	0.23763	13.7554	4.72419e-43	1.24586e-40	C1_C2_up	605.196	-1.74503	0.201048	-8.67966	3.96943e-18	7.08904e-17	C1_C3_down
ENSG00000132031.11	154.753	-1.08319	0.337679	-3.20774	0.00133783	0.00276586	C1_C2_down	57.5616	-2.85515	0.229662	-12.4319	1.75332e-35	1.86361e-33	C1_C3_down
ENSG00000132329.9	4856.44	-1.42801	0.216036	-6.61005	3.84202e-11	2.42629e-10	C1_C2_down	4585.33	1.09236	0.182813	5.9753	2.29673e-09	1.21668e-08	C1_C3_up
ENSG00000132639.11	371.071	2.4073	0.287433	8.37516	5.51509e-17	7.37546e-16	C1_C2_up	286.344	-2.62799	0.237323	-11.0735	1.68772e-28	9.19177e-27	C1_C3_down
ENSG00000132677.11	3948.09	-3.4296	0.310951	-11.0294	2.75671e-28	1.38741e-26	C1_C2_down	524.513	-1.71162	0.293088	-5.83994	5.22185e-09	2.62487e-08	C1_C3_down
ENSG00000132698.12	448.178	6.51852	0.480476	13.5668	6.30332e-42	1.43303e-39	C1_C2_up	336.791	-4.75673	0.382673	-12.4303	1.78986e-35	1.87225e-33	C1_C3_down
ENSG00000132840.8	11618.7	-1.41599	0.175842	-8.05265	8.10235e-16	9.16274e-15	C1_C2_down	11396.8	1.15795	0.145423	7.96264	1.68402e-15	2.14656e-14	C1_C3_up
ENSG00000132932.15	28.126	2.60756	0.274569	9.49694	2.16154e-21	4.98102e-20	C1_C2_up	23.3429	-2.14439	0.212309	-10.1003	5.50608e-24	1.88985e-22	C1_C3_down
ENSG00000133256.11	70.3701	1.62188	0.2236	7.25348	4.06183e-13	3.2698e-12	C1_C2_up	65.8317	-1.06414	0.190613	-5.5827	2.36818e-08	1.0704e-07	C1_C3_down
ENSG00000133805.14	196.721	1.01101	0.15231	6.63786	3.1827e-11	2.03132e-10	C1_C2_up	168.081	-1.09326	0.125124	-8.73735	2.38648e-18	4.39298e-17	C1_C3_down
ENSG00000134028.13	116.44	2.5541	0.318791	8.01182	1.13021e-15	1.25446e-14	C1_C2_up	100.564	-1.83946	0.249957	-7.3591	1.85151e-13	1.79659e-12	C1_C3_down
ENSG00000134042.11	100.245	-1.81322	0.190933	-9.49661	2.16829e-21	4.98102e-20	C1_C2_down	82.8018	1.17234	0.152327	7.6962	1.40169e-14	1.5763e-13	C1_C3_up
ENSG00000134201.9	35.2725	-1.10946	0.297519	-3.72905	0.000192203	0.000462649	C1_C2_down	43.8939	1.38434	0.232274	5.95994	2.52325e-09	1.33025e-08	C1_C3_up
ENSG00000134463.13	3465.81	-1.297	0.182845	-7.09346	1.30803e-12	9.90112e-12	C1_C2_down	3684.23	1.22148	0.155797	7.84022	4.49751e-15	5.42831e-14	C1_C3_up
ENSG00000135749.17	257.676	2.12443	0.196122	10.8322	2.42351e-27	1.12523e-25	C1_C2_up	234.773	-1.3937	0.155417	-8.96751	3.03283e-19	6.32479e-18	C1_C3_down
ENSG00000135919.11	1779.99	1.20818	0.26587	4.54424	5.51346e-06	1.70979e-05	C1_C2_up	1362.77	-1.79091	0.187253	-9.56413	1.13154e-21	3.09414e-20	C1_C3_down
ENSG00000136231.12	234.155	3.02667	0.318528	9.50206	2.05771e-21	4.77693e-20	C1_C2_up	214.816	-1.66247	0.280978	-5.91673	3.28415e-09	1.70012e-08	C1_C3_down
ENSG00000136490.7	911.717	1.72041	0.171487	10.0323	1.099e-23	3.2786e-22	C1_C2_up	856.817	-1.08774	0.14072	-7.72983	1.0769e-14	1.23422e-13	C1_C3_down
ENSG00000136883.11	1640.57	1.61965	0.200804	8.06581	7.27528e-16	8.26998e-15	C1_C2_up	1431.16	-1.37264	0.169446	-8.10075	5.46221e-16	7.28663e-15	C1_C3_down
ENSG00000136928.4	73.2786	1.29355	0.381349	3.39204	0.000693738	0.00150951	C1_C2_up	188.093	1.11532	0.348589	3.19952	0.00137658	0.00285452	C1_C3_up
ENSG00000137269.13	657.497	2.08409	0.180292	11.5595	6.60969e-31	4.35777e-29	C1_C2_up	595.944	-1.4109	0.144506	-9.76364	1.6126e-22	4.96592e-21	C1_C3_down
ENSG00000137273.3	27.9445	2.1472	0.25242	8.50643	1.79365e-17	2.52682e-16	C1_C2_up	25.5429	-1.38673	0.200007	-6.9334	4.1083e-12	3.27769e-11	C1_C3_down
ENSG00000137309.18	5342.15	1.06712	0.141298	7.55224	4.27843e-14	3.93413e-13	C1_C2_up	4281.68	-1.43653	0.114525	-12.5433	4.3252e-36	5.08983e-34	C1_C3_down
ENSG00000137331.11	1957.21	1.49607	0.187593	7.97508	1.52285e-15	1.65406e-14	C1_C2_up	1778.06	-1.12081	0.159093	-7.04501	1.85455e-12	1.54702e-11	C1_C3_down
ENSG00000137868.17	58.3543	2.31011	0.341761	6.75944	1.38529e-11	9.2817e-11	C1_C2_up	49.0598	-1.89543	0.269245	-7.0398	1.92518e-12	1.60391e-11	C1_C3_down
ENSG00000138336.8	88.5927	2.03597	0.184045	11.0623	1.91072e-28	9.76539e-27	C1_C2_up	86.53	-1.05442	0.153187	-6.8832	5.85226e-12	4.5749e-11	C1_C3_down
ENSG00000138356.12	39555.4	-2.54278	0.201268	-12.6338	1.37429e-36	1.74244e-34	C1_C2_down	22140.5	1.1258	0.193972	5.80396	6.47681e-09	3.20678e-08	C1_C3_up
ENSG00000138735.14	267.621	1.14897	0.184416	6.23034	4.65432e-10	2.55716e-09	C1_C2_up	232.155	-1.11779	0.140575	-7.95155	1.84197e-15	2.34336e-14	C1_C3_down
ENSG00000138759.16	778.538	2.20793	0.341496	6.46547	1.00986e-10	6.06378e-10	C1_C2_up	537.048	-4.03652	0.240908	-16.7554	5.16989e-63	1.13565e-59	C1_C3_down
ENSG00000138772.11	192.522	1.9174	0.324233	5.91366	3.34595e-09	1.64014e-08	C1_C2_up	148.059	-2.31149	0.244855	-9.44023	3.71971e-21	9.6889e-20	C1_C3_down
ENSG00000138792.8	1866.29	-1.40861	0.181124	-7.77703	7.42459e-15	7.49622e-14	C1_C2_down	1871.87	1.19885	0.138192	8.67521	4.12791e-18	7.35215e-17	C1_C3_up
ENSG00000139354.9	338.251	1.77	0.132425	13.366	9.55e-41	1.90797e-38	C1_C2_up	318.696	-1.10111	0.112515	-9.78637	1.28844e-22	4.0051e-21	C1_C3_down
ENSG00000139572.3	22.6035	2.641	0.280993	9.39882	5.51797e-21	1.21266e-19	C1_C2_up	19.7218	-1.81533	0.21278	-8.53151	1.44444e-17	2.4221e-16	C1_C3_down
ENSG00000139714.11	15.5604	1.14044	0.18528	6.15521	7.49781e-10	3.98975e-09	C1_C2_up	16.8857	-1.03764	0.15674	-6.62012	3.58918e-11	2.51892e-10	C1_C3_down
ENSG00000140279.11	631.816	4.96292	0.392906	12.6313	1.41871e-36	1.76482e-34	C1_C2_up	630.462	-1.49174	0.331995	-4.49328	7.01343e-06	2.19149e-05	C1_C3_down
ENSG00000140459.16	334.768	-1.5353	0.292237	-5.2536	1.49154e-07	5.7306e-07	C1_C2_down	373.822	1.5164	0.248264	6.10799	1.00891e-09	5.64408e-09	C1_C3_up
ENSG00000140465.12	4512.06	-5.69835	0.356246	-15.9956	1.37214e-57	1.13082e-54	C1_C2_down	432.651	2.31416	0.299913	7.71609	1.19951e-14	1.3629e-13	C1_C3_up
ENSG00000140534.12	154.118	1.67991	0.163961	10.2458	1.23609e-24	3.97539e-23	C1_C2_up	146.377	-1.02517	0.145167	-7.06199	1.64133e-12	1.38494e-11	C1_C3_down
ENSG00000140807.5	2852.89	-3.06199	0.336085	-9.11076	8.18101e-20	1.51936e-18	C1_C2_down	299.08	-2.32424	0.238591	-9.74151	2.00553e-22	6.06258e-21	C1_C3_down
ENSG00000141314.11	181.318	-3.32381	0.32179	-10.3291	5.20297e-25	1.75914e-23	C1_C2_down	28.149	-1.23049	0.250465	-4.91284	8.97661e-07	3.20802e-06	C1_C3_down
ENSG00000141526.13	1649.99	2.52465	0.202264	12.482	9.36503e-36	1.02906e-33	C1_C2_up	1364.12	-2.15426	0.164461	-13.0989	3.33931e-39	5.94758e-37	C1_C3_down
ENSG00000141738.12	876.016	1.10259	0.176905	6.23267	4.5855e-10	2.52566e-09	C1_C2_up	762.697	-1.07922	0.137326	-7.85886	3.87639e-15	4.7167e-14	C1_C3_down
ENSG00000141756.17	2137.55	1.73848	0.247056	7.0368	1.96706e-12	1.45553e-11	C1_C2_up	1677.67	-2.05881	0.173827	-11.844	2.31157e-32	1.85771e-30	C1_C3_down
ENSG00000142182.7	16.5218	-1.27247	0.332447	-3.82759	0.000129403	0.000320494	C1_C2_down	29.6768	2.17538	0.272224	7.99113	1.33709e-15	1.72098e-14	C1_C3_up
ENSG00000142227.9	756.769	1.26321	0.181532	6.95862	3.4361e-12	2.47587e-11	C1_C2_up	679.075	-1.04181	0.14168	-7.35322	1.93492e-13	1.86148e-12	C1_C3_down
ENSG00000142279.11	216.923	1.47025	0.191074	7.69466	1.41869e-14	1.37753e-13	C1_C2_up	196.838	-1.10859	0.15414	-7.19212	6.37949e-13	5.68888e-12	C1_C3_down
ENSG00000142549.9	55.7391	1.31993	0.302368	4.3653	1.26949e-05	3.71659e-05	C1_C2_up	46.189	-1.45725	0.232779	-6.26022	3.8444e-10	2.28652e-09	C1_C3_down
ENSG00000143036.15	1005.26	1.01519	0.172719	5.8777	4.16014e-09	2.0097e-08	C1_C2_up	852.356	-1.1373	0.155453	-7.316	2.55474e-13	2.41893e-12	C1_C3_down
ENSG00000143147.13	161.028	1.53131	0.179278	8.54156	1.32416e-17	1.89375e-16	C1_C2_up	147.125	-1.11195	0.13635	-8.1551	3.48884e-16	4.78988e-15	C1_C3_down
ENSG00000143257.10	2371.19	-1.89534	0.23228	-8.15972	3.35802e-16	4.01076e-15	C1_C2_down	2817.55	1.92933	0.186628	10.3379	4.75076e-25	1.83085e-23	C1_C3_up
ENSG00000143297.17	46.2525	1.24898	0.376951	3.31337	0.00092179	0.00196424	C1_C2_up	39.7665	-1.22132	0.285393	-4.27943	1.87376e-05	5.49049e-05	C1_C3_down
ENSG00000143512.11	419.305	-2.19192	0.394081	-5.56211	2.66537e-08	1.15307e-07	C1_C2_down	67.1747	-1.30465	0.286853	-4.54815	5.41192e-06	1.71877e-05	C1_C3_down
ENSG00000143797.10	147.188	1.97401	0.236196	8.35752	6.40515e-17	8.47975e-16	C1_C2_up	135.796	-1.26677	0.18547	-6.83009	8.48636e-12	6.51049e-11	C1_C3_down
ENSG00000143839.13	134.377	-2.77261	0.325478	-8.5186	1.615e-17	2.28983e-16	C1_C2_down	83.6415	1.57653	0.250114	6.30326	2.91447e-10	1.76205e-09	C1_C3_up
ENSG00000143845.13	5013.89	-1.61741	0.198832	-8.13455	4.13469e-16	4.85053e-15	C1_C2_down	7093.17	2.01062	0.165335	12.1609	5.02068e-34	4.79512e-32	C1_C3_up
ENSG00000143867.6	102.318	-1.3683	0.275932	-4.95883	7.09177e-07	2.47256e-06	C1_C2_down	42.8488	-1.29633	0.19724	-6.57234	4.95304e-11	3.40006e-10	C1_C3_down
ENSG00000143994.12	216.023	-3.22241	0.195404	-16.491	4.25498e-61	4.67552e-58	C1_C2_down	79.3306	1.04187	0.156583	6.65382	2.85589e-11	2.03611e-10	C1_C3_up
ENSG00000144331.17	486.31	-2.53963	0.244279	-10.3964	2.57344e-25	9.37385e-24	C1_C2_down	318.54	1.4323	0.19219	7.45251	9.15811e-14	9.24226e-13	C1_C3_up
ENSG00000144354.12	283.717	2.18126	0.274316	7.95165	1.84046e-15	1.97948e-14	C1_C2_up	233.124	-2.01636	0.229956	-8.76845	1.81141e-18	3.4009e-17	C1_C3_down
ENSG00000144959.8	681.304	2.1049	0.205479	10.2439	1.26091e-24	4.03553e-23	C1_C2_up	620.308	-1.38732	0.161741	-8.57742	9.7023e-18	1.66073e-16	C1_C3_down
ENSG00000145198.13	21.6576	2.06384	0.238174	8.66528	4.50419e-18	6.7645e-17	C1_C2_up	22.7481	-1.74519	0.200386	-8.70914	3.06176e-18	5.52794e-17	C1_C3_down
ENSG00000145287.9	109.54	1.01482	0.252719	4.01561	5.92912e-05	0.000156238	C1_C2_up	95.3612	-1.02293	0.202935	-5.04068	4.6388e-07	1.74087e-06	C1_C3_down
ENSG00000145358.5	28.5367	1.17522	0.25127	4.67711	2.90948e-06	9.43079e-06	C1_C2_up	24.8195	-1.12778	0.200263	-5.6315	1.78648e-08	8.21555e-08	C1_C3_down
ENSG00000145692.13	9954.74	-1.92125	0.285688	-6.72497	1.75627e-11	1.16139e-10	C1_C2_down	16866	2.55865	0.234324	10.9193	9.32225e-28	4.5846e-26	C1_C3_up
ENSG00000145708.9	130.734	-2.09128	0.288597	-7.24638	4.28062e-13	3.43335e-12	C1_C2_down	191.771	2.46414	0.250425	9.83985	7.58264e-23	2.42571e-21	C1_C3_up
ENSG00000145920.13	5326.49	-1.55362	0.471418	-3.29564	0.000981993	0.00208377	C1_C2_down	974.12	-1.45678	0.423598	-3.43907	0.000583726	0.00130753	C1_C3_down
ENSG00000146070.15	480.096	2.0021	0.217597	9.20096	3.54761e-20	6.89952e-19	C1_C2_up	437.571	-1.35744	0.17511	-7.75192	9.05138e-15	1.04463e-13	C1_C3_down
ENSG00000146678.8	32215	-1.56537	0.245582	-6.37414	1.83993e-10	1.07161e-09	C1_C2_down	27866.9	1.02915	0.208142	4.94445	7.63596e-07	2.76185e-06	C1_C3_up
ENSG00000147100.8	2963.99	-1.3841	0.180062	-7.68678	1.50879e-14	1.46071e-13	C1_C2_down	3010.06	1.2021	0.146494	8.20579	2.29076e-16	3.22566e-15	C1_C3_up
ENSG00000148204.10	10.8061	1.92809	0.262381	7.34842	2.00558e-13	1.69523e-12	C1_C2_up	9.97768	-1.27011	0.220995	-5.74726	9.06998e-09	4.38205e-08	C1_C3_down
ENSG00000148218.14	8628.68	-1.47244	0.11588	-12.7066	5.43379e-37	7.31122e-35	C1_C2_down	8026.91	1.10084	0.0960215	11.4646	1.98762e-30	1.30984e-28	C1_C3_up
ENSG00000148357.15	170.662	1.27261	0.272248	4.67445	2.94749e-06	9.54459e-06	C1_C2_up	648.712	2.31705	0.226769	10.2177	1.65261e-24	5.91885e-23	C1_C3_up
ENSG00000149124.9	2821.57	-3.92371	0.284759	-13.7791	3.40685e-43	9.3589e-41	C1_C2_down	2938.85	3.58226	0.243748	14.6966	6.78038e-49	3.43713e-46	C1_C3_up
ENSG00000149328.13	71.1817	2.22389	0.328868	6.76225	1.35863e-11	9.11238e-11	C1_C2_up	61.4407	-1.72581	0.242237	-7.12447	1.04481e-12	9.02398e-12	C1_C3_down
ENSG00000149403.10	53.0714	2.11936	0.278031	7.62276	2.48309e-14	2.35216e-13	C1_C2_up	47.4749	-1.49153	0.247568	-6.02473	1.6939e-09	9.11247e-09	C1_C3_down
ENSG00000149476.13	5834.28	-1.42788	0.15539	-9.18903	3.96411e-20	7.64192e-19	C1_C2_down	7531.22	1.69886	0.145606	11.6675	1.86813e-31	1.35285e-29	C1_C3_up
ENSG00000149582.14	298.318	-1.05095	0.195155	-5.38521	7.23606e-08	2.93403e-07	C1_C2_down	349.85	1.22179	0.167112	7.31117	2.64834e-13	2.50037e-12	C1_C3_up
ENSG00000150337.12	102.484	1.72384	0.234892	7.33886	2.15419e-13	1.81387e-12	C1_C2_up	94.6147	-1.15487	0.184934	-6.24475	4.2448e-10	2.50656e-09	C1_C3_down
ENSG00000150551.10	432.844	2.0993	0.284328	7.38336	1.54343e-13	1.32326e-12	C1_C2_up	377.67	-1.62116	0.24102	-6.72623	1.7411e-11	1.27771e-10	C1_C3_down
ENSG00000150656.13	151.836	-1.79384	0.358811	-4.99939	5.75126e-07	2.02446e-06	C1_C2_down	457.73	3.39501	0.280783	12.0913	1.17482e-33	1.07529e-31	C1_C3_up
ENSG00000151552.10	4914.66	-1.29171	0.120805	-10.6926	1.10296e-26	4.6915e-25	C1_C2_down	4912.95	1.09104	0.104109	10.4797	1.07084e-25	4.49478e-24	C1_C3_up
ENSG00000151572.15	16.8175	1.35211	0.278784	4.85003	1.23446e-06	4.18016e-06	C1_C2_up	15.3571	-1.01831	0.213164	-4.7771	1.77841e-06	6.09133e-06	C1_C3_down
ENSG00000151631.8	204.259	-2.40676	0.262891	-9.15498	5.43671e-20	1.03298e-18	C1_C2_down	191.524	1.96688	0.215375	9.13236	6.70239e-20	1.53364e-18	C1_C3_up
ENSG00000151892.13	1794.77	-2.14286	0.298668	-7.17471	7.24599e-13	5.62033e-12	C1_C2_down	1265.08	1.17328	0.234929	4.99419	5.90832e-07	2.17518e-06	C1_C3_up
ENSG00000152078.8	3922.78	-1.20122	0.138969	-8.64378	5.43828e-18	8.09359e-17	C1_C2_down	4940.78	1.47738	0.118609	12.4559	1.29904e-35	1.40339e-33	C1_C3_up
ENSG00000153064.10	43.8573	2.18535	0.299421	7.29857	2.90839e-13	2.37609e-12	C1_C2_up	48.5759	-1.81784	0.246807	-7.36542	1.76588e-13	1.71893e-12	C1_C3_down
ENSG00000153165.17	7.87274	-1.08013	0.187281	-5.76741	8.05007e-09	3.77483e-08	C1_C2_down	8.42019	1.06469	0.154015	6.9129	4.74856e-12	3.75216e-11	C1_C3_up
ENSG00000153303.15	37.7642	1.55502	0.374975	4.147	3.36864e-05	9.2079e-05	C1_C2_up	32.5875	-1.39735	0.310806	-4.4959	6.92777e-06	2.16781e-05	C1_C3_down
ENSG00000153395.8	2587.86	1.33971	0.159538	8.39748	4.56151e-17	6.16271e-16	C1_C2_up	2198.64	-1.33865	0.130623	-10.2482	1.20572e-24	4.38988e-23	C1_C3_down
ENSG00000153898.11	52.1073	1.70407	0.25467	6.69128	2.21224e-11	1.44839e-10	C1_C2_up	48.9053	-1.08117	0.199763	-5.41228	6.22268e-08	2.6542e-07	C1_C3_down
ENSG00000154099.16	72.0601	-1.19814	0.337372	-3.55139	0.000383202	0.00087481	C1_C2_down	75.5151	1.11513	0.28698	3.88575	0.000102012	0.000263219	C1_C3_up
ENSG00000154127.8	222.16	1.60278	0.191719	8.36004	6.26946e-17	8.33358e-16	C1_C2_up	189.487	-1.46641	0.15163	-9.67097	4.00563e-22	1.16287e-20	C1_C3_down
ENSG00000154153.12	478.485	-1.61223	0.287482	-5.60812	2.04538e-08	9.06874e-08	C1_C2_down	742.027	2.16577	0.229205	9.44908	3.41824e-21	8.93898e-20	C1_C3_up
ENSG00000154760.12	432.508	2.74736	0.264295	10.3951	2.61138e-25	9.4598e-24	C1_C2_up	426.305	-1.22751	0.231692	-5.298	1.17075e-07	4.78021e-07	C1_C3_down
ENSG00000154839.8	318.373	1.74009	0.179683	9.6842	3.51951e-22	9.02884e-21	C1_C2_up	300.553	-1.08372	0.155044	-6.98975	2.75379e-12	2.24043e-11	C1_C3_down
ENSG00000157131.10	8995.3	-1.94518	0.212479	-9.15467	5.45245e-20	1.03299e-18	C1_C2_down	9418.98	1.74417	0.164739	10.5874	3.4087e-26	1.52812e-24	C1_C3_up
ENSG00000157193.13	100.126	1.72542	0.20584	8.38236	5.1877e-17	6.95172e-16	C1_C2_up	88.2642	-1.37394	0.182752	-7.51803	5.56075e-14	5.72583e-13	C1_C3_down
ENSG00000157240.3	510.391	1.88797	0.199757	9.45134	3.34531e-21	7.60539e-20	C1_C2_up	476.552	-1.17871	0.150301	-7.84232	4.42296e-15	5.34813e-14	C1_C3_down
ENSG00000157445.13	46.2702	-1.04261	0.252052	-4.13649	3.5266e-05	9.59987e-05	C1_C2_down	24.6517	-1.63499	0.189836	-8.61263	7.14038e-18	1.24156e-16	C1_C3_down
ENSG00000157613.9	434.099	2.96309	0.279007	10.6202	2.40158e-26	9.77384e-25	C1_C2_up	405.712	-1.53103	0.233363	-6.56069	5.35577e-11	3.66126e-10	C1_C3_down
ENSG00000157766.14	116.22	1.30865	0.296265	4.41717	9.99999e-06	2.97116e-05	C1_C2_up	99.4522	-1.28488	0.231872	-5.54131	3.00213e-08	1.33857e-07	C1_C3_down
ENSG00000158089.13	61.9108	1.33655	0.256624	5.2082	1.90678e-07	7.18776e-07	C1_C2_up	60.02	-1.37957	0.211432	-6.52491	6.8041e-11	4.57541e-10	C1_C3_down
ENSG00000158104.10	71236.3	-2.38809	0.329717	-7.24286	4.39305e-13	3.51925e-12	C1_C2_down	48126.3	1.33746	0.267584	4.99828	5.78442e-07	2.13315e-06	C1_C3_up
ENSG00000158517.12	83.6605	1.20934	0.202086	5.98426	2.17379e-09	1.08987e-08	C1_C2_up	72.987	-1.13031	0.158411	-7.13526	9.66021e-13	8.37642e-12	C1_C3_down
ENSG00000158528.10	292.76	1.87238	0.233276	8.02646	1.00323e-15	1.12107e-14	C1_C2_up	257.372	-1.46414	0.191077	-7.6626	1.82199e-14	2.02137e-13	C1_C3_down
ENSG00000158571.9	545.383	-1.67814	0.224253	-7.48322	7.25217e-14	6.47003e-13	C1_C2_down	826.136	2.18078	0.181198	12.0354	2.31557e-33	2.09035e-31	C1_C3_up
ENSG00000159164.8	121.692	1.44018	0.236015	6.10207	1.04703e-09	5.45699e-09	C1_C2_up	97.9027	-1.68555	0.173332	-9.72436	2.37387e-22	7.1433e-21	C1_C3_down
ENSG00000159166.12	4256.62	1.53143	0.242044	6.32708	2.49844e-10	1.43486e-09	C1_C2_up	3933.98	-1.06436	0.189162	-5.62669	1.83702e-08	8.43033e-08	C1_C3_down
ENSG00000159307.17	893.82	-1.55493	0.343297	-4.52941	5.91478e-06	1.8214e-05	C1_C2_down	977.027	1.49547	0.28967	5.16267	2.43447e-07	9.52117e-07	C1_C3_up
ENSG00000159374.16	11.9719	1.67361	0.229106	7.30495	2.77363e-13	2.27727e-12	C1_C2_up	10.9148	-1.21228	0.182897	-6.62822	3.3976e-11	2.39724e-10	C1_C3_down
ENSG00000159398.14	97.8559	-2.35472	0.278668	-8.4499	2.91549e-17	4.02973e-16	C1_C2_down	84.7831	1.77332	0.228395	7.76429	8.21026e-15	9.52563e-14	C1_C3_up
ENSG00000159399.8	680.031	1.28516	0.291763	4.40482	1.05873e-05	3.13294e-05	C1_C2_up	528.294	-1.77186	0.221692	-7.99245	1.32281e-15	1.70594e-14	C1_C3_down
ENSG00000159713.9	379.092	1.31445	0.208614	6.30088	2.95958e-10	1.67922e-09	C1_C2_up	342.498	-1.04314	0.15858	-6.57804	4.76705e-11	3.28607e-10	C1_C3_down
ENSG00000159842.13	899.317	1.65988	0.17055	9.73251	2.19112e-22	5.73255e-21	C1_C2_up	853.588	-1.00966	0.137258	-7.35594	1.89586e-13	1.82657e-12	C1_C3_down
ENSG00000159921.13	2710.98	-1.20442	0.120585	-9.98815	1.71754e-23	4.96657e-22	C1_C2_down	3492.62	1.52363	0.104357	14.6002	2.80189e-48	1.31889e-45	C1_C3_up
ENSG00000160161.8	59.8187	1.64579	0.299367	5.49756	3.85074e-08	1.62952e-07	C1_C2_up	53.6368	-1.24494	0.230762	-5.39492	6.85556e-08	2.89418e-07	C1_C3_down
ENSG00000160180.15	565.328	1.70837	0.300647	5.68233	1.3287e-08	6.04564e-08	C1_C2_up	501.289	-1.35225	0.251228	-5.38256	7.3432e-08	3.08817e-07	C1_C3_down
ENSG00000160183.12	627.476	1.27575	0.331171	3.85225	0.00011704	0.000292289	C1_C2_up	497.079	-1.64868	0.273567	-6.02659	1.67455e-09	9.02266e-09	C1_C3_down
ENSG00000160211.14	3053.82	1.22512	0.209787	5.83982	5.22558e-09	2.49491e-08	C1_C2_up	2292.51	-1.9386	0.15415	-12.5761	2.85751e-36	3.42382e-34	C1_C3_down
ENSG00000160282.12	12882.3	-1.00216	0.22304	-4.4932	7.01615e-06	2.13365e-05	C1_C2_down	15434	1.22664	0.185063	6.62825	3.39693e-11	2.39724e-10	C1_C3_up
ENSG00000160284.13	353.487	1.28986	0.217398	5.93315	2.97171e-09	1.4654e-08	C1_C2_up	307.288	-1.207	0.165651	-7.28642	3.18294e-13	2.97948e-12	C1_C3_down
ENSG00000160352.14	84.7848	2.00219	0.209762	9.54506	1.36032e-21	3.20307e-20	C1_C2_up	81.9271	-1.08694	0.17417	-6.24065	4.35744e-10	2.56618e-09	C1_C3_down
ENSG00000160862.11	32109.7	-1.6499	0.208776	-7.90276	2.72805e-15	2.89056e-14	C1_C2_down	36675.1	1.64962	0.166547	9.90484	3.96585e-23	1.28744e-21	C1_C3_up
ENSG00000160868.13	82723.7	-6.0193	0.361328	-16.6588	2.61124e-62	3.44319e-59	C1_C2_down	13003.8	2.75535	0.306592	8.98702	2.54017e-19	5.33112e-18	C1_C3_up
ENSG00000160957.11	1306.83	1.25335	0.166831	7.51271	5.79178e-14	5.24522e-13	C1_C2_up	1178.03	-1.03519	0.137292	-7.54003	4.6986e-14	4.90709e-13	C1_C3_down
ENSG00000161249.19	848.914	2.82243	0.361892	7.79909	6.23527e-15	6.35381e-14	C1_C2_up	632.723	-3.39618	0.275908	-12.3091	8.09283e-35	7.8429e-33	C1_C3_down
ENSG00000161267.10	6629.64	-1.16741	0.185077	-6.30772	2.83172e-10	1.61361e-09	C1_C2_down	7674	1.28618	0.141474	9.09126	9.79006e-20	2.187e-18	C1_C3_up
ENSG00000161653.9	1848.01	-2.14905	0.207193	-10.3722	3.3189e-25	1.16391e-23	C1_C2_down	1283.99	1.14516	0.174563	6.56017	5.37473e-11	3.67041e-10	C1_C3_up
ENSG00000161682.13	85.1017	1.5505	0.203321	7.62587	2.4239e-14	2.3027e-13	C1_C2_up	78.5205	-1.08502	0.174769	-6.2083	5.35593e-10	3.10974e-09	C1_C3_down
ENSG00000162460.6	438.154	-1.01698	0.267518	-3.80154	0.000143798	0.000353674	C1_C2_down	893.281	2.21628	0.218556	10.1406	3.64992e-24	1.27264e-22	C1_C3_up
ENSG00000162461.7	87.9777	-1.49157	0.159179	-9.37037	7.22801e-21	1.57275e-19	C1_C2_down	117.628	1.81255	0.143736	12.6102	1.85411e-36	2.2627e-34	C1_C3_up
ENSG00000162482.4	2886.71	-1.53868	0.268894	-5.72226	1.05114e-08	4.84968e-08	C1_C2_down	3087.73	1.43416	0.213116	6.72946	1.7029e-11	1.25156e-10	C1_C3_up
ENSG00000162595.4	43.3246	-1.41657	0.260147	-5.44527	5.17258e-08	2.14348e-07	C1_C2_down	62.3262	1.88694	0.233078	8.09576	5.691e-16	7.53418e-15	C1_C3_up
ENSG00000162630.5	62.209	3.234	0.308387	10.4868	9.9333e-26	3.82984e-24	C1_C2_up	50.4615	-2.61564	0.232868	-11.2323	2.83131e-29	1.65118e-27	C1_C3_down
ENSG00000162849.14	328.419	1.64304	0.290414	5.65756	1.53544e-08	6.90529e-08	C1_C2_up	257.085	-1.98845	0.222431	-8.93964	3.90428e-19	7.99043e-18	C1_C3_down
ENSG00000163075.11	151.002	1.02181	0.301844	3.38523	0.000711199	0.00154394	C1_C2_up	118.633	-1.48377	0.25029	-5.92821	3.0625e-09	1.59037e-08	C1_C3_down
ENSG00000163121.8	335.846	1.9235	0.240305	8.0044	1.20054e-15	1.3214e-14	C1_C2_up	340.736	-1.99782	0.196056	-10.19	2.19661e-24	7.78261e-23	C1_C3_down
ENSG00000163749.16	47.3899	-1.21254	0.173934	-6.97127	3.14095e-12	2.27313e-11	C1_C2_down	58.2792	1.4401	0.14026	10.2674	9.88157e-25	3.61775e-23	C1_C3_up
ENSG00000163884.3	3798.45	-1.21247	0.163604	-7.41102	1.25329e-13	1.0901e-12	C1_C2_down	4132.89	1.19812	0.128905	9.29456	1.47823e-20	3.60797e-19	C1_C3_up
ENSG00000163959.8	3271.78	-1.27163	0.261379	-4.86506	1.14421e-06	3.88653e-06	C1_C2_down	4418.24	1.65917	0.200854	8.26059	1.4496e-16	2.09034e-15	C1_C3_up
ENSG00000163993.6	4317.22	3.59328	0.40143	8.95119	3.51668e-19	6.06949e-18	C1_C2_up	4117.58	-1.58068	0.351484	-4.49715	6.88701e-06	2.1571e-05	C1_C3_down
ENSG00000164089.7	1604.91	-1.63691	0.252188	-6.49083	8.53634e-11	5.17756e-10	C1_C2_down	3847.48	2.91644	0.214223	13.6141	3.30298e-42	8.06172e-40	C1_C3_up
ENSG00000164181.12	573.289	2.82781	0.312583	9.0466	1.47486e-19	2.64952e-18	C1_C2_up	554.768	-1.32915	0.234162	-5.67621	1.37708e-08	6.47288e-08	C1_C3_down
ENSG00000164188.7	97.8626	-3.72321	0.238119	-15.6359	4.14372e-55	3.0355e-52	C1_C2_down	34.0845	1.53624	0.205314	7.4824	7.29775e-14	7.45615e-13	C1_C3_up
ENSG00000164362.17	280.098	-2.56008	0.357653	-7.158	8.18626e-13	6.30514e-12	C1_C2_down	253.155	2.04281	0.303111	6.73946	1.58978e-11	1.17451e-10	C1_C3_up
ENSG00000164849.8	68.9014	-1.14014	0.162069	-7.03487	1.99443e-12	1.47413e-11	C1_C2_down	75.4497	1.15426	0.135765	8.50189	1.86531e-17	3.08079e-16	C1_C3_up
ENSG00000164983.7	1065.65	1.18106	0.125018	9.44709	3.48389e-21	7.86619e-20	C1_C2_up	950.412	-1.02522	0.098281	-10.4315	1.78082e-25	7.24421e-24	C1_C3_down
ENSG00000165152.7	532.709	1.30703	0.24456	5.3444	9.07157e-08	3.62039e-07	C1_C2_up	453.393	-1.30627	0.192489	-6.78621	1.15116e-11	8.62061e-11	C1_C3_down
ENSG00000165238.15	1089.11	3.97292	0.331145	11.9975	3.66069e-33	2.94328e-31	C1_C2_up	867.824	-3.02745	0.272697	-11.1019	1.22855e-28	6.74677e-27	C1_C3_down
ENSG00000165443.10	688.913	-1.16526	0.228612	-5.09711	3.44873e-07	1.25483e-06	C1_C2_down	311.243	-1.33597	0.199234	-6.70556	2.00632e-11	1.46096e-10	C1_C3_down
ENSG00000165810.15	358.12	-1.70222	0.184518	-9.22524	2.82924e-20	5.60155e-19	C1_C2_down	359.266	1.45463	0.155663	9.34479	9.20722e-21	2.29384e-19	C1_C3_up
ENSG00000165949.11	13543.5	-1.54972	0.306282	-5.05977	4.19761e-07	1.49999e-06	C1_C2_down	16796.1	1.72164	0.252701	6.81295	9.56144e-12	7.29281e-11	C1_C3_up
ENSG00000166145.13	2389.49	4.12982	0.31516	13.1039	3.12905e-39	5.42891e-37	C1_C2_up	1935.19	-2.87156	0.24396	-11.7706	5.53098e-32	4.28814e-30	C1_C3_down
ENSG00000166257.7	10.3716	1.53618	0.27422	5.602	2.1189e-08	9.3444e-08	C1_C2_up	9.69735	-1.01137	0.217388	-4.65235	3.28169e-06	1.07701e-05	C1_C3_down
ENSG00000166347.17	18011.4	-1.33752	0.139454	-9.59115	8.71092e-22	2.11923e-20	C1_C2_down	18997.3	1.23841	0.110027	11.2555	2.17543e-29	1.28001e-27	C1_C3_up
ENSG00000166546.12	41.37	1.07701	0.243809	4.41744	9.98747e-06	2.96877e-05	C1_C2_up	35.4715	-1.12326	0.183422	-6.12391	9.1307e-10	5.15607e-09	C1_C3_down
ENSG00000166670.8	70.1748	3.68248	0.34764	10.5928	3.21776e-26	1.27799e-24	C1_C2_up	53.8773	-3.4428	0.295105	-11.6663	1.89394e-31	1.35664e-29	C1_C3_down
ENSG00000166816.12	3315.86	-1.66196	0.16841	-9.86851	5.70026e-23	1.58573e-21	C1_C2_down	3720.82	1.62812	0.137834	11.8122	3.37624e-32	2.64874e-30	C1_C3_up
ENSG00000167183.2	496.365	2.50624	0.314977	7.95689	1.76414e-15	1.90985e-14	C1_C2_up	438.92	-1.69665	0.251092	-6.75705	1.40825e-11	1.04509e-10	C1_C3_down
ENSG00000167244.16	176164	2.38417	0.427351	5.57894	2.41984e-08	1.05726e-07	C1_C2_up	146637	-2.02379	0.348885	-5.80074	6.60221e-09	3.26396e-08	C1_C3_down
ENSG00000167642.11	2448.63	3.6524	0.289993	12.5948	2.25632e-36	2.70472e-34	C1_C2_up	2120.07	-2.16128	0.239187	-9.03595	1.62586e-19	3.52448e-18	C1_C3_down
ENSG00000167644.10	116.339	3.27329	0.317832	10.2988	7.13382e-25	2.37542e-23	C1_C2_up	96.7002	-2.40591	0.265052	-9.07711	1.11492e-19	2.47384e-18	C1_C3_down
ENSG00000167701.12	4374.26	-1.10451	0.216833	-5.09385	3.50867e-07	1.27523e-06	C1_C2_down	5789.72	1.49796	0.177061	8.46013	2.67076e-17	4.27192e-16	C1_C3_up
ENSG00000168389.16	887.213	-1.8887	0.316407	-5.96921	2.384e-09	1.18803e-08	C1_C2_down	2548.47	3.39251	0.2534	13.3879	7.1131e-41	1.46486e-38	C1_C3_up
ENSG00000168502.16	397.066	2.26831	0.234923	9.65553	4.65743e-22	1.172e-20	C1_C2_up	341.405	-1.76629	0.179781	-9.82466	8.81692e-23	2.79344e-21	C1_C3_down
ENSG00000168621.13	111.367	-1.76566	0.396482	-4.45333	8.45484e-06	2.53261e-05	C1_C2_down	146.296	2.00441	0.31933	6.27692	3.45356e-10	2.06711e-09	C1_C3_up
ENSG00000168779.18	23.4198	2.39748	0.287043	8.35234	6.69242e-17	8.80702e-16	C1_C2_up	20.6426	-1.67875	0.22241	-7.54802	4.41922e-14	4.62999e-13	C1_C3_down
ENSG00000168874.11	677.081	-1.59839	0.242709	-6.58563	4.52963e-11	2.83338e-10	C1_C2_down	630.303	1.21815	0.2125	5.73247	9.898e-09	4.74729e-08	C1_C3_up
ENSG00000169085.10	150.795	-1.41289	0.209584	-6.7414	1.56869e-11	1.04363e-10	C1_C2_down	192.409	1.66615	0.171738	9.70165	2.96663e-22	8.76687e-21	C1_C3_up
ENSG00000169252.5	368.106	-2.22463	0.2088	-10.6544	1.66334e-26	6.81142e-25	C1_C2_down	242.57	1.12065	0.164659	6.80587	1.00443e-11	7.63463e-11	C1_C3_up
ENSG00000169862.17	700.628	5.04071	0.391971	12.8599	7.56833e-38	1.10884e-35	C1_C2_up	603.437	-2.43759	0.343795	-7.09026	1.33859e-12	1.14118e-11	C1_C3_down
ENSG00000170011.12	1537	-2.72663	0.249716	-10.9189	9.36118e-28	4.57172e-26	C1_C2_down	942.201	1.50119	0.207604	7.23102	4.79368e-13	4.38755e-12	C1_C3_up
ENSG00000170214.3	163.107	-1.74131	0.218055	-7.98566	1.39776e-15	1.5308e-14	C1_C2_down	146.575	1.27497	0.172439	7.39371	1.42788e-13	1.41288e-12	C1_C3_up
ENSG00000170425.3	66.9528	1.59106	0.224847	7.0762	1.4816e-12	1.11382e-11	C1_C2_up	55.286	-1.62417	0.187826	-8.64721	5.27747e-18	9.27427e-17	C1_C3_down
ENSG00000170525.17	2087.35	1.73035	0.22438	7.71171	1.24146e-14	1.21438e-13	C1_C2_up	1777.53	-1.54834	0.173865	-8.90542	5.31851e-19	1.06532e-17	C1_C3_down
ENSG00000170577.7	90.7942	4.11247	0.336734	12.2128	2.6559e-34	2.39868e-32	C1_C2_up	71.4179	-3.25175	0.292868	-11.1031	1.21149e-28	6.70899e-27	C1_C3_down
ENSG00000170684.7	90.7993	1.91713	0.184394	10.3969	2.56092e-25	9.37385e-24	C1_C2_up	76.7521	-1.70871	0.151572	-11.2732	1.77882e-29	1.05607e-27	C1_C3_down
ENSG00000170703.14	26.1941	1.58561	0.293489	5.40261	6.56782e-08	2.68788e-07	C1_C2_up	21.5049	-1.6521	0.247492	-6.67537	2.46609e-11	1.77807e-10	C1_C3_down
ENSG00000170927.13	656.79	1.0712	0.337854	3.17061	0.00152118	0.00311077	C1_C2_up	448.563	-2.44265	0.258299	-9.45668	3.17868e-21	8.379e-20	C1_C3_down
ENSG00000170954.10	69.9398	1.9531	0.22237	8.78313	1.58985e-18	2.52576e-17	C1_C2_up	64.1737	-1.2921	0.181005	-7.13852	9.4342e-13	8.20203e-12	C1_C3_down
ENSG00000170962.11	615.614	1.08239	0.235751	4.59122	4.40669e-06	1.38481e-05	C1_C2_up	520.641	-1.17874	0.182439	-6.46102	1.04e-10	6.77233e-10	C1_C3_down
ENSG00000171004.16	139.323	4.14021	0.404645	10.2317	1.42951e-24	4.55304e-23	C1_C2_up	141.334	-1.33676	0.399868	-3.343	0.000828781	0.00180397	C1_C3_down
ENSG00000171033.11	56.806	3.54068	0.276375	12.8112	1.42007e-37	2.03533e-35	C1_C2_up	50.7753	-1.9363	0.23921	-8.09459	5.74568e-16	7.58798e-15	C1_C3_down
ENSG00000171124.11	49.1207	2.13097	0.28915	7.36976	1.70932e-13	1.45413e-12	C1_C2_up	47.946	-2.24555	0.241323	-9.30517	1.33774e-20	3.30177e-19	C1_C3_down
ENSG00000171503.10	2076.65	-1.11894	0.116209	-9.62867	6.05051e-22	1.49767e-20	C1_C2_down	2428.3	1.26996	0.101461	12.5167	6.04942e-36	6.99398e-34	C1_C3_up
ENSG00000171759.7	31675.8	-1.57836	0.191442	-8.24456	1.65767e-16	2.08569e-15	C1_C2_down	29570.1	1.20114	0.152453	7.87873	3.30713e-15	4.04341e-14	C1_C3_up
ENSG00000172456.15	2554.44	-1.11566	0.202607	-5.5065	3.66033e-08	1.55094e-07	C1_C2_down	4650.83	2.08852	0.154704	13.5001	1.56104e-41	3.54733e-39	C1_C3_up
ENSG00000172831.10	26082.5	-2.11799	0.185703	-11.4053	3.93588e-30	2.42516e-28	C1_C2_down	23798	1.64702	0.150984	10.9086	1.04898e-27	5.0829e-26	C1_C3_up
ENSG00000173432.9	37656.7	-1.52507	0.400035	-3.81234	0.000137659	0.000339539	C1_C2_down	45510.7	1.65338	0.315377	5.24255	1.58371e-07	6.33291e-07	C1_C3_up
ENSG00000173762.6	619.587	1.97905	0.246886	8.01604	1.09211e-15	1.21626e-14	C1_C2_up	530.589	-1.67256	0.191063	-8.75396	2.05994e-18	3.8132e-17	C1_C3_down
ENSG00000174500.11	24.7994	1.58416	0.218342	7.25541	4.00439e-13	3.2275e-12	C1_C2_up	22.4483	-1.17734	0.170053	-6.92333	4.41136e-12	3.49409e-11	C1_C3_down
ENSG00000174885.11	150.215	-1.89393	0.263134	-7.19757	6.12931e-13	4.81651e-12	C1_C2_down	178.481	1.93472	0.216579	8.93306	4.14367e-19	8.42802e-18	C1_C3_up
ENSG00000175003.11	3415.13	-2.21966	0.303844	-7.30526	2.76722e-13	2.27485e-12	C1_C2_down	12084.1	3.96462	0.235308	16.8487	1.07292e-63	3.53527e-60	C1_C3_up
ENSG00000175029.15	515.986	1.60623	0.196273	8.18368	2.75298e-16	3.33035e-15	C1_C2_up	461.271	-1.24466	0.151611	-8.2096	2.2193e-16	3.13173e-15	C1_C3_down
ENSG00000175130.6	4424.74	1.09894	0.149929	7.32978	2.30537e-13	1.92884e-12	C1_C2_up	3623.57	-1.35693	0.114389	-11.8625	1.85383e-32	1.50824e-30	C1_C3_down
ENSG00000175147.10	38.7683	2.47041	0.306113	8.07024	7.01611e-16	8.00298e-15	C1_C2_up	29.0826	-2.9878	0.224877	-13.2864	2.77671e-40	5.38192e-38	C1_C3_down
ENSG00000175264.6	267.737	1.74858	0.208168	8.39988	4.46922e-17	6.06287e-16	C1_C2_up	243.32	-1.23686	0.155915	-7.93292	2.14058e-15	2.68183e-14	C1_C3_down
ENSG00000175857.7	28.2617	1.79847	0.238938	7.52693	5.19489e-14	4.7372e-13	C1_C2_up	26.7673	-1.08055	0.190947	-5.6589	1.52343e-08	7.08495e-08	C1_C3_down
ENSG00000176170.12	1562.14	3.62156	0.24968	14.5048	1.12918e-47	4.13595e-45	C1_C2_up	1262.7	-2.79252	0.207521	-13.4566	2.81514e-41	5.98443e-39	C1_C3_down
ENSG00000176383.8	25.2369	1.26829	0.20327	6.23944	4.39141e-10	2.43094e-09	C1_C2_up	22.4236	-1.0968	0.155384	-7.05869	1.68081e-12	1.40923e-11	C1_C3_down
ENSG00000176635.16	30.2957	-2.46462	0.301405	-8.1771	2.9076e-16	3.50454e-15	C1_C2_down	49.092	2.93929	0.256458	11.4611	2.06884e-30	1.34987e-28	C1_C3_up
ENSG00000176903.4	754.937	1.21092	0.124977	9.68915	3.35293e-22	8.66897e-21	C1_C2_up	665.676	-1.08783	0.0934306	-11.6432	2.48593e-31	1.72445e-29	C1_C3_down
ENSG00000176974.16	9276.28	-1.04312	0.177196	-5.88684	3.93659e-09	1.90978e-08	C1_C2_down	12261.3	1.44797	0.13811	10.4842	1.02149e-25	4.31514e-24	C1_C3_up
ENSG00000177103.12	55.3739	3.05239	0.327259	9.32717	1.08739e-20	2.33523e-19	C1_C2_up	45.2728	-2.44289	0.26931	-9.07092	1.18017e-19	2.60111e-18	C1_C3_down
ENSG00000177455.10	39.9493	1.58035	0.292845	5.39655	6.79338e-08	2.77158e-07	C1_C2_up	35.6245	-1.24277	0.233982	-5.31139	1.08794e-07	4.47538e-07	C1_C3_down
ENSG00000179292.4	90.6927	1.61741	0.306502	5.277	1.31317e-07	5.10782e-07	C1_C2_up	107.48	-1.31985	0.250214	-5.27488	1.3284e-07	5.38054e-07	C1_C3_down
ENSG00000179542.14	25.261	1.97372	0.29079	6.78742	1.14158e-11	7.73528e-11	C1_C2_up	23.7891	-1.18692	0.236222	-5.0246	5.04491e-07	1.87618e-06	C1_C3_down
ENSG00000179546.4	216.72	-1.76625	0.398822	-4.42867	9.48173e-06	2.82353e-05	C1_C2_down	68.9837	-1.83556	0.324176	-5.66222	1.49428e-08	6.97897e-08	C1_C3_down
ENSG00000179593.14	57.9285	2.39019	0.291006	8.21356	2.14731e-16	2.63635e-15	C1_C2_up	120.793	1.429	0.276069	5.17623	2.26412e-07	8.89186e-07	C1_C3_up
ENSG00000179761.10	12426.7	-1.1957	0.188378	-6.34732	2.19092e-10	1.26461e-09	C1_C2_down	14663.8	1.34506	0.144694	9.29595	1.45892e-20	3.57409e-19	C1_C3_up
ENSG00000179766.16	20.0614	1.27307	0.210376	6.0514	1.43597e-09	7.3733e-09	C1_C2_up	17.8256	-1.09224	0.167205	-6.53233	6.47553e-11	4.37231e-10	C1_C3_down
ENSG00000180340.6	83.2677	2.31178	0.223799	10.3297	5.17e-25	1.757e-23	C1_C2_up	71.0599	-1.82408	0.16861	-10.8184	2.81734e-27	1.32616e-25	C1_C3_down
ENSG00000181218.5	149.153	2.82965	0.307851	9.19159	3.87063e-20	7.4836e-19	C1_C2_up	141.564	-1.42969	0.263386	-5.42811	5.69527e-08	2.44666e-07	C1_C3_down
ENSG00000181541.5	152.751	2.76764	0.350343	7.89979	2.79365e-15	2.95169e-14	C1_C2_up	143.414	-1.46003	0.267072	-5.46682	4.58178e-08	1.98383e-07	C1_C3_down
ENSG00000181577.14	292.737	1.31325	0.425963	3.08302	0.00204911	0.00408644	C1_C2_up	247.598	-1.34918	0.371753	-3.62922	0.000284275	0.000673633	C1_C3_down
ENSG00000182272.10	236.339	5.6224	0.379713	14.807	1.32023e-49	5.44016e-47	C1_C2_up	203.892	-2.47763	0.337631	-7.33827	2.16366e-13	2.06048e-12	C1_C3_down
ENSG00000182310.11	73.6244	1.65001	0.212032	7.78189	7.14496e-15	7.23605e-14	C1_C2_up	61.297	-1.62435	0.157222	-10.3316	5.07062e-25	1.94276e-23	C1_C3_down
ENSG00000183549.9	3267.33	-2.35327	0.235143	-10.0078	1.40801e-23	4.12577e-22	C1_C2_down	3676.72	2.23669	0.196888	11.3602	6.59685e-30	4.06292e-28	C1_C3_up
ENSG00000183734.4	44.1947	1.30348	0.247779	5.26064	1.43554e-07	5.54127e-07	C1_C2_up	35.6124	-1.59155	0.194965	-8.16323	3.26174e-16	4.50626e-15	C1_C3_down
ENSG00000183742.11	63.5785	3.62798	0.3074	11.8022	3.80353e-32	2.72573e-30	C1_C2_up	67.067	-1.08793	0.265816	-4.0928	4.2619e-05	0.000117122	C1_C3_down
ENSG00000183747.10	7424.83	-2.47519	0.220049	-11.2483	2.35971e-29	1.32971e-27	C1_C2_down	8715.83	2.41611	0.171796	14.0638	6.33454e-45	1.98784e-42	C1_C3_up
ENSG00000184845.3	94.7838	-5.23223	0.299321	-17.4804	2.02238e-68	1.33336e-64	C1_C2_down	17.4213	2.13775	0.218142	9.79984	1.12765e-22	3.5219e-21	C1_C3_up
ENSG00000185008.16	157.055	1.60466	0.382253	4.19792	2.69383e-05	7.4701e-05	C1_C2_up	108.272	-3.12995	0.284955	-10.984	4.56243e-28	2.34894e-26	C1_C3_down
ENSG00000185101.11	303.432	2.90127	0.234924	12.3498	4.88121e-35	4.66403e-33	C1_C2_up	266.185	-1.88331	0.18864	-9.98363	1.79771e-23	6.01365e-22	C1_C3_down
ENSG00000185499.15	314.349	3.23612	0.277063	11.6801	1.61173e-31	1.10418e-29	C1_C2_up	315.186	-2.91602	0.240735	-12.113	9.01427e-34	8.36676e-32	C1_C3_down
ENSG00000185567.6	322.511	1.94386	0.328751	5.91286	3.36222e-09	1.64689e-08	C1_C2_up	286.632	-1.42686	0.27026	-5.2796	1.29463e-07	5.25024e-07	C1_C3_down
ENSG00000185745.9	1972.95	-1.5342	0.200346	-7.65774	1.89238e-14	1.81607e-13	C1_C2_down	1859.03	1.18488	0.166668	7.10925	1.16676e-12	1.00247e-11	C1_C3_up
ENSG00000185904.10	35.045	2.49096	0.267218	9.32182	1.14359e-20	2.44796e-19	C1_C2_up	35.4084	-1.83901	0.213022	-8.63295	5.97915e-18	1.04794e-16	C1_C3_down
ENSG00000186417.12	296.406	1.95477	0.340483	5.74116	9.40293e-09	4.36574e-08	C1_C2_up	284.887	-1.0789	0.264199	-4.08366	4.43327e-05	0.00012168	C1_C3_down
ENSG00000186529.13	6833.12	-1.07206	0.18269	-5.86823	4.40472e-09	2.12128e-08	C1_C2_down	9048.91	1.47542	0.139428	10.582	3.61327e-26	1.60888e-24	C1_C3_up
ENSG00000186642.14	361.897	-1.00914	0.164242	-6.14421	8.03643e-10	4.24683e-09	C1_C2_down	391.019	1.02783	0.132738	7.74333	9.68495e-15	1.11385e-13	C1_C3_up
ENSG00000186897.4	28.4061	3.6219	0.33562	10.7917	3.76861e-27	1.73752e-25	C1_C2_up	25.6284	-1.87691	0.26876	-6.98359	2.87723e-12	2.33798e-11	C1_C3_down
ENSG00000187048.11	11636.1	-1.60033	0.255032	-6.27503	3.49574e-10	1.96986e-09	C1_C2_down	14097.7	1.7188	0.186063	9.23774	2.51764e-20	6.01133e-19	C1_C3_up
ENSG00000187193.8	9330.4	-2.36601	0.299856	-7.8905	3.00967e-15	3.15967e-14	C1_C2_down	7143.77	2.02601	0.254269	7.96798	1.61289e-15	2.05987e-14	C1_C3_up
ENSG00000187758.6	16799	-1.358	0.250714	-5.41655	6.07613e-08	2.50218e-07	C1_C2_down	18484.9	1.33893	0.1906	7.02481	2.1435e-12	1.77458e-11	C1_C3_up
ENSG00000188389.9	134.976	1.72561	0.277028	6.229	4.69436e-10	2.57701e-09	C1_C2_up	122.296	-1.24536	0.228719	-5.44492	5.18291e-08	2.23823e-07	C1_C3_down
ENSG00000188613.6	101.717	1.83389	0.220101	8.33206	7.94482e-17	1.03929e-15	C1_C2_up	90.1947	-1.40079	0.196033	-7.14566	8.95668e-13	7.83858e-12	C1_C3_down
ENSG00000188910.7	50.0111	3.43572	0.355304	9.6698	4.0515e-22	1.03133e-20	C1_C2_up	47.1772	-1.58816	0.268624	-5.91222	3.37538e-09	1.74598e-08	C1_C3_down
ENSG00000189377.7	78.9973	3.0393	0.370738	8.19797	2.44479e-16	2.96842e-15	C1_C2_up	70.3463	-1.85148	0.286728	-6.45727	1.0661e-10	6.90818e-10	C1_C3_down
ENSG00000196074.11	46.8024	1.68806	0.241377	6.99344	2.68221e-12	1.95834e-11	C1_C2_up	39.5089	-1.58505	0.19595	-8.08902	6.01445e-16	7.92704e-15	C1_C3_down
ENSG00000196177.11	9186.59	-1.18682	0.160984	-7.37225	1.67766e-13	1.42904e-12	C1_C2_down	9469.33	1.06818	0.128673	8.30157	1.02744e-16	1.5013e-15	C1_C3_up
ENSG00000196188.9	101.971	1.66277	0.437397	3.80151	0.000143819	0.000353674	C1_C2_up	71.9858	-2.90065	0.33251	-8.72349	2.69764e-18	4.93419e-17	C1_C3_down
ENSG00000196611.4	121.102	2.29251	0.285172	8.03907	9.05251e-16	1.01675e-14	C1_C2_up	101.028	-1.96316	0.239373	-8.20129	2.37825e-16	3.33461e-15	C1_C3_down
ENSG00000196616.11	76979.6	-3.50482	0.231833	-15.1178	1.23521e-51	6.78644e-49	C1_C2_down	50537.2	2.42877	0.196243	12.3763	3.51053e-35	3.4529e-33	C1_C3_up
ENSG00000196754.9	55.9877	2.15389	0.277291	7.76764	7.99632e-15	8.02432e-14	C1_C2_up	47.3152	-1.80531	0.2284	-7.90414	2.69792e-15	3.32945e-14	C1_C3_down
ENSG00000196793.12	102.671	1.89873	0.238065	7.9757	1.51522e-15	1.64849e-14	C1_C2_up	86.2876	-1.72196	0.176105	-9.77803	1.39911e-22	4.3287e-21	C1_C3_down
ENSG00000197408.7	2829.21	-1.85883	0.255697	-7.26964	3.60439e-13	2.92657e-12	C1_C2_down	6128.17	2.91572	0.213546	13.6538	1.91611e-42	4.8566e-40	C1_C3_up
ENSG00000197444.8	3151.69	-1.32755	0.231149	-5.74329	9.28572e-09	4.31436e-08	C1_C2_down	4277.16	1.71513	0.179642	9.5475	1.32857e-21	3.603e-20	C1_C3_up
ENSG00000197457.8	367.925	1.74166	0.232124	7.50317	6.22934e-14	5.59538e-13	C1_C2_up	347.131	-1.08139	0.187699	-5.76126	8.3486e-09	4.05433e-08	C1_C3_down
ENSG00000197580.10	232.134	-1.06766	0.26898	-3.9693	7.20855e-05	0.00018623	C1_C2_down	308.92	1.48562	0.221029	6.72137	1.80023e-11	1.3167e-10	C1_C3_up
ENSG00000197696.8	304.869	1.16216	0.184304	6.30564	2.86999e-10	1.6326e-09	C1_C2_up	248.742	-1.4166	0.14915	-9.49785	2.14262e-21	5.6935e-20	C1_C3_down
ENSG00000197768.9	59.2036	-2.27641	0.202903	-11.2192	3.28201e-29	1.81834e-27	C1_C2_down	40.986	1.27369	0.160583	7.93164	2.16267e-15	2.69925e-14	C1_C3_up
ENSG00000197993.6	56.8783	2.75532	0.291601	9.44894	3.42275e-21	7.7547e-20	C1_C2_up	58.5319	-1.04348	0.258907	-4.03032	5.57017e-05	0.000149887	C1_C3_down
ENSG00000198046.10	84.1945	1.05157	0.264677	3.97305	7.09579e-05	0.000183894	C1_C2_up	72.0609	-1.12128	0.207214	-5.4112	6.26054e-08	2.66863e-07	C1_C3_down
ENSG00000198099.7	27747.7	-2.97967	0.297046	-10.031	1.11351e-23	3.30693e-22	C1_C2_down	23070.2	2.30456	0.26081	8.83616	9.90612e-19	1.90325e-17	C1_C3_up
ENSG00000198113.2	427.842	1.5105	0.175231	8.62007	6.69104e-18	9.80311e-17	C1_C2_up	384.588	-1.17432	0.137476	-8.54203	1.31883e-17	2.23422e-16	C1_C3_down
ENSG00000198300.11	1700.89	1.29481	0.389232	3.32658	0.000879179	0.00188135	C1_C2_up	1119.83	-3.23714	0.297992	-10.8632	1.72597e-27	8.24211e-26	C1_C3_down
ENSG00000198753.10	165.846	2.99025	0.291356	10.2632	1.03234e-24	3.38619e-23	C1_C2_up	159.293	-1.40501	0.242926	-5.78369	7.30804e-09	3.5727e-08	C1_C3_down
ENSG00000198910.11	21.9903	1.63408	0.269631	6.06042	1.35769e-09	6.99319e-09	C1_C2_up	19.5258	-1.30749	0.225794	-5.79066	7.01096e-09	3.4505e-08	C1_C3_down
ENSG00000203499.9	100.037	1.6395	0.219419	7.472	7.89854e-14	7.00876e-13	C1_C2_up	81.6395	-1.73223	0.176405	-9.81965	9.26672e-23	2.90799e-21	C1_C3_down
ENSG00000203780.9	14.6419	2.3454	0.251437	9.32796	1.07931e-20	2.32546e-19	C1_C2_up	13.0522	-1.60434	0.182004	-8.81486	1.19837e-18	2.27588e-17	C1_C3_down
ENSG00000204580.10	2640.14	2.27214	0.229241	9.91157	3.70782e-23	1.05369e-21	C1_C2_up	2251.77	-1.80614	0.175176	-10.3104	6.32331e-25	2.38118e-23	C1_C3_down
ENSG00000204583.8	222.8	-1.73827	0.323781	-5.36865	7.93289e-08	3.19106e-07	C1_C2_down	302.216	2.03586	0.279175	7.29242	3.04436e-13	2.85788e-12	C1_C3_up
ENSG00000204650.12	201.587	1.448	0.171355	8.45033	2.90488e-17	4.02351e-16	C1_C2_up	181.82	-1.13138	0.127773	-8.85464	8.39513e-19	1.6368e-17	C1_C3_down
ENSG00000204681.9	291.442	1.96955	0.225736	8.72499	2.6621e-18	4.11035e-17	C1_C2_up	263.251	-1.36283	0.170635	-7.9868	1.3849e-15	1.77559e-14	C1_C3_down
ENSG00000204860.4	66.8997	1.93028	0.359624	5.3675	7.9834e-08	3.20942e-07	C1_C2_up	58.3188	-1.53083	0.283096	-5.40745	6.3928e-08	2.71797e-07	C1_C3_down
ENSG00000205054.5	13.8035	2.61095	0.255459	10.2206	1.6032e-24	5.08168e-23	C1_C2_up	11.5269	-2.10883	0.25467	-8.28061	1.22542e-16	1.77874e-15	C1_C3_down
ENSG00000205702.9	762.188	-1.24148	0.262978	-4.72084	2.34878e-06	7.71961e-06	C1_C2_down	898.494	1.37742	0.201788	6.82607	8.72746e-12	6.67215e-11	C1_C3_up
ENSG00000211598.2	818.135	1.69307	0.404337	4.18727	2.82328e-05	7.81112e-05	C1_C2_up	755.771	-1.14423	0.320612	-3.56889	0.00035849	0.000838046	C1_C3_down
ENSG00000211660.3	341.264	2.2209	0.390963	5.68059	1.34234e-08	6.10346e-08	C1_C2_up	314.686	-1.36955	0.310334	-4.41314	1.01883e-05	3.11126e-05	C1_C3_down
ENSG00000211662.2	460.602	2.3987	0.419339	5.72019	1.06402e-08	4.8988e-08	C1_C2_up	473.996	-1.99304	0.330964	-6.02193	1.72347e-09	9.25647e-09	C1_C3_down
ENSG00000211896.5	49776.7	2.24104	0.394735	5.67732	1.36825e-08	6.20843e-08	C1_C2_up	47995.9	-1.18137	0.326272	-3.62081	0.00029368	0.000694921	C1_C3_down
ENSG00000211947.2	159.812	2.14699	0.423486	5.0698	3.98241e-07	1.42773e-06	C1_C2_up	147.657	-1.33599	0.329994	-4.04853	5.15414e-05	0.000139777	C1_C3_down
ENSG00000211950.2	73.7106	2.00756	0.436898	4.59504	4.32674e-06	1.36163e-05	C1_C2_up	69.2907	-1.20548	0.330827	-3.64383	0.000268608	0.000639728	C1_C3_down
ENSG00000211959.2	329.755	1.81056	0.412542	4.38878	1.1399e-05	3.36409e-05	C1_C2_up	294.469	-1.35366	0.325956	-4.15289	3.283e-05	9.19464e-05	C1_C3_down
ENSG00000213801.4	35.1233	1.93103	0.201957	9.56159	1.15958e-21	2.76997e-20	C1_C2_up	30.0409	-1.64204	0.156167	-10.5146	7.39725e-26	3.17938e-24	C1_C3_down
ENSG00000214193.8	109.659	1.4025	0.146338	9.584	9.33573e-22	2.26289e-20	C1_C2_up	100.051	-1.06087	0.121644	-8.72112	2.75467e-18	5.01472e-17	C1_C3_down
ENSG00000214263.2	56.439	1.03393	0.422157	2.44915	0.0143193	0.0242194	C1_C2_up	48.1694	-1.13326	0.347873	-3.25767	0.00112329	0.00237564	C1_C3_down
ENSG00000214274.8	17608.1	-1.38565	0.213492	-6.49039	8.5612e-11	5.18787e-10	C1_C2_down	20023.9	1.42405	0.163937	8.68661	3.73417e-18	6.70522e-17	C1_C3_up
ENSG00000214290.6	184.953	1.85276	0.194028	9.54891	1.31065e-21	3.09719e-20	C1_C2_up	158.965	-1.57224	0.178174	-8.82417	1.10272e-18	2.11247e-17	C1_C3_down
ENSG00000215246.5	62.3113	3.14556	0.381113	8.25361	1.5368e-16	1.94474e-15	C1_C2_up	54.4148	-1.98012	0.304781	-6.49685	8.20202e-11	5.43229e-10	C1_C3_down
ENSG00000215481.7	41.9795	2.27763	0.227767	9.9998	1.52711e-23	4.45497e-22	C1_C2_up	41.2529	-1.11122	0.184276	-6.03018	1.63774e-09	8.83925e-09	C1_C3_down
ENSG00000218226.1	12.874	1.18713	0.201571	5.88938	3.87638e-09	1.88196e-08	C1_C2_up	11.3424	-1.07255	0.164222	-6.53114	6.52702e-11	4.39806e-10	C1_C3_down
ENSG00000221923.7	151.512	1.61791	0.21854	7.40325	1.32894e-13	1.15285e-12	C1_C2_up	127.774	-1.5379	0.169349	-9.08127	1.07315e-19	2.38921e-18	C1_C3_down
ENSG00000223802.6	65.9014	3.19361	0.343139	9.30706	1.31425e-20	2.78614e-19	C1_C2_up	53.0105	-2.68988	0.293151	-9.17577	4.48338e-20	1.04033e-18	C1_C3_down
ENSG00000224081.6	47.2208	2.00659	0.17698	11.3379	8.51232e-30	4.96652e-28	C1_C2_up	38.5041	-1.97094	0.156264	-12.6129	1.79291e-36	2.2293e-34	C1_C3_down
ENSG00000224739.2	31.6915	4.19638	0.338091	12.412	2.24999e-35	2.24761e-33	C1_C2_up	28.1657	-2.10529	0.286386	-7.35124	1.96382e-13	1.88294e-12	C1_C3_down
ENSG00000225431.1	69.6248	1.6768	0.287934	5.82357	5.7605e-09	2.73821e-08	C1_C2_up	60.3926	-1.43857	0.246196	-5.84318	5.12127e-09	2.58365e-08	C1_C3_down
ENSG00000225766.7	52.414	-1.94589	0.157271	-12.3729	3.66429e-35	3.55274e-33	C1_C2_down	40.048	1.13747	0.123211	9.23186	2.65975e-20	6.30496e-19	C1_C3_up
ENSG00000226124.5	182.028	-1.37132	0.109245	-12.5527	3.84122e-36	4.44301e-34	C1_C2_down	185.329	1.19609	0.0965471	12.3887	3.00864e-35	3.00408e-33	C1_C3_up
ENSG00000226777.6	31.2933	1.64804	0.36745	4.48508	7.28879e-06	2.21248e-05	C1_C2_up	26.8447	-1.46792	0.282367	-5.19861	2.00786e-07	7.92799e-07	C1_C3_down
ENSG00000226812.2	23.1904	-2.13659	0.256661	-8.32455	8.46502e-17	1.10296e-15	C1_C2_down	18.2684	1.38195	0.221951	6.22639	4.77312e-10	2.79454e-09	C1_C3_up
ENSG00000227242.3	103.781	-1.3884	0.260444	-5.33089	9.77325e-08	3.88163e-07	C1_C2_down	177.174	2.17007	0.197263	11.0009	3.7828e-28	1.96288e-26	C1_C3_up
ENSG00000227411.1	29.233	-1.85407	0.256285	-7.23442	4.67532e-13	3.73177e-12	C1_C2_down	29.3311	1.59023	0.207019	7.6816	1.57117e-14	1.75491e-13	C1_C3_up
ENSG00000227591.4	97.9614	-1.89887	0.244298	-7.77275	7.68026e-15	7.7425e-14	C1_C2_down	58.7802	1.08022	0.169185	6.38485	1.71566e-10	1.07371e-09	C1_C3_up
ENSG00000228146.5	89.0004	-1.11785	0.27953	-3.99903	6.36021e-05	0.000166731	C1_C2_down	130.996	1.70445	0.235559	7.23577	4.62902e-13	4.24864e-12	C1_C3_up
ENSG00000228427.1	15.7951	1.5791	0.223754	7.0573	1.69771e-12	1.26332e-11	C1_C2_up	14.5907	-1.11169	0.171319	-6.48897	8.64269e-11	5.69553e-10	C1_C3_down
ENSG00000228620.1	38.4588	-1.06571	0.316334	-3.36894	0.000754586	0.00163275	C1_C2_down	80.9207	2.30297	0.236905	9.72107	2.452e-22	7.31163e-21	C1_C3_up
ENSG00000228649.7	42.0723	1.21701	0.187386	6.49465	8.32255e-11	5.06653e-10	C1_C2_up	36.4315	-1.17359	0.15055	-7.79535	6.42282e-15	7.61265e-14	C1_C3_down
ENSG00000228956.7	20.2389	1.88423	0.299311	6.29522	3.06963e-10	1.74016e-09	C1_C2_up	18.8455	-1.19373	0.234137	-5.09842	3.42493e-07	1.30842e-06	C1_C3_down
ENSG00000229124.5	27.4384	1.68738	0.22085	7.64038	2.16584e-14	2.06948e-13	C1_C2_up	24.7513	-1.2531	0.169281	-7.40251	1.33637e-13	1.32631e-12	C1_C3_down
ENSG00000230356.1	29.7575	2.005	0.376242	5.32902	9.87435e-08	3.91942e-07	C1_C2_up	29.0325	-1.05589	0.326451	-3.23446	0.00121871	0.00255938	C1_C3_down
ENSG00000231993.1	23.8435	-1.88688	0.210829	-8.94979	3.56164e-19	6.13104e-18	C1_C2_down	20.2087	1.28967	0.168205	7.66723	1.75746e-14	1.95307e-13	C1_C3_up
ENSG00000232650.4	20.9415	-1.73187	0.242914	-7.12955	1.007e-12	7.71098e-12	C1_C2_down	21.4014	1.50598	0.214004	7.03715	1.9621e-12	1.6326e-11	C1_C3_up
ENSG00000232667.8	413.45	-3.36294	0.304219	-11.0544	2.08842e-28	1.05915e-26	C1_C2_down	175.521	1.49902	0.234499	6.39243	1.63274e-10	1.02866e-09	C1_C3_up
ENSG00000232677.5	575.792	1.6902	0.247423	6.83119	8.42112e-12	5.79546e-11	C1_C2_up	485.384	-1.59161	0.194327	-8.19035	2.60471e-16	3.64439e-15	C1_C3_down
ENSG00000232710.1	24.0369	-1.68715	0.316839	-5.32496	1.00975e-07	3.99357e-07	C1_C2_down	22.4284	1.29562	0.236556	5.477	4.32588e-08	1.88667e-07	C1_C3_up
ENSG00000232721.2	227.111	-2.28651	0.361608	-6.32319	2.56223e-10	1.46791e-09	C1_C2_down	146.513	1.74226	0.267994	6.5011	7.97369e-11	5.29704e-10	C1_C3_up
ENSG00000233966.1	14.5193	1.31319	0.194645	6.74658	1.51367e-11	1.00805e-10	C1_C2_up	12.7919	-1.15017	0.16197	-7.10113	1.23744e-12	1.05906e-11	C1_C3_down
ENSG00000234062.6	16.5093	1.38035	0.199044	6.9349	4.06521e-12	2.90379e-11	C1_C2_up	15.2018	-1.00996	0.157882	-6.39694	1.58525e-10	1.00257e-09	C1_C3_down
ENSG00000235090.1	6.37016	-1.36254	0.184559	-7.38269	1.55127e-13	1.32825e-12	C1_C2_down	6.29734	1.12516	0.166315	6.76527	1.33062e-11	9.90899e-11	C1_C3_up
ENSG00000236136.1	75.5325	-3.41129	0.314817	-10.8358	2.32951e-27	1.09703e-25	C1_C2_down	69.6594	2.89446	0.248141	11.6646	1.93267e-31	1.36949e-29	C1_C3_up
ENSG00000236155.5	211.195	-1.06719	0.230061	-4.63873	3.50565e-06	1.11926e-05	C1_C2_down	258.044	1.31069	0.198877	6.59045	4.38499e-11	3.04179e-10	C1_C3_up
ENSG00000236609.3	92.228	1.66171	0.203573	8.16272	3.27552e-16	3.91933e-15	C1_C2_up	87.1861	-1.03548	0.161723	-6.40284	1.52517e-10	9.65503e-10	C1_C3_down
ENSG00000236824.1	32.1268	1.50326	0.227371	6.6115	3.80457e-11	2.40494e-10	C1_C2_up	24.853	-1.97244	0.174	-11.3359	8.71427e-30	5.31732e-28	C1_C3_down
ENSG00000236975.1	9.88507	-1.38884	0.228932	-6.06662	1.30631e-09	6.73379e-09	C1_C2_down	10.5076	1.30642	0.204874	6.37667	1.80982e-10	1.12623e-09	C1_C3_up
ENSG00000237276.7	62.0987	-1.18597	0.187911	-6.31132	2.76674e-10	1.57795e-09	C1_C2_down	62.8068	1.02807	0.167963	6.12081	9.31036e-10	5.24404e-09	C1_C3_up
ENSG00000237686.5	66.7707	1.83323	0.273475	6.70346	2.03546e-11	1.3393e-10	C1_C2_up	56.7136	-1.63934	0.254175	-6.44964	1.12119e-10	7.22961e-10	C1_C3_down
ENSG00000237742.5	14.8944	-2.29651	0.274944	-8.35264	6.67537e-17	8.80214e-16	C1_C2_down	22.4979	2.68594	0.228987	11.7297	8.98066e-32	6.72529e-30	C1_C3_up
ENSG00000240303.6	80.1904	-1.37224	0.172801	-7.94117	2.0028e-15	2.14358e-14	C1_C2_down	80.6759	1.17241	0.151815	7.72259	1.13992e-14	1.29967e-13	C1_C3_up
ENSG00000241544.1	36.7981	-3.43473	0.271459	-12.6528	1.07897e-36	1.39483e-34	C1_C2_down	25.6728	2.45993	0.24008	10.2463	1.22937e-24	4.45142e-23	C1_C3_up
ENSG00000242265.4	13972.2	2.92548	0.402707	7.26454	3.74309e-13	3.03172e-12	C1_C2_up	11584.4	-2.30867	0.335553	-6.8802	5.97676e-12	4.66669e-11	C1_C3_down
ENSG00000242779.5	59.5563	1.84035	0.248864	7.395	1.41411e-13	1.22352e-12	C1_C2_up	57.3966	-1.02984	0.210549	-4.89123	1.00207e-06	3.56377e-06	C1_C3_down
ENSG00000243710.6	43.1884	-2.18931	0.201971	-10.8397	2.23195e-27	1.05865e-25	C1_C2_down	52.257	2.21831	0.174906	12.6828	7.36288e-37	1.03237e-34	C1_C3_up
ENSG00000244265.1	14.8914	-2.34884	0.194818	-12.0566	1.79034e-33	1.49414e-31	C1_C2_down	8.89485	1.04505	0.165093	6.33008	2.45037e-10	1.49934e-09	C1_C3_up
ENSG00000244474.4	3766.3	-4.02407	0.306861	-13.1137	2.74922e-39	5.03488e-37	C1_C2_down	1449.02	2.05754	0.269931	7.62248	2.48848e-14	2.71958e-13	C1_C3_up
ENSG00000245281.5	13.625	-1.4945	0.175155	-8.53243	1.43305e-17	2.04063e-16	C1_C2_down	12.0247	1.00632	0.149674	6.72341	1.77515e-11	1.2998e-10	C1_C3_up
ENSG00000245904.3	24.3481	2.34921	0.195531	12.0146	2.97969e-33	2.42532e-31	C1_C2_up	22.6855	-1.39066	0.164275	-8.46546	2.55142e-17	4.10093e-16	C1_C3_down
ENSG00000248144.4	18524	-2.49414	0.282161	-8.83942	9.62204e-19	1.57415e-17	C1_C2_down	20574.3	2.34423	0.236541	9.91045	3.74936e-23	1.22318e-21	C1_C3_up
ENSG00000248663.5	33.9065	2.73319	0.395938	6.90309	5.08842e-12	3.59956e-11	C1_C2_up	29.1067	-1.96347	0.301578	-6.51065	7.48254e-11	4.99594e-10	C1_C3_down
ENSG00000248905.7	112.072	1.68374	0.21784	7.72926	1.08178e-14	1.06133e-13	C1_C2_up	99.0112	-1.33582	0.187993	-7.1057	1.19713e-12	1.02589e-11	C1_C3_down
ENSG00000249173.4	60.468	-2.29079	0.30101	-7.61034	2.73386e-14	2.57123e-13	C1_C2_down	210.846	3.99453	0.261448	15.2785	1.06383e-52	7.78964e-50	C1_C3_up
ENSG00000250470.1	34.3894	-1.2564	0.245334	-5.1212	3.03593e-07	1.11447e-06	C1_C2_down	34.3945	1.06511	0.204177	5.2166	1.82237e-07	7.24331e-07	C1_C3_up
ENSG00000250722.4	29195.7	-1.40246	0.156791	-8.94479	3.72654e-19	6.3982e-18	C1_C2_down	29186.7	1.18507	0.12541	9.44958	3.40196e-21	8.93185e-20	C1_C3_up
ENSG00000250742.1	206.553	2.42018	0.274791	8.80733	1.28164e-18	2.06598e-17	C1_C2_up	159.063	-2.68058	0.203695	-13.1598	1.49569e-39	2.73794e-37	C1_C3_down
ENSG00000251424.1	70.823	-2.34987	0.263858	-8.90579	5.30048e-19	8.91481e-18	C1_C2_down	73.4205	2.08755	0.221392	9.4292	4.1321e-21	1.06786e-19	C1_C3_up
ENSG00000251448.1	12.5267	-1.1892	0.235642	-5.04664	4.49641e-07	1.60329e-06	C1_C2_down	15.4289	1.42132	0.196716	7.22523	5.00249e-13	4.54709e-12	C1_C3_up
ENSG00000253250.2	24.2273	1.10028	0.301907	3.64442	0.000267994	0.000628351	C1_C2_up	19.7304	-1.39329	0.236884	-5.88175	4.05948e-09	2.07219e-08	C1_C3_down
ENSG00000253368.3	1404.32	2.85023	0.257006	11.0902	1.40031e-28	7.26949e-27	C1_C2_up	1244.66	-1.81812	0.196574	-9.24905	2.26507e-20	5.4677e-19	C1_C3_down
ENSG00000254166.1	25.2687	1.12077	0.270253	4.14713	3.36668e-05	9.20636e-05	C1_C2_up	21.0195	-1.31081	0.254519	-5.15013	2.60305e-07	1.01144e-06	C1_C3_down
ENSG00000254615.2	28.2181	1.65842	0.236299	7.01834	2.24522e-12	1.64841e-11	C1_C2_up	23.9867	-1.54006	0.181605	-8.48027	2.24664e-17	3.65564e-16	C1_C3_down
ENSG00000254726.2	441.317	1.4166	0.174012	8.14083	3.92593e-16	4.63865e-15	C1_C2_up	348.977	-1.7742	0.138596	-12.8012	1.61427e-37	2.36401e-35	C1_C3_down
ENSG00000255090.4	23.8978	-2.40965	0.236892	-10.1719	2.64578e-24	8.26712e-23	C1_C2_down	18.5051	1.62149	0.192044	8.44334	3.08399e-17	4.88545e-16	C1_C3_up
ENSG00000255435.5	23.8441	-1.7443	0.190016	-9.17978	4.3199e-20	8.30354e-19	C1_C2_down	19.9571	1.1289	0.160037	7.05398	1.73869e-12	1.4559e-11	C1_C3_up
ENSG00000256632.3	6.51561	-1.03543	0.173037	-5.98385	2.17921e-09	1.09176e-08	C1_C2_down	8.8012	1.49924	0.144208	10.3964	2.57502e-25	1.02225e-23	C1_C3_up
ENSG00000256673.1	15.0701	1.70002	0.232539	7.3107	2.65746e-13	2.19282e-12	C1_C2_up	14.4009	-1.01179	0.187454	-5.39753	6.75627e-08	2.85776e-07	C1_C3_down
ENSG00000256678.1	65.1784	-1.16317	0.25018	-4.64932	3.33031e-06	1.0669e-05	C1_C2_down	82.7005	1.45815	0.21557	6.76418	1.34063e-11	9.97152e-11	C1_C3_up
ENSG00000256847.1	197.541	-1.62179	0.311345	-5.20898	1.89886e-07	7.1661e-07	C1_C2_down	349.157	2.4017	0.235052	10.2177	1.65144e-24	5.91885e-23	C1_C3_up
ENSG00000256863.1	29.8374	-1.52867	0.243686	-6.27311	3.53905e-10	1.99087e-09	C1_C2_down	35.2232	1.61646	0.189577	8.52665	1.50645e-17	2.50694e-16	C1_C3_up
ENSG00000258227.5	34.6393	2.47561	0.268976	9.20381	3.45488e-20	6.75906e-19	C1_C2_up	34.2083	-1.1509	0.221419	-5.19782	2.01636e-07	7.95676e-07	C1_C3_down
ENSG00000258465.5	10.3363	-1.9754	0.190721	-10.3576	3.86688e-25	1.34891e-23	C1_C2_down	8.53372	1.32487	0.152939	8.66269	4.60759e-18	8.14048e-17	C1_C3_up
ENSG00000258604.1	55.5948	-2.52685	0.203289	-12.4299	1.79938e-35	1.82512e-33	C1_C2_down	68.1645	2.53669	0.183742	13.8057	2.35449e-43	6.74612e-41	C1_C3_up
ENSG00000258819.1	28.3953	-1.03266	0.241727	-4.272	1.93729e-05	5.51731e-05	C1_C2_down	40.7504	1.60295	0.206514	7.76193	8.3648e-15	9.68788e-14	C1_C3_up
ENSG00000259319.1	56.6296	-1.82415	0.164676	-11.0772	1.61792e-28	8.33354e-27	C1_C2_down	57.5506	1.58415	0.149211	10.6169	2.48747e-26	1.14148e-24	C1_C3_up
ENSG00000259436.1	73.5485	3.52551	0.327705	10.7582	5.42292e-27	2.44886e-25	C1_C2_up	70.6403	-1.51939	0.27601	-5.50483	3.69528e-08	1.62346e-07	C1_C3_down
ENSG00000259479.5	540.105	-2.47113	0.221392	-11.1618	6.27055e-29	3.36112e-27	C1_C2_down	301.791	1.04644	0.173409	6.03449	1.59461e-09	8.63474e-09	C1_C3_up
ENSG00000259577.1	17.0057	1.29617	0.234079	5.5373	3.07175e-08	1.31849e-07	C1_C2_up	41.1869	1.49975	0.198728	7.54676	4.46206e-14	4.66746e-13	C1_C3_up
ENSG00000259721.1	29.6035	-1.12762	0.40071	-2.81407	0.0048919	0.00910054	C1_C2_down	32.0634	1.1171	0.28723	3.88922	0.000100568	0.000259695	C1_C3_up
ENSG00000260541.1	8.92309	-1.48448	0.185165	-8.01706	1.08309e-15	1.20826e-14	C1_C2_down	9.25455	1.33576	0.160247	8.33559	7.71108e-17	1.14709e-15	C1_C3_up
ENSG00000260762.1	32.248	-1.73989	0.257658	-6.7527	1.45114e-11	9.68356e-11	C1_C2_down	41.818	1.95498	0.216332	9.03692	1.61147e-19	3.50482e-18	C1_C3_up
ENSG00000261295.1	12.7343	1.53951	0.247942	6.20914	5.32756e-10	2.88854e-09	C1_C2_up	11.671	-1.10666	0.188515	-5.87041	4.34724e-09	2.21223e-08	C1_C3_down
ENSG00000261308.1	41.9608	1.10476	0.22899	4.82447	1.40375e-06	4.70988e-06	C1_C2_up	36.5008	-1.08386	0.182333	-5.94437	2.77525e-09	1.4515e-08	C1_C3_down
ENSG00000261578.1	579.166	-2.44604	0.253694	-9.64171	5.32929e-22	1.32589e-20	C1_C2_down	550.282	2.02225	0.210538	9.60517	7.60294e-22	2.13206e-20	C1_C3_up
ENSG00000261586.2	205.017	1.28924	0.21721	5.93544	2.93064e-09	1.44624e-08	C1_C2_up	171.784	-1.37473	0.174471	-7.87941	3.28937e-15	4.02917e-14	C1_C3_down
ENSG00000262406.2	154.828	2.83356	0.373579	7.58489	3.32766e-14	3.10315e-13	C1_C2_up	123.623	-2.58873	0.318827	-8.11954	4.67935e-16	6.31904e-15	C1_C3_down
ENSG00000262881.1	25.8267	-1.74737	0.296906	-5.88528	3.97387e-09	1.92645e-08	C1_C2_down	31.4249	1.84766	0.237674	7.77392	7.60952e-15	8.88503e-14	C1_C3_up
ENSG00000262903.1	28.504	1.24091	0.190529	6.51299	7.36705e-11	4.50984e-10	C1_C2_up	25.6548	-1.02904	0.159345	-6.45796	1.06127e-10	6.88361e-10	C1_C3_down
ENSG00000263961.5	253.946	3.69492	0.328914	11.2337	2.78526e-29	1.5562e-27	C1_C2_up	239.137	-1.66518	0.258768	-6.43503	1.23446e-10	7.88281e-10	C1_C3_down
ENSG00000264424.1	1070.63	3.92245	0.608254	6.44871	1.12807e-10	6.73676e-10	C1_C2_up	4201.46	2.06134	0.482239	4.27452	1.91551e-05	5.60533e-05	C1_C3_up
ENSG00000266970.1	22.0712	2.10667	0.291727	7.22136	5.14697e-13	4.0786e-12	C1_C2_up	18.5306	-1.82577	0.219877	-8.3036	1.01001e-16	1.4824e-15	C1_C3_down
ENSG00000266998.1	17.5453	-2.75859	0.250147	-11.0279	2.80353e-28	1.40028e-26	C1_C2_down	11.7909	1.71322	0.205699	8.32878	8.16769e-17	1.21228e-15	C1_C3_up
ENSG00000267060.4	14.5236	1.82268	0.196185	9.29062	1.53396e-20	3.22083e-19	C1_C2_up	12.554	-1.51673	0.171094	-8.86486	7.65983e-19	1.50681e-17	C1_C3_down
ENSG00000267254.4	31.6121	1.41398	0.200206	7.0626	1.63411e-12	1.21874e-11	C1_C2_up	28.3519	-1.13391	0.164929	-6.87515	6.19232e-12	4.81787e-11	C1_C3_down
ENSG00000267302.4	20.9598	-1.09125	0.159769	-6.83017	8.48161e-12	5.82492e-11	C1_C2_down	24.0935	1.21021	0.134136	9.0223	1.84177e-19	3.94068e-18	C1_C3_up
ENSG00000267470.4	14.5318	1.45766	0.231635	6.29292	3.11544e-10	1.76461e-09	C1_C2_up	13.0273	-1.1425	0.180788	-6.31957	2.62296e-10	1.59312e-09	C1_C3_down
ENSG00000267530.2	42.5733	1.07512	0.256539	4.19086	2.77902e-05	7.69511e-05	C1_C2_up	34.9673	-1.31608	0.207658	-6.33774	2.33159e-10	1.42932e-09	C1_C3_down
ENSG00000267659.4	19.8277	-2.12538	0.21912	-9.69961	3.02656e-22	7.85594e-21	C1_C2_down	14.8343	1.26916	0.180842	7.01803	2.2502e-12	1.86058e-11	C1_C3_up
ENSG00000267795.4	81.3422	4.49443	0.376763	11.9291	8.35045e-33	6.40169e-31	C1_C2_up	79.4431	-2.80184	0.315405	-8.88332	6.48945e-19	1.28425e-17	C1_C3_down
ENSG00000269374.1	30.9486	-1.53355	0.169685	-9.03764	1.60097e-19	2.84507e-18	C1_C2_down	29.0277	1.17197	0.151922	7.7143	1.2165e-14	1.37981e-13	C1_C3_up
ENSG00000269404.5	106.038	3.4985	0.304527	11.4883	1.51021e-30	9.48265e-29	C1_C2_up	110.24	-3.06203	0.262321	-11.6729	1.75436e-31	1.28458e-29	C1_C3_down
ENSG00000269416.4	42.961	2.06891	0.37356	5.53834	3.05346e-08	1.31235e-07	C1_C2_up	39.5692	-1.32922	0.284697	-4.6689	3.02813e-06	1.00077e-05	C1_C3_down
ENSG00000270164.1	37.3612	2.54241	0.289167	8.7922	1.46663e-18	2.34696e-17	C1_C2_up	33.9239	-1.56322	0.233857	-6.68453	2.31665e-11	1.67398e-10	C1_C3_down
ENSG00000270385.1	15.7171	-1.16887	0.267535	-4.36902	1.24803e-05	3.65864e-05	C1_C2_down	16.0696	1.04335	0.213949	4.87662	1.07918e-06	3.81535e-06	C1_C3_up
ENSG00000270720.1	17.296	-1.05277	0.196245	-5.3646	8.11296e-08	3.25357e-07	C1_C2_down	22.7929	1.45911	0.164319	8.87975	6.70129e-19	1.3222e-17	C1_C3_up
ENSG00000271681.1	30.4935	-2.93333	0.369298	-7.94298	1.97383e-15	2.11946e-14	C1_C2_down	28.6674	2.47264	0.279519	8.84605	9.06698e-19	1.75739e-17	C1_C3_up
ENSG00000271781.1	66.6801	2.34493	0.226594	10.3486	4.24822e-25	1.46641e-23	C1_C2_up	63.9684	-1.2534	0.196501	-6.37858	1.7874e-10	1.11332e-09	C1_C3_down
ENSG00000272398.4	8654.7	2.34052	0.266241	8.79096	1.48284e-18	2.36715e-17	C1_C2_up	7590.06	-1.68849	0.192708	-8.76191	1.91975e-18	3.58389e-17	C1_C3_down
ENSG00000272823.1	12.2533	-1.84253	0.235361	-7.82853	4.93616e-15	5.10095e-14	C1_C2_down	9.91737	1.16529	0.18078	6.44587	1.14941e-10	7.36832e-10	C1_C3_up
ENSG00000272977.1	28.5124	1.15922	0.173893	6.6663	2.62334e-11	1.69068e-10	C1_C2_up	25.0334	-1.07956	0.136116	-7.93123	2.16983e-15	2.70306e-14	C1_C3_down
ENSG00000273002.1	14.0784	2.32102	0.200998	11.5475	7.60259e-31	4.9141e-29	C1_C2_up	12.551	-1.57698	0.162473	-9.70613	2.83924e-22	8.42819e-21	C1_C3_down
ENSG00000273045.4	43.5545	2.08179	0.191872	10.8499	1.99605e-27	9.53619e-26	C1_C2_up	37.8602	-1.62377	0.148812	-10.9115	1.01533e-27	4.95633e-26	C1_C3_down
ENSG00000273066.4	70.6444	2.11521	0.239243	8.84129	9.46218e-19	1.55184e-17	C1_C2_up	55.7042	-2.2979	0.181979	-12.6273	1.49317e-36	1.8923e-34	C1_C3_down
ENSG00000273117.1	87.116	-1.38301	0.149545	-9.24808	2.28556e-20	4.60816e-19	C1_C2_down	110.653	1.63197	0.130816	12.4753	1.01787e-35	1.11796e-33	C1_C3_up
ENSG00000273328.4	75.6386	-1.8465	0.255751	-7.21993	5.20149e-13	4.11686e-12	C1_C2_down	96.5193	2.02025	0.210087	9.61626	6.82689e-22	1.93087e-20	C1_C3_up
ENSG00000273350.1	19.4481	-2.41925	0.160333	-15.0889	1.9163e-51	9.71858e-49	C1_C2_down	21.0648	2.22887	0.147644	15.0963	1.71359e-51	1.0266e-48	C1_C3_up
ENSG00000274501.1	28.692	-1.4177	0.233006	-6.08442	1.16916e-09	6.05995e-09	C1_C2_down	27.1844	1.08429	0.206088	5.26131	1.43036e-07	5.76872e-07	C1_C3_up
ENSG00000275004.2	21.7052	1.69652	0.295381	5.7435	9.27396e-09	4.31193e-08	C1_C2_up	17.0022	-2.01217	0.23414	-8.59385	8.41008e-18	1.45085e-16	C1_C3_down
ENSG00000275152.3	4438.17	-1.89625	0.284299	-6.66993	2.55921e-11	1.65745e-10	C1_C2_down	3565.98	1.19049	0.223212	5.33343	9.63734e-08	3.98432e-07	C1_C3_up
ENSG00000275294.3	13.5079	-1.32977	0.206213	-6.4485	1.12959e-10	6.73973e-10	C1_C2_down	12.9805	1.03945	0.179715	5.78389	7.29916e-09	3.57101e-08	C1_C3_up
ENSG00000275897.1	40.538	-1.2192	0.173711	-7.01856	2.24168e-12	1.64765e-11	C1_C2_down	43.0444	1.15509	0.141089	8.18695	2.67926e-16	3.74075e-15	C1_C3_up
ENSG00000275966.1	17.0805	1.3949	0.239463	5.82513	5.70686e-09	2.71467e-08	C1_C2_up	15.6535	-1.03875	0.197114	-5.26978	1.36587e-07	5.52215e-07	C1_C3_down
ENSG00000276649.1	27.9592	2.50142	0.203685	12.2808	1.14795e-34	1.05117e-32	C1_C2_up	23.2352	-2.09134	0.164118	-12.7429	3.41427e-37	4.89132e-35	C1_C3_down
ENSG00000277287.1	13.1122	1.95858	0.236495	8.28169	1.21437e-16	1.56069e-15	C1_C2_up	14.8574	-1.34553	0.216396	-6.21791	5.03824e-10	2.93304e-09	C1_C3_down
ENSG00000278709.1	23.173	2.39116	0.271558	8.80531	1.30486e-18	2.09829e-17	C1_C2_up	20.1458	-1.74602	0.205212	-8.50833	1.76451e-17	2.92164e-16	C1_C3_down
ENSG00000278967.1	309.584	-1.01705	0.213825	-4.75646	1.97017e-06	6.53715e-06	C1_C2_down	330.336	1.00068	0.177683	5.63186	1.78276e-08	8.20416e-08	C1_C3_up
ENSG00000279233.1	25.9518	1.64347	0.163402	10.0578	8.48403e-24	2.56584e-22	C1_C2_up	23.7168	-1.17421	0.138478	-8.47938	2.26389e-17	3.67465e-16	C1_C3_down
ENSG00000279673.1	24.5192	2.29911	0.248287	9.2599	2.04628e-20	4.18098e-19	C1_C2_up	24.0785	-1.11927	0.195877	-5.71413	1.10264e-08	5.23892e-08	C1_C3_down
ENSG00000279930.1	40.3852	3.68964	0.330615	11.1599	6.40454e-29	3.40525e-27	C1_C2_up	39.4581	-1.46318	0.293035	-4.9932	5.9386e-07	2.18511e-06	C1_C3_down
