# Supplementary material for: Identification of Energy Metabolism Genes for the Prediction of Survival in Hepatocellular Carcinoma
Source: Front Oncol. 2020 Aug 13;10:1210. doi: 10.3389/fonc.2020.01210 (PMC7438573; doi:10.3389/fonc.2020.01210)
Supplement: Supplementary file 14 [file Table_6.XLSX]

## Sheet: Table-S10
ONTOLOGY	ID	Description	GeneRatio	BgRatio	pvalue	p.adjust	qvalue	geneID	Count
BP	GO:0042737	drug catabolic process	19/416	131/16240	9.74e-10	3.65e-06	3.28e-06	CHI3L2/FMO4/PCK2/HAO1/SULT2A1/CYP3A5/DAO/ALDH2/CAT/AMPD3/DUOX2/QDPR/HPD/CYP3A4/BDH1/PAH/PIPOX/CYP2B6/CYP2D7	19
BP	GO:0044282	small molecule catabolic process	34/416	421/16240	3.48e-09	6.51e-06	5.87e-06	PON1/ENTPD2/BCKDHB/UPB1/MIOX/PCK2/HAO1/CRYM/SULT2A1/GCDH/GCK/DAO/ALDH2/ENO2/EHHADH/ACADL/CYP1A1/ABHD1/TKFC/QDPR/HPD/HK2/FTCD/BDH1/GPT/ETFDH/PAH/SHMT1/PIPOX/CYP4F3/CYP4A11/ACADSB/ADH4/ACAD11	34
BP	GO:1901615	organic hydroxy compound metabolic process	35/416	490/16240	4.66e-08	5.81e-05	5.24e-05	PON1/IYD/CDH3/SNCAIP/ABCB11/FGFR1/MIOX/PCK2/PLTP/HAO1/CRYM/DKKL1/SULT2A1/ISYNA1/DAO/ALDH2/ACADL/EPHX2/CAT/DUOX2/CYP11A1/CYP1A1/TKFC/QDPR/G6PD/CYP3A4/PAH/SPHK1/DRD1/CYP4F3/CYP4A11/ADH1A/ADH1B/ADH4/ADH1C	35
BP	GO:0046835	carbohydrate phosphorylation	8/416	27/16240	2.51e-07	0.000234958	0.000211653	GCK/PFKFB4/TKFC/PFKFB1/HK2/GNE/PFKFB3/FGGY	8
BP	GO:0016054	organic acid catabolic process	23/416	268/16240	4.39e-07	0.000274094	0.000246907	PON1/BCKDHB/PCK2/HAO1/CRYM/SULT2A1/GCDH/DAO/EHHADH/ACADL/ABHD1/QDPR/HPD/FTCD/GPT/ETFDH/PAH/SHMT1/PIPOX/CYP4F3/CYP4A11/ACADSB/ACAD11	23
BP	GO:0046395	carboxylic acid catabolic process	23/416	268/16240	4.39e-07	0.000274094	0.000246907	PON1/BCKDHB/PCK2/HAO1/CRYM/SULT2A1/GCDH/DAO/EHHADH/ACADL/ABHD1/QDPR/HPD/FTCD/GPT/ETFDH/PAH/SHMT1/PIPOX/CYP4F3/CYP4A11/ACADSB/ACAD11	23
BP	GO:0046394	carboxylic acid biosynthetic process	27/416	406/16240	6.39e-06	0.00305799	0.00275467	ACSM3/ABCB11/GCKR/FOLH1/UPB1/FA2H/GCK/ENO2/PFKFB4/ACADL/PLA2G4A/BHMT2/CYP1A1/ABHD1/BHMT/PFKFB1/HK2/NAGS/ELOVL7/GPT/PFKFB3/PAH/SHMT1/ALOX15B/ACSM5/ACSM2A/OGDHL	27
BP	GO:0016053	organic acid biosynthetic process	27/416	407/16240	6.68e-06	0.00305799	0.00275467	ACSM3/ABCB11/GCKR/FOLH1/UPB1/FA2H/GCK/ENO2/PFKFB4/ACADL/PLA2G4A/BHMT2/CYP1A1/ABHD1/BHMT/PFKFB1/HK2/NAGS/ELOVL7/GPT/PFKFB3/PAH/SHMT1/ALOX15B/ACSM5/ACSM2A/OGDHL	27
BP	GO:0006069	ethanol oxidation	5/416	12/16240	7.35e-06	0.00305799	0.00275467	ALDH2/ADH1A/ADH1B/ADH4/ADH1C	5
BP	GO:0071466	cellular response to xenobiotic stimulus	16/416	171/16240	8.5e-06	0.00318273	0.00286704	FMO3/RORA/PCK2/CYP3A5/EPHX2/CYP1A1/NCEH1/CRHBP/GLYAT/CYP3A4/AKR7A3/CES2/PDE2A/CYP2B6/CYP2D7/UGT1A4	16
BP	GO:0006805	xenobiotic metabolic process	13/416	117/16240	9.39e-06	0.00319535	0.0028784	FMO3/RORA/CYP3A5/EPHX2/CYP1A1/NCEH1/GLYAT/CYP3A4/AKR7A3/CES2/CYP2B6/CYP2D7/UGT1A4	13
BP	GO:0006067	ethanol metabolic process	6/416	21/16240	1.07e-05	0.00332837	0.00299823	SULT2A1/ALDH2/ADH1A/ADH1B/ADH4/ADH1C	6
BP	GO:0006732	coenzyme metabolic process	25/416	373/16240	1.23e-05	0.00355406	0.00320153	ACSM3/GCKR/FOLH1/PCK2/GCDH/GCK/FOLR1/ENO2/PFKFB4/SLC2A1/BHMT2/GLYAT/QDPR/PFKFB1/HK2/G6PD/FTCD/ELOVL7/CYB5A/PFKFB3/SHMT1/PIPOX/ACSM5/ACSM2A/OGDHL	25
BP	GO:0007190	activation of adenylate cyclase activity	7/416	34/16240	2.03e-05	0.00544145	0.00490171	GIPR/ADRB1/GHRHR/CALCA/ADRB2/ADORA2B/DRD1	7
BP	GO:0006631	fatty acid metabolic process	24/416	362/16240	2.2e-05	0.0054916	0.00494688	ACSM3/PON1/PCK2/HAO1/FA2H/GCDH/EHHADH/ACADL/PLA2G4A/EPHX2/CYP1A1/ABHD1/ELOVL7/ETFDH/CES2/ALOX15B/ACSM5/ACSM2A/CYP4F3/CYP4A11/ACADSB/CYP2B6/CYP2D7/ACAD11	24
BP	GO:0097164	ammonium ion metabolic process	16/416	193/16240	3.84e-05	0.00899325	0.00810121	PON1/SNCAIP/DAO/ACADL/PLA2G4A/PLBD1/SLC44A3/MBOAT2/ABHD1/BHMT/PLA2G7/LPCAT1/MFSD2A/SPHK1/SHMT1/DRD1	16
BP	GO:0009063	cellular amino acid catabolic process	12/416	118/16240	5.02e-05	0.0110576	0.00996078	BCKDHB/CRYM/GCDH/DAO/QDPR/HPD/FTCD/GPT/PAH/SHMT1/PIPOX/ACADSB	12
BP	GO:1901568	fatty acid derivative metabolic process	14/416	158/16240	5.65e-05	0.0117043	0.0105434	PON1/GCDH/PLA2G4A/EPHX2/CYP1A1/BDH1/ELOVL7/CES2/ALOX15B/ACSM2A/CYP4F3/CYP4A11/CYP2B6/CYP2D7	14
BP	GO:0016999	antibiotic metabolic process	13/416	139/16240	5.94e-05	0.0117043	0.0105434	PCK2/SULT2A1/ALDH2/CAT/DUOX2/CYP1A1/GNE/FTCD/ADH1A/ADH1B/OGDHL/ADH4/ADH1C	13
BP	GO:0006939	smooth muscle contraction	11/416	103/16240	6.57e-05	0.0123022	0.011082	MYLK/CALCA/RGS2/HMCN2/GDNF/ADRB2/ADRA1B/ADORA2B/SPHK1/HTR1D/DRD1	11
BP	GO:0006066	alcohol metabolic process	21/416	319/16240	7.9e-05	0.0140871	0.0126898	PON1/FGFR1/MIOX/PCK2/HAO1/SULT2A1/ISYNA1/ALDH2/ACADL/EPHX2/CAT/CYP11A1/TKFC/QDPR/G6PD/CYP3A4/SPHK1/ADH1A/ADH1B/ADH4/ADH1C	21
BP	GO:0042311	vasodilation	6/416	31/16240	0.000116509	0.0181899	0.0163856	ADRB1/CALCA/RGS2/ADRB2/ADORA2B/DRD1	6
BP	GO:0044262	cellular carbohydrate metabolic process	18/416	257/16240	0.000117136	0.0181899	0.0163856	RORA/GCKR/MIOX/PCK2/ISYNA1/GCK/GYS2/PFKFB4/SLC2A1/TREH/TKFC/PFKFB1/HK2/GNE/IGF2/PFKFB3/FGGY/B3GNT4	18
BP	GO:0042445	hormone metabolic process	16/416	212/16240	0.000117688	0.0181899	0.0163856	IYD/FGFR1/PCSK1N/CRYM/DKKL1/GHRHR/STRA6/ENPEP/DUOX2/CYP11A1/CYP1A1/REN/CRHBP/CYP3A4/BCO2/ADH4	16
BP	GO:0072087	renal vesicle development	5/416	20/16240	0.00012146	0.0181899	0.0163856	OSR1/KIF26B/GDNF/SIX2/FMN1	5
BP	GO:0016042	lipid catabolic process	20/416	306/16240	0.000128303	0.0184756	0.016643	PCK2/HAO1/SULT2A1/GCDH/EHHADH/ACADL/PLA2G4A/PLBD1/ABHD1/NCEH1/PLA2G7/CES5A/CYP3A4/ETFDH/CES2/SPHK1/CYP4F3/CYP4A11/BCO2/ACAD11	20
BP	GO:0001822	kidney development	18/416	263/16240	0.000156488	0.0216996	0.0195472	ITGA3/FGFR1/CAT/SOX4/STRA6/FRAS1/ENPEP/REN/OSR1/KIF26B/KLF15/GDNF/SIX2/PKHD1/PDGFD/ROBO2/FMN1/CD24	18
BP	GO:1901605	alpha-amino acid metabolic process	16/416	219/16240	0.000171428	0.0229223	0.0206487	IYD/CRYM/GCDH/DAO/EGLN3/BHMT2/BHMT/GLYAT/QDPR/HPD/FTCD/NAGS/GPT/PAH/SHMT1/PIPOX	16
BP	GO:0001655	urogenital system development	20/416	315/16240	0.000189066	0.0244091	0.0219879	ITGA3/FGFR1/GLI1/CAT/SOX4/STRA6/FRAS1/ENPEP/REN/OSR1/KIF26B/KLF15/GDNF/SIX2/PKHD1/PDGFD/ALOX15B/ROBO2/FMN1/CD24	20
BP	GO:0045932	negative regulation of muscle contraction	5/416	22/16240	0.000197768	0.0246815	0.0222333	CALCA/RGS2/PDE5A/ADRB2/ADORA2B	5
BP	GO:0015711	organic anion transport	25/416	445/16240	0.000214356	0.0255806	0.0230432	SLC13A2/ABCB11/CA12/SLC4A11/PLTP/SLC52A3/SLC1A5/CA9/FOLR1/SLC1A2/SLC4A3/PLA2G4A/SLC2A1/CA14/SNAP25/ATP8A2/STRA6/SLC16A3/OSR1/SLC16A2/SV2A/SLC51A/MFSD2A/SLC22A1/CYP4A11	25
BP	GO:1901616	organic hydroxy compound catabolic process	8/416	64/16240	0.000218638	0.0255806	0.0230432	MIOX/HAO1/SULT2A1/ALDH2/TKFC/CYP4F3/CYP4A11/ADH4	8
BP	GO:0009135	purine nucleoside diphosphate metabolic process	11/416	119/16240	0.000241112	0.0265506	0.0239171	ENTPD2/GCKR/GCK/MPP2/ENO2/PFKFB4/AMPD3/PFKFB1/HK2/PFKFB3/OGDHL	11
BP	GO:0009179	purine ribonucleoside diphosphate metabolic process	11/416	119/16240	0.000241112	0.0265506	0.0239171	ENTPD2/GCKR/GCK/MPP2/ENO2/PFKFB4/AMPD3/PFKFB1/HK2/PFKFB3/OGDHL	11
BP	GO:0042558	pteridine-containing compound metabolic process	6/416	36/16240	0.00027663	0.0290141	0.0261362	FOLH1/FOLR1/QDPR/FTCD/SHMT1/PIPOX	6
BP	GO:0009185	ribonucleoside diphosphate metabolic process	11/416	121/16240	0.000278982	0.0290141	0.0261362	ENTPD2/GCKR/GCK/MPP2/ENO2/PFKFB4/AMPD3/PFKFB1/HK2/PFKFB3/OGDHL	11
BP	GO:0019933	cAMP-mediated signaling	12/416	143/16240	0.000315051	0.0298364	0.0268769	GIPR/ADRB1/APLP1/GHRHR/CALCA/RGS2/RAMP1/ADRB2/ADRA1B/ADORA2B/DRD1/PDE2A	12
BP	GO:0072001	renal system development	18/416	279/16240	0.000323073	0.0298364	0.0268769	ITGA3/FGFR1/CAT/SOX4/STRA6/FRAS1/ENPEP/REN/OSR1/KIF26B/KLF15/GDNF/SIX2/PKHD1/PDGFD/ROBO2/FMN1/CD24	18
BP	GO:1901606	alpha-amino acid catabolic process	10/416	104/16240	0.000333871	0.0298364	0.0268769	CRYM/GCDH/DAO/QDPR/HPD/FTCD/GPT/PAH/SHMT1/PIPOX	10
BP	GO:1900542	regulation of purine nucleotide metabolic process	14/416	187/16240	0.000336466	0.0298364	0.0268769	ADRB1/GCKR/GHRHR/GCK/PFKFB4/RAMP1/GABBR2/PDE5A/GPR161/PFKFB1/ADORA2B/PFKFB3/FZD2/GABBR1	14
BP	GO:0019369	arachidonic acid metabolic process	7/416	52/16240	0.000340377	0.0298364	0.0268769	PLA2G4A/EPHX2/CYP1A1/ALOX15B/CYP4A11/CYP2B6/CYP2D7	7
BP	GO:0045986	negative regulation of smooth muscle contraction	4/416	14/16240	0.000346421	0.0298364	0.0268769	CALCA/RGS2/ADRB2/ADORA2B	4
BP	GO:0045981	positive regulation of nucleotide metabolic process	9/416	86/16240	0.000350642	0.0298364	0.0268769	ADRB1/GHRHR/PFKFB4/RAMP1/GPR161/PFKFB1/ADORA2B/PFKFB3/FZD2	9
BP	GO:1900544	positive regulation of purine nucleotide metabolic process	9/416	86/16240	0.000350642	0.0298364	0.0268769	ADRB1/GHRHR/PFKFB4/RAMP1/GPR161/PFKFB1/ADORA2B/PFKFB3/FZD2	9
BP	GO:0048562	embryonic organ morphogenesis	18/416	285/16240	0.000417027	0.0346966	0.0312551	FGFR1/HOXA1/HOXA3/FOLR1/GLI1/MDFI/KCNQ4/ATP8A2/FOXF2/STRA6/OSR1/CRB2/DNAAF1/ABR/SHOX2/SIX2/DSCAML1/FZD2	18
BP	GO:0072330	monocarboxylic acid biosynthetic process	18/416	286/16240	0.000434792	0.0353883	0.0318781	ACSM3/ABCB11/GCKR/FA2H/GCK/ENO2/PFKFB4/ACADL/CYP1A1/ABHD1/PFKFB1/HK2/ELOVL7/PFKFB3/ALOX15B/ACSM5/ACSM2A/OGDHL	18
BP	GO:0006690	icosanoid metabolic process	10/416	108/16240	0.000452479	0.0353926	0.031882	PON1/PLA2G4A/EPHX2/CYP1A1/CES2/ALOX15B/CYP4F3/CYP4A11/CYP2B6/CYP2D7	10
BP	GO:0006000	fructose metabolic process	4/416	15/16240	0.000462882	0.0353926	0.031882	PFKFB4/TKFC/PFKFB1/PFKFB3	4
BP	GO:0006140	regulation of nucleotide metabolic process	14/416	193/16240	0.000463205	0.0353926	0.031882	ADRB1/GCKR/GHRHR/GCK/PFKFB4/RAMP1/GABBR2/PDE5A/GPR161/PFKFB1/ADORA2B/PFKFB3/FZD2/GABBR1	14
BP	GO:0009062	fatty acid catabolic process	10/416	110/16240	0.000523782	0.0387993	0.0349508	PCK2/HAO1/GCDH/EHHADH/ACADL/ABHD1/ETFDH/CYP4F3/CYP4A11/ACAD11	10
BP	GO:0010817	regulation of hormone levels	26/416	500/16240	0.000528516	0.0387993	0.0349508	IYD/GIPR/FGFR1/PCK2/PCSK1N/CRYM/DKKL1/GHRHR/GCK/SLC2A1/SOX4/FFAR2/SNAP25/STRA6/ENPEP/DUOX2/CYP11A1/CYP1A1/REN/CRHBP/SLC16A2/CYP3A4/MYRIP/SLC22A1/BCO2/ADH4	26
BP	GO:0097755	positive regulation of blood vessel diameter	7/416	56/16240	0.000540479	0.0389145	0.0350545	ADRB1/CALCA/RGS2/EPHX2/ADRB2/ADORA2B/DRD1	7
BP	GO:0072329	monocarboxylic acid catabolic process	11/416	131/16240	0.000552136	0.0390037	0.0351349	PCK2/HAO1/SULT2A1/GCDH/EHHADH/ACADL/ABHD1/ETFDH/CYP4F3/CYP4A11/ACAD11	11
BP	GO:0005996	monosaccharide metabolic process	17/416	269/16240	0.000594207	0.0397233	0.0357831	RORA/GCKR/PCK2/GCK/ENO2/PFKFB4/SLC2A1/TKFC/PFKFB1/HK2/G6PD/CYB5A/IGF2/PFKFB3/FGGY/CHST1/UGT1A4	17
BP	GO:0009410	response to xenobiotic stimulus	17/416	269/16240	0.000594207	0.0397233	0.0357831	FMO3/RORA/PCK2/CYP3A5/EPHX2/CYP1A1/NCEH1/CRHBP/GLYAT/CYP3A4/AKR7A3/CES2/DRD1/PDE2A/CYP2B6/CYP2D7/UGT1A4	17
BP	GO:0033539	fatty acid beta-oxidation using acyl-CoA dehydrogenase	4/416	16/16240	0.000604762	0.0397233	0.0357831	GCDH/ACADL/ETFDH/ACAD11	4
BP	GO:0072283	metanephric renal vesicle morphogenesis	4/416	16/16240	0.000604762	0.0397233	0.0357831	KIF26B/GDNF/SIX2/FMN1	4
BP	GO:0019935	cyclic-nucleotide-mediated signaling	12/416	154/16240	0.000617231	0.0398433	0.0358913	GIPR/ADRB1/APLP1/GHRHR/CALCA/RGS2/RAMP1/ADRB2/ADRA1B/ADORA2B/DRD1/PDE2A	12
BP	GO:0034308	primary alcohol metabolic process	7/416	58/16240	0.00067067	0.0425591	0.0383377	HAO1/SULT2A1/ALDH2/ADH1A/ADH1B/ADH4/ADH1C	7
BP	GO:0006766	vitamin metabolic process	11/416	135/16240	0.000711142	0.0443753	0.0399737	FGFR1/PLTP/SLC52A3/FOLR1/SLC2A1/AOX1/CYP11A1/CYP1A1/CYP3A4/CYB5A/SHMT1	11
BP	GO:0009072	aromatic amino acid family metabolic process	5/416	29/16240	0.000769565	0.0472336	0.0425485	IYD/GCDH/QDPR/HPD/PAH	5
BP	GO:0043583	ear development	14/416	204/16240	0.000802273	0.0484469	0.0436415	USH2A/FGFR1/HOXA1/CDH23/MYCL/KCNQ4/ATP8A2/STRA6/DUOX2/OSR1/ABR/SIX2/FZD2/DDR1	14
BP	GO:0030799	regulation of cyclic nucleotide metabolic process	9/416	97/16240	0.000851585	0.0493975	0.0444978	ADRB1/GHRHR/RAMP1/GABBR2/PDE5A/GPR161/ADORA2B/FZD2/GABBR1	9
BP	GO:0003018	vascular process in circulatory system	12/416	160/16240	0.00086591	0.0493975	0.0444978	ADRB1/CALCA/RGS2/EPHX2/ABR/ADRB2/ADRA1B/ADORA2B/HTR1D/DRD1/PDE2A/KEL	12
BP	GO:0006575	cellular modified amino acid metabolic process	13/416	183/16240	0.000888941	0.0493975	0.0444978	IYD/FOLH1/CRYM/FOLR1/PLA2G4A/EGLN3/BHMT2/GSTM5/DUOX2/G6PD/FTCD/SHMT1/PIPOX	13
BP	GO:0006760	folic acid-containing compound metabolic process	5/416	30/16240	0.000904275	0.0493975	0.0444978	FOLH1/FOLR1/FTCD/SHMT1/PIPOX	5
BP	GO:0009132	nucleoside diphosphate metabolic process	11/416	139/16240	0.000906494	0.0493975	0.0444978	ENTPD2/GCKR/GCK/MPP2/ENO2/PFKFB4/AMPD3/PFKFB1/HK2/PFKFB3/OGDHL	11
BP	GO:0007189	adenylate cyclase-activating G-protein coupled receptor signaling pathway	9/416	98/16240	0.000916947	0.0493975	0.0444978	ADRB1/APLP1/GHRHR/CALCA/RAMP1/ADRB2/ADRA1B/ADORA2B/DRD1	9
BP	GO:0010976	positive regulation of neuron projection development	16/416	255/16240	0.000920896	0.0493975	0.0444978	ITGA3/SEZ6/FGFR1/LIMK1/CPEB3/NEURL1/RASAL1/PACSIN1/ATP8A2/LRP8/FZD1/PPP1R9A/SHOX2/ROBO2/PLXNB3/L1CAM	16
BP	GO:0046470	phosphatidylcholine metabolic process	8/416	79/16240	0.000923564	0.0493975	0.0444978	PON1/PLA2G4A/PLBD1/SLC44A3/MBOAT2/ABHD1/LPCAT1/MFSD2A	8
BP	GO:0009187	cyclic nucleotide metabolic process	11/416	140/16240	0.000961713	0.0507134	0.0456832	ADRB1/RORA/GHRHR/RAMP1/GABBR2/PDE5A/GPR161/ADORA2B/FZD2/PDE2A/GABBR1	11
BP	GO:0001676	long-chain fatty acid metabolic process	9/416	99/16240	0.000986325	0.0512889	0.0462016	ACADL/PLA2G4A/EPHX2/CYP1A1/ALOX15B/CYP4F3/CYP4A11/CYP2B6/CYP2D7	9
BP	GO:0008652	cellular amino acid biosynthetic process	8/416	80/16240	0.0010037	0.0514775	0.0463714	FOLH1/UPB1/BHMT2/BHMT/NAGS/GPT/PAH/SHMT1	8
BP	GO:0033559	unsaturated fatty acid metabolic process	9/416	101/16240	0.00113785	0.0575693	0.051859	PLA2G4A/EPHX2/CYP1A1/CES2/ALOX15B/CYP4F3/CYP4A11/CYP2B6/CYP2D7	9
BP	GO:0072077	renal vesicle morphogenesis	4/416	19/16240	0.00121191	0.059339	0.0534532	KIF26B/GDNF/SIX2/FMN1	4
BP	GO:0006520	cellular amino acid metabolic process	20/416	365/16240	0.00122011	0.059339	0.0534532	IYD/BCKDHB/FOLH1/UPB1/CRYM/GCDH/DAO/EGLN3/BHMT2/BHMT/GLYAT/QDPR/HPD/FTCD/NAGS/GPT/PAH/SHMT1/PIPOX/ACADSB	20
BP	GO:0001823	mesonephros development	9/416	102/16240	0.00122038	0.059339	0.0534532	FGFR1/CAT/REN/OSR1/KIF26B/GDNF/SIX2/ROBO2/FMN1	9
BP	GO:0007188	adenylate cyclase-modulating G-protein coupled receptor signaling pathway	13/416	190/16240	0.00125398	0.0601913	0.0542209	ADRB1/APLP1/GHRHR/CALCA/RGS2/RAMP1/GPR84/ADRB2/ADRA1B/ADORA2B/HTR1D/DRD1/GABBR1	13
BP	GO:0046031	ADP metabolic process	9/416	103/16240	0.00130767	0.0619737	0.0558265	GCKR/GCK/ENO2/PFKFB4/AMPD3/PFKFB1/HK2/PFKFB3/OGDHL	9
BP	GO:0046164	alcohol catabolic process	6/416	48/16240	0.00134591	0.0626096	0.0563993	MIOX/HAO1/SULT2A1/ALDH2/TKFC/ADH4	6
BP	GO:1900371	regulation of purine nucleotide biosynthetic process	11/416	146/16240	0.00135453	0.0626096	0.0563993	ADRB1/GCKR/GCK/PFKFB4/RAMP1/GABBR2/GPR161/PFKFB1/ADORA2B/PFKFB3/GABBR1	11
BP	GO:1901292	nucleoside phosphate catabolic process	12/416	169/16240	0.00139168	0.0629511	0.056707	ENTPD2/GCKR/GCK/ENO2/PFKFB4/AMPD3/PDE5A/PFKFB1/HK2/PFKFB3/PDE2A/OGDHL	12
BP	GO:0003338	metanephros morphogenesis	5/416	33/16240	0.00141413	0.0629511	0.056707	FRAS1/KIF26B/GDNF/SIX2/FMN1	5
BP	GO:0030808	regulation of nucleotide biosynthetic process	11/416	147/16240	0.00143128	0.0629511	0.056707	ADRB1/GCKR/GCK/PFKFB4/RAMP1/GABBR2/GPR161/PFKFB1/ADORA2B/PFKFB3/GABBR1	11
BP	GO:0048568	embryonic organ development	22/416	424/16240	0.00143175	0.0629511	0.056707	FGFR1/HOXA1/HOXA3/FOLR1/GLI1/MDFI/KCNQ4/ATP8A2/FOXF2/STRA6/OSR1/CRB2/DNAAF1/ABR/SPINT1/IGF2/SPINT2/SHOX2/SIX2/DSCAML1/FZD2/ASCL2	22
BP	GO:0016051	carbohydrate biosynthetic process	14/416	217/16240	0.00145286	0.0629511	0.056707	PCK2/ISYNA1/GCK/ENO2/GYS2/CHST10/SLC2A1/GALNT14/PFKFB1/G6PD/B3GALT2/IGF2/FUT3/B3GNT4	14
BP	GO:0006936	muscle contraction	19/416	344/16240	0.00146281	0.0629511	0.056707	DSG2/KCNH2/MYLK/ATP1A3/CALCA/TNNC1/RGS2/ATP8A2/PDE5A/HMCN2/SCN3B/GDNF/ADRB2/ADRA1B/ADORA2B/SPHK1/HTR1D/DRD1/MYH4	19
BP	GO:0019373	epoxygenase P450 pathway	4/416	20/16240	0.00148452	0.0631595	0.0568947	EPHX2/CYP1A1/CYP4A11/CYP2B6	4
BP	GO:0030810	positive regulation of nucleotide biosynthetic process	7/416	67/16240	0.00159331	0.0662817	0.0597072	ADRB1/PFKFB4/RAMP1/GPR161/PFKFB1/ADORA2B/PFKFB3	7
BP	GO:1900373	positive regulation of purine nucleotide biosynthetic process	7/416	67/16240	0.00159331	0.0662817	0.0597072	ADRB1/PFKFB4/RAMP1/GPR161/PFKFB1/ADORA2B/PFKFB3	7
BP	GO:0046434	organophosphate catabolic process	14/416	220/16240	0.00165336	0.0679687	0.0612269	PON1/ENTPD2/GCKR/GCK/ENO2/PFKFB4/PLA2G4A/AMPD3/PDE5A/PFKFB1/HK2/PFKFB3/PDE2A/OGDHL	14
BP	GO:0035296	regulation of tube diameter	10/416	128/16240	0.00168833	0.0679687	0.0612269	ADRB1/CALCA/RGS2/EPHX2/ADRB2/ADRA1B/ADORA2B/HTR1D/DRD1/KEL	10
BP	GO:0097746	regulation of blood vessel diameter	10/416	128/16240	0.00168833	0.0679687	0.0612269	ADRB1/CALCA/RGS2/EPHX2/ADRB2/ADRA1B/ADORA2B/HTR1D/DRD1/KEL	10
BP	GO:0042758	long-chain fatty acid catabolic process	3/416	10/16240	0.00175111	0.0684777	0.0616854	ACADL/CYP4F3/CYP4A11	3
BP	GO:1901569	fatty acid derivative catabolic process	3/416	10/16240	0.00175111	0.0684777	0.0616854	BDH1/CYP4F3/CYP4A11	3
BP	GO:0001505	regulation of neurotransmitter levels	17/416	297/16240	0.00175584	0.0684777	0.0616854	SYT13/SNCAIP/RORA/PFN2/STX1B/UPB1/TRIM9/SLC1A2/SNAP25/BHMT/CPLX2/GLYAT/PPP1R9A/GDNF/PAH/SHMT1/DRD1	17
BP	GO:0048745	smooth muscle tissue development	4/416	21/16240	0.00179709	0.069364	0.0624837	MYLK/ZFAND5/STRA6/OSR1	4
BP	GO:0051180	vitamin transport	5/416	35/16240	0.00185489	0.0706665	0.0636571	AFM/SLC52A3/FOLR1/SLC2A1/STRA6	5
BP	GO:0006091	generation of precursor metabolites and energy	24/416	489/16240	0.00186859	0.0706665	0.0636571	GIPR/GCKR/GCK/ALDH2/ENO2/GYS2/PFKFB4/CAT/AOX1/QDPR/NCF1/PFKFB1/HK2/BDH1/AKR7A3/CYB5A/IGF2/PFKFB3/ETFDH/ADH1A/ADH1B/OGDHL/ADH4/ADH1C	24
BP	GO:0050954	sensory perception of mechanical stimulus	11/416	153/16240	0.00197019	0.0737641	0.0664474	USH2A/FGFR1/BIRC5/SLC52A3/CRYM/HOXA1/DNM1/CDH23/KCNQ4/SERPINE2/TMPRSS3	11
BP	GO:0051588	regulation of neurotransmitter transport	8/416	89/16240	0.00200407	0.0742894	0.0669207	SNCAIP/PFN2/STX1B/CPLX2/PPP1R9A/SV2A/GDNF/DRD1	8
BP	GO:0048638	regulation of developmental growth	17/416	303/16240	0.00216719	0.0795486	0.0716581	ADRB1/YBX3/TGFBR3/SEMA3C/FGFR1/TLL2/GHRHR/AGR2/LIMK1/GLI1/RASAL1/ATP8A2/NKD1/PLAC8/G6PD/ADRB2/L1CAM	17
BP	GO:0006090	pyruvate metabolic process	10/416	133/16240	0.00224429	0.0804024	0.0724272	GCKR/PCK2/GCK/ENO2/PFKFB4/SLC16A3/PFKFB1/HK2/PFKFB3/OGDHL	10
BP	GO:0044242	cellular lipid catabolic process	13/416	203/16240	0.00226318	0.0804024	0.0724272	PCK2/HAO1/GCDH/EHHADH/ACADL/PLA2G4A/ABHD1/ETFDH/SPHK1/CYP4F3/CYP4A11/BCO2/ACAD11	13
BP	GO:0006558	L-phenylalanine metabolic process	3/416	11/16240	0.00236225	0.0804024	0.0724272	QDPR/HPD/PAH	3
BP	GO:0006559	L-phenylalanine catabolic process	3/416	11/16240	0.00236225	0.0804024	0.0724272	QDPR/HPD/PAH	3
BP	GO:0032060	bleb assembly	3/416	11/16240	0.00236225	0.0804024	0.0724272	ANLN/MYLK/EMP3	3
BP	GO:0040015	negative regulation of multicellular organism growth	3/416	11/16240	0.00236225	0.0804024	0.0724272	ADRB1/PLAC8/ADRB2	3
BP	GO:1902221	erythrose 4-phosphate/phosphoenolpyruvate family amino acid metabolic process	3/416	11/16240	0.00236225	0.0804024	0.0724272	QDPR/HPD/PAH	3
BP	GO:1902222	erythrose 4-phosphate/phosphoenolpyruvate family amino acid catabolic process	3/416	11/16240	0.00236225	0.0804024	0.0724272	QDPR/HPD/PAH	3
BP	GO:0030801	positive regulation of cyclic nucleotide metabolic process	6/416	54/16240	0.00249075	0.0840122	0.075679	ADRB1/GHRHR/RAMP1/GPR161/ADORA2B/FZD2	6
BP	GO:0042359	vitamin D metabolic process	4/416	23/16240	0.00255356	0.0853619	0.0768949	FGFR1/CYP11A1/CYP1A1/CYP3A4	4
BP	GO:0050880	regulation of blood vessel size	10/416	136/16240	0.00264293	0.0868913	0.0782725	ADRB1/CALCA/RGS2/EPHX2/ADRB2/ADRA1B/ADORA2B/HTR1D/DRD1/KEL	10
BP	GO:0018958	phenol-containing compound metabolic process	8/416	93/16240	0.00264573	0.0868913	0.0782725	IYD/CDH3/SNCAIP/CRYM/DAO/DUOX2/PAH/DRD1	8
BP	GO:0035150	regulation of tube size	10/416	137/16240	0.00278773	0.0899765	0.0810517	ADRB1/CALCA/RGS2/EPHX2/ADRB2/ADRA1B/ADORA2B/HTR1D/DRD1/KEL	10
BP	GO:0072006	nephron development	10/416	137/16240	0.00278773	0.0899765	0.0810517	ITGA3/ENPEP/OSR1/KIF26B/KLF15/GDNF/SIX2/PDGFD/FMN1/CD24	10
BP	GO:0008589	regulation of smoothened signaling pathway	7/416	74/16240	0.00283062	0.0905798	0.0815951	RORA/RAB34/GLI1/SERPINE2/GPR161/SCUBE1/SHOX2	7
BP	GO:0043062	extracellular structure organization	20/416	393/16240	0.002896	0.0918865	0.0827723	ITGA3/COL5A3/TLL2/PLTP/COMP/ITGB8/KAZALD1/COL7A1/MATN3/FOXF2/PLA2G7/CREB3L1/ACAN/SCUBE1/SPINT1/MMP10/SPINT2/MMP1/DDR1/MMP12	20
BP	GO:0007605	sensory perception of sound	10/416	138/16240	0.00293881	0.0921195	0.0829821	USH2A/FGFR1/BIRC5/SLC52A3/CRYM/HOXA1/DNM1/CDH23/KCNQ4/TMPRSS3	10
BP	GO:0030198	extracellular matrix organization	18/416	339/16240	0.00295255	0.0921195	0.0829821	ITGA3/COL5A3/TLL2/COMP/ITGB8/KAZALD1/COL7A1/MATN3/FOXF2/CREB3L1/ACAN/SCUBE1/SPINT1/MMP10/SPINT2/MMP1/DDR1/MMP12	18
BP	GO:0071875	adrenergic receptor signaling pathway	4/416	24/16240	0.00300307	0.0929215	0.0837046	ADRB1/RGS2/ADRB2/ADRA1B	4
BP	GO:0006554	lysine catabolic process	3/416	12/16240	0.00309019	0.0948334	0.0854268	CRYM/GCDH/PIPOX	3
BP	GO:0009166	nucleotide catabolic process	11/416	163/16240	0.00322702	0.0982272	0.088484	GCKR/GCK/ENO2/PFKFB4/AMPD3/PDE5A/PFKFB1/HK2/PFKFB3/PDE2A/OGDHL	11
BP	GO:0072073	kidney epithelium development	10/416	140/16240	0.00326056	0.0984478	0.0886828	FGFR1/CAT/OSR1/KIF26B/KLF15/GDNF/SIX2/ROBO2/FMN1/CD24	10
BP	GO:0045995	regulation of embryonic development	9/416	118/16240	0.00333427	0.0998681	0.0899621	FGFR1/DKK1/NKD1/GPR161/OSR1/CRB2/FZD1/GDNF/FZD2	9
BP	GO:0001657	ureteric bud development	8/416	97/16240	0.00343773	0.10128	0.0912342	FGFR1/CAT/OSR1/KIF26B/GDNF/SIX2/ROBO2/FMN1	8
BP	GO:0006096	glycolytic process	8/416	97/16240	0.00343773	0.10128	0.0912342	GCKR/GCK/ENO2/PFKFB4/PFKFB1/HK2/PFKFB3/OGDHL	8
BP	GO:0043567	regulation of insulin-like growth factor receptor signaling pathway	4/416	25/16240	0.00350374	0.10128	0.0912342	CDH3/GHRHR/IGFBP2/IGFBP1	4
BP	GO:0003012	muscle system process	21/416	428/16240	0.00352806	0.10128	0.0912342	DSG2/KCNH2/MYLK/ATP1A3/CALCA/TNNC1/RGS2/ATP8A2/PDE5A/HMCN2/G6PD/KLF15/SCN3B/GDNF/ADRB2/ADRA1B/ADORA2B/SPHK1/HTR1D/DRD1/MYH4	21
BP	GO:0062013	positive regulation of small molecule metabolic process	11/416	165/16240	0.00354246	0.10128	0.0912342	ADRB1/GHRHR/GCK/PFKFB4/RAMP1/GPR161/PFKFB1/IGF2/ADORA2B/PFKFB3/FZD2	11
BP	GO:0007009	plasma membrane organization	7/416	77/16240	0.00354372	0.10128	0.0912342	FA2H/PACSIN1/BAIAP2L2/ANO4/DMKN/ANO9/AHNAK2	7
BP	GO:0006757	ATP generation from ADP	8/416	98/16240	0.0036618	0.101579	0.091503	GCKR/GCK/ENO2/PFKFB4/PFKFB1/HK2/PFKFB3/OGDHL	8
BP	GO:0072163	mesonephric epithelium development	8/416	98/16240	0.0036618	0.101579	0.091503	FGFR1/CAT/OSR1/KIF26B/GDNF/SIX2/ROBO2/FMN1	8
BP	GO:0072164	mesonephric tubule development	8/416	98/16240	0.0036618	0.101579	0.091503	FGFR1/CAT/OSR1/KIF26B/GDNF/SIX2/ROBO2/FMN1	8
BP	GO:0006836	neurotransmitter transport	14/416	240/16240	0.00366269	0.101579	0.091503	SYT13/SNCAIP/PFN2/STX1B/TRIM9/SLC1A2/SNAP25/SLC44A3/CPLX2/PPP1R9A/SV2A/GDNF/SLC22A1/DRD1	14
BP	GO:0072210	metanephric nephron development	5/416	41/16240	0.00377737	0.103714	0.0934269	OSR1/KIF26B/GDNF/SIX2/FMN1	5
BP	GO:0035148	tube formation	10/416	143/16240	0.0037951	0.103714	0.0934269	HOXA1/FOLR1/SOX4/OSR1/FZD1/SPINT1/SPINT2/GDNF/ATOH8/FZD2	10
BP	GO:0031346	positive regulation of cell projection organization	18/416	348/16240	0.0038879	0.103922	0.093614	ITGA3/ANLN/SEZ6/FGFR1/KCTD17/LIMK1/CPEB3/NEURL1/RASAL1/PACSIN1/ATP8A2/LRP8/FZD1/PPP1R9A/SHOX2/ROBO2/PLXNB3/L1CAM	18
BP	GO:0072522	purine-containing compound biosynthetic process	16/416	294/16240	0.00389143	0.103922	0.093614	ADRB1/GCKR/GCK/ENO2/PFKFB4/RAMP1/AMPD3/GABBR2/GPR161/PFKFB1/HK2/ADORA2B/PFKFB3/SHMT1/OGDHL/GABBR1	16
BP	GO:0006553	lysine metabolic process	3/416	13/16240	0.00394149	0.103922	0.093614	CRYM/GCDH/PIPOX	3
BP	GO:0007501	mesodermal cell fate specification	3/416	13/16240	0.00394149	0.103922	0.093614	FGFR1/DKK1/SIX2	3
BP	GO:0048642	negative regulation of skeletal muscle tissue development	3/416	13/16240	0.00394149	0.103922	0.093614	YBX3/TLL2/DKK1	3
BP	GO:0046390	ribose phosphate biosynthetic process	16/416	295/16240	0.00402088	0.104069	0.0937461	ADRB1/GCKR/GCK/ENO2/PFKFB4/RAMP1/AMPD3/GABBR2/GPR161/PFKFB1/HK2/G6PD/ADORA2B/PFKFB3/OGDHL/GABBR1	16
BP	GO:0001101	response to acid chemical	17/416	322/16240	0.00403665	0.104069	0.0937461	PON1/GIPR/TGFBR3/ATP1A3/CPEB3/NEURL1/DKK1/FOLR1/SLC1A2/IGFBP2/CAT/FFAR2/OSR1/ALAD/PDGFD/SHMT1/GJB3	17
BP	GO:0036151	phosphatidylcholine acyl-chain remodeling	4/416	26/16240	0.00405824	0.104069	0.0937461	PLA2G4A/PLBD1/MBOAT2/LPCAT1	4
BP	GO:0072273	metanephric nephron morphogenesis	4/416	26/16240	0.00405824	0.104069	0.0937461	KIF26B/GDNF/SIX2/FMN1	4
BP	GO:0043949	regulation of cAMP-mediated signaling	5/416	42/16240	0.00419937	0.106955	0.0963465	GIPR/ADRB1/APLP1/RGS2/PDE2A	5
BP	GO:0046686	response to cadmium ion	6/416	60/16240	0.00424707	0.107439	0.0967823	CAT/ALAD/NCF1/TERT/CYB5A/MT1X	6
BP	GO:0007187	G-protein coupled receptor signaling pathway, coupled to cyclic nucleotide second messenger	13/416	219/16240	0.00433686	0.108975	0.0981653	ADRB1/APLP1/GHRHR/CALCA/RGS2/RAMP1/GPR84/ADRB2/ADRA1B/ADORA2B/HTR1D/DRD1/GABBR1	13
BP	GO:0042866	pyruvate biosynthetic process	8/416	101/16240	0.00440228	0.109881	0.0989818	GCKR/GCK/ENO2/PFKFB4/PFKFB1/HK2/PFKFB3/OGDHL	8
BP	GO:0006775	fat-soluble vitamin metabolic process	5/416	43/16240	0.00465396	0.114634	0.103264	FGFR1/PLTP/CYP11A1/CYP1A1/CYP3A4	5
BP	GO:0015701	bicarbonate transport	5/416	43/16240	0.00465396	0.114634	0.103264	CA12/SLC4A11/CA9/SLC4A3/CA14	5
BP	GO:0034637	cellular carbohydrate biosynthetic process	7/416	81/16240	0.0046978	0.114958	0.103555	PCK2/ISYNA1/GCK/GYS2/SLC2A1/IGF2/B3GNT4	7
BP	GO:0006940	regulation of smooth muscle contraction	6/416	62/16240	0.00499732	0.121493	0.109442	CALCA/RGS2/ADRB2/ADRA1B/ADORA2B/SPHK1	6
BP	GO:0072524	pyridine-containing compound metabolic process	11/416	173/16240	0.00505961	0.122214	0.110092	GCKR/PCK2/GCK/ENO2/PFKFB4/AOX1/PFKFB1/HK2/G6PD/PFKFB3/OGDHL	11
BP	GO:0009152	purine ribonucleotide biosynthetic process	15/416	278/16240	0.00551474	0.132354	0.119226	ADRB1/GCKR/GCK/ENO2/PFKFB4/RAMP1/AMPD3/GABBR2/GPR161/PFKFB1/HK2/ADORA2B/PFKFB3/OGDHL/GABBR1	15
BP	GO:0035850	epithelial cell differentiation involved in kidney development	5/416	45/16240	0.00566615	0.134123	0.120819	OSR1/KLF15/GDNF/SIX2/CD24	5
BP	GO:0045744	negative regulation of G-protein coupled receptor protein signaling pathway	5/416	45/16240	0.00566615	0.134123	0.120819	GIPR/APLP1/DNM1/RGS2/ADRB2	5
BP	GO:0030258	lipid modification	15/416	279/16240	0.00569593	0.134123	0.120819	FGFR1/HAO1/FA2H/GCDH/CYP3A5/EHHADH/ACADL/EPHX2/CYP1A1/PLA2G7/CYP3A4/ETFDH/SPHK1/CD19/ACAD11	15
BP	GO:0045666	positive regulation of neuron differentiation	17/416	334/16240	0.00578994	0.135445	0.12201	ITGA3/SEZ6/FGFR1/LIMK1/CPEB3/NEURL1/DKK1/RASAL1/PACSIN1/ATP8A2/LRP8/FZD1/PPP1R9A/SHOX2/ROBO2/PLXNB3/L1CAM	17
BP	GO:0099531	presynaptic process involved in chemical synaptic transmission	10/416	152/16240	0.00582441	0.135445	0.12201	SYT13/SNCAIP/PFN2/STX1B/TRIM9/SNAP25/CPLX2/PPP1R9A/GDNF/DRD1	10
BP	GO:0016052	carbohydrate catabolic process	11/416	177/16240	0.00599024	0.137734	0.124072	GCKR/MIOX/GCK/ENO2/PFKFB4/TREH/TKFC/PFKFB1/HK2/PFKFB3/OGDHL	11
BP	GO:0034310	primary alcohol catabolic process	3/416	15/16240	0.00603673	0.137734	0.124072	HAO1/SULT2A1/ALDH2	3
BP	GO:0070989	oxidative demethylation	3/416	15/16240	0.00603673	0.137734	0.124072	CYP3A5/TET1/CYP3A4	3
BP	GO:0018146	keratan sulfate biosynthetic process	4/416	29/16240	0.00607	0.137734	0.124072	ST3GAL6/ACAN/CHST1/B3GNT4	4
BP	GO:0006164	purine nucleotide biosynthetic process	15/416	282/16240	0.00626853	0.140614	0.126666	ADRB1/GCKR/GCK/ENO2/PFKFB4/RAMP1/AMPD3/GABBR2/GPR161/PFKFB1/HK2/ADORA2B/PFKFB3/OGDHL/GABBR1	15
BP	GO:0019318	hexose metabolic process	13/416	229/16240	0.00627202	0.140614	0.126666	RORA/GCKR/PCK2/GCK/ENO2/PFKFB4/TKFC/PFKFB1/HK2/G6PD/IGF2/PFKFB3/CHST1	13
BP	GO:0051962	positive regulation of nervous system development	22/416	480/16240	0.00634041	0.1413	0.127285	ITGA3/SEZ6/FGFR1/SRPX2/LIMK1/CPEB3/NEURL1/DKK1/GLI1/RASAL1/PACSIN1/ATP8A2/SERPINE2/LRP8/FZD1/PPP1R9A/SPINT1/SHOX2/SLITRK4/ROBO2/PLXNB3/L1CAM	22
BP	GO:0009409	response to cold	5/416	47/16240	0.00682435	0.150296	0.135388	ADRB1/YBX3/PCSK1N/PLAC8/ADRB2	5
BP	GO:0021695	cerebellar cortex development	5/416	47/16240	0.00682435	0.150296	0.135388	SEZ6/RORA/GLI1/SERPINE2/TRNP1	5
BP	GO:0021696	cerebellar cortex morphogenesis	4/416	30/16240	0.00686473	0.150301	0.135393	RORA/GLI1/SERPINE2/TRNP1	4
BP	GO:0060537	muscle tissue development	18/416	370/16240	0.00723845	0.157563	0.141934	DSG2/YBX3/MYLK/PITX1/TGFBR3/SEMA3C/FGFR1/TLL2/ZFAND5/NEURL1/DKK1/GLI1/TNNC1/STRA6/OSR1/G6PD/SHOX2/KEL	18
BP	GO:0003085	negative regulation of systemic arterial blood pressure	3/416	16/16240	0.00729026	0.157773	0.142123	ADRB1/CALCA/ADRB2	3
BP	GO:0048640	negative regulation of developmental growth	7/416	88/16240	0.00737023	0.158587	0.142857	ADRB1/SEMA3C/TLL2/NKD1/PLAC8/G6PD/ADRB2	7
BP	GO:0017001	antibiotic catabolic process	5/416	48/16240	0.00746138	0.159631	0.143797	PCK2/SULT2A1/ALDH2/CAT/DUOX2	5
BP	GO:0045880	positive regulation of smoothened signaling pathway	4/416	31/16240	0.00772532	0.164339	0.148038	RAB34/GLI1/SCUBE1/SHOX2	4
BP	GO:0001656	metanephros development	7/416	89/16240	0.00782832	0.165589	0.149164	FRAS1/OSR1/KIF26B/GDNF/SIX2/ROBO2/FMN1	7
BP	GO:0046717	acid secretion	8/416	112/16240	0.00813667	0.17023	0.153345	ABCB11/SLC1A5/SLC1A2/PLA2G4A/SNAP25/SV2A/SLC51A/CYP4A11	8
BP	GO:0003044	regulation of systemic arterial blood pressure mediated by a chemical signal	5/416	49/16240	0.00813868	0.17023	0.153345	ADRB1/ENPEP/REN/ADRB2/ADRA1B	5
BP	GO:0009260	ribonucleotide biosynthetic process	15/416	291/16240	0.00826917	0.171168	0.15419	ADRB1/GCKR/GCK/ENO2/PFKFB4/RAMP1/AMPD3/GABBR2/GPR161/PFKFB1/HK2/ADORA2B/PFKFB3/OGDHL/GABBR1	15
BP	GO:0003073	regulation of systemic arterial blood pressure	7/416	90/16240	0.00830708	0.171168	0.15419	ADRB1/CALCA/ENPEP/REN/ADRB2/ADRA1B/CYP4A11	7
BP	GO:0034404	nucleobase-containing small molecule biosynthetic process	12/416	211/16240	0.00834703	0.171168	0.15419	ENTPD2/GCKR/GCK/ENO2/PFKFB4/AMPD3/PDE5A/PFKFB1/HK2/PFKFB3/PDE2A/OGDHL	12
BP	GO:1900006	positive regulation of dendrite development	6/416	69/16240	0.00839677	0.171168	0.15419	SEZ6/CPEB3/NEURL1/PACSIN1/LRP8/PPP1R9A	6
BP	GO:0001504	neurotransmitter uptake	4/416	32/16240	0.00865389	0.171168	0.15419	SLC1A2/SNAP25/GDNF/DRD1	4
BP	GO:0048333	mesodermal cell differentiation	4/416	32/16240	0.00865389	0.171168	0.15419	ITGA3/FGFR1/DKK1/SIX2	4
BP	GO:0071470	cellular response to osmotic stress	4/416	32/16240	0.00865389	0.171168	0.15419	YBX3/MYLK/SLC2A1/OSR1	4
BP	GO:0006349	regulation of gene expression by genetic imprinting	3/416	17/16240	0.0086864	0.171168	0.15419	DNMT3L/DIRAS3/IGF2	3
BP	GO:0006577	amino-acid betaine metabolic process	3/416	17/16240	0.0086864	0.171168	0.15419	ACADL/BHMT/SHMT1	3
BP	GO:0042249	establishment of planar polarity of embryonic epithelium	3/416	17/16240	0.0086864	0.171168	0.15419	FOXF2/FZD1/FZD2	3
BP	GO:0043951	negative regulation of cAMP-mediated signaling	3/416	17/16240	0.0086864	0.171168	0.15419	APLP1/RGS2/PDE2A	3
BP	GO:0048546	digestive tract morphogenesis	5/416	50/16240	0.00885746	0.173625	0.156403	AGR2/GLI1/STRA6/SHOX2/SIX2	5
BP	GO:0006165	nucleoside diphosphate phosphorylation	8/416	114/16240	0.00901414	0.175776	0.158341	GCKR/GCK/ENO2/PFKFB4/PFKFB1/HK2/PFKFB3/OGDHL	8
BP	GO:0060993	kidney morphogenesis	7/416	92/16240	0.00932875	0.180968	0.163018	SOX4/FRAS1/OSR1/KIF26B/GDNF/SIX2/FMN1	7
BP	GO:0042471	ear morphogenesis	8/416	115/16240	0.00947849	0.181885	0.163844	FGFR1/HOXA1/KCNQ4/ATP8A2/OSR1/ABR/SIX2/FZD2	8
BP	GO:0015849	organic acid transport	15/416	296/16240	0.00958277	0.181885	0.163844	SLC13A2/ABCB11/SLC1A5/FOLR1/SLC1A2/PLA2G4A/SNAP25/STRA6/SLC16A3/OSR1/SLC16A2/SV2A/SLC51A/MFSD2A/CYP4A11	15
BP	GO:0046942	carboxylic acid transport	15/416	296/16240	0.00958277	0.181885	0.163844	SLC13A2/ABCB11/SLC1A5/FOLR1/SLC1A2/PLA2G4A/SNAP25/STRA6/SLC16A3/OSR1/SLC16A2/SV2A/SLC51A/MFSD2A/CYP4A11	15
BP	GO:0030802	regulation of cyclic nucleotide biosynthetic process	6/416	71/16240	0.00961493	0.181885	0.163844	ADRB1/RAMP1/GABBR2/GPR161/ADORA2B/GABBR1	6
BP	GO:0030817	regulation of cAMP biosynthetic process	5/416	51/16240	0.00961892	0.181885	0.163844	ADRB1/RAMP1/GABBR2/GPR161/GABBR1	5
BP	GO:0048639	positive regulation of developmental growth	10/416	164/16240	0.00974372	0.183319	0.165136	YBX3/TGFBR3/FGFR1/GHRHR/AGR2/LIMK1/GLI1/RASAL1/ATP8A2/L1CAM	10
BP	GO:0048704	embryonic skeletal system morphogenesis	7/416	93/16240	0.00987272	0.184817	0.166485	HOXA1/HOXA3/MDFI/OSR1/SHOX2/SIX2/DSCAML1	7
BP	GO:0051047	positive regulation of secretion	18/416	383/16240	0.0101285	0.185239	0.166865	SCIN/GIPR/FGFR1/STX1B/PCK2/GHRHR/GCK/SOX4/FFAR2/GDNF/MYRIP/ADORA2B/SAA1/ALOX15B/CYP4A11/ANG/CLEC5A/MMP12	18
BP	GO:0001710	mesodermal cell fate commitment	3/416	18/16240	0.0102284	0.185239	0.166865	FGFR1/DKK1/SIX2	3
BP	GO:0001759	organ induction	3/416	18/16240	0.0102284	0.185239	0.166865	FGFR1/DKK1/GDNF	3
BP	GO:0045821	positive regulation of glycolytic process	3/416	18/16240	0.0102284	0.185239	0.166865	PFKFB4/PFKFB1/PFKFB3	3
BP	GO:1905276	regulation of epithelial tube formation	3/416	18/16240	0.0102284	0.185239	0.166865	FZD1/GDNF/FZD2	3
BP	GO:2000696	regulation of epithelial cell differentiation involved in kidney development	3/416	18/16240	0.0102284	0.185239	0.166865	OSR1/GDNF/CD24	3
BP	GO:0030814	regulation of cAMP metabolic process	6/416	72/16240	0.010269	0.185239	0.166865	ADRB1/GHRHR/RAMP1/GABBR2/GPR161/GABBR1	6
BP	GO:0046068	cGMP metabolic process	5/416	52/16240	0.0104242	0.185239	0.166865	RORA/PDE5A/ADORA2B/FZD2/PDE2A	5
BP	GO:0050804	modulation of chemical synaptic transmission	16/416	327/16240	0.0104308	0.185239	0.166865	SNCAIP/PFN2/STX1B/CPEB3/NEURL1/DKK1/MPP2/SNAP25/SERPINE2/CPLX2/GRIK4/LRP8/PPP1R9A/GDNF/ADRB2/DRD1	16
BP	GO:0099177	regulation of trans-synaptic signaling	16/416	327/16240	0.0104308	0.185239	0.166865	SNCAIP/PFN2/STX1B/CPEB3/NEURL1/DKK1/MPP2/SNAP25/SERPINE2/CPLX2/GRIK4/LRP8/PPP1R9A/GDNF/ADRB2/DRD1	16
BP	GO:0022617	extracellular matrix disassembly	7/416	94/16240	0.0104395	0.185239	0.166865	TLL2/ACAN/SCUBE1/MMP10/MMP1/DDR1/MMP12	7
BP	GO:0010975	regulation of neuron projection development	20/416	443/16240	0.0105263	0.185899	0.16746	ITGA3/SEZ6/SEMA3C/FGFR1/STX1B/LIMK1/CPEB3/NEURL1/RASAL1/PACSIN1/SNAP25/ATP8A2/LRP8/FZD1/PPP1R9A/SHOX2/ROBO2/KEL/PLXNB3/L1CAM	20
BP	GO:0030816	positive regulation of cAMP metabolic process	4/416	34/16240	0.010723	0.187602	0.168994	ADRB1/GHRHR/RAMP1/GPR161	4
BP	GO:0042339	keratan sulfate metabolic process	4/416	34/16240	0.010723	0.187602	0.168994	ST3GAL6/ACAN/CHST1/B3GNT4	4
BP	GO:0019362	pyridine nucleotide metabolic process	10/416	168/16240	0.0114194	0.197936	0.178302	GCKR/PCK2/GCK/ENO2/PFKFB4/PFKFB1/HK2/G6PD/PFKFB3/OGDHL	10
BP	GO:0046496	nicotinamide nucleotide metabolic process	10/416	168/16240	0.0114194	0.197936	0.178302	GCKR/PCK2/GCK/ENO2/PFKFB4/PFKFB1/HK2/G6PD/PFKFB3/OGDHL	10
BP	GO:0006730	one-carbon metabolic process	4/416	35/16240	0.0118673	0.198983	0.179246	CA12/CA9/FTCD/SHMT1	4
BP	GO:0048566	embryonic digestive tract development	4/416	35/16240	0.0118673	0.198983	0.179246	FOXF2/STRA6/SHOX2/SIX2	4
BP	GO:0002029	desensitization of G-protein coupled receptor protein signaling pathway	3/416	19/16240	0.011919	0.198983	0.179246	GIPR/DNM1/ADRB2	3
BP	GO:0022401	negative adaptation of signaling pathway	3/416	19/16240	0.011919	0.198983	0.179246	GIPR/DNM1/ADRB2	3
BP	GO:0034104	negative regulation of tissue remodeling	3/416	19/16240	0.011919	0.198983	0.179246	CALCA/UBASH3B/ABR	3
BP	GO:0042474	middle ear morphogenesis	3/416	19/16240	0.011919	0.198983	0.179246	FGFR1/OSR1/SIX2	3
BP	GO:0046823	negative regulation of nucleocytoplasmic transport	3/416	19/16240	0.011919	0.198983	0.179246	SOX4/PKIA/PDE2A	3
BP	GO:0051197	positive regulation of coenzyme metabolic process	3/416	19/16240	0.011919	0.198983	0.179246	PFKFB4/PFKFB1/PFKFB3	3
BP	GO:0003231	cardiac ventricle development	8/416	120/16240	0.0120717	0.198983	0.179246	TGFBR3/SEMA3C/TNNC1/SOX4/STRA6/FZD1/TMEM65/FZD2	8
BP	GO:0046939	nucleotide phosphorylation	8/416	120/16240	0.0120717	0.198983	0.179246	GCKR/GCK/ENO2/PFKFB4/PFKFB1/HK2/PFKFB3/OGDHL	8
BP	GO:0046928	regulation of neurotransmitter secretion	5/416	54/16240	0.0121707	0.198983	0.179246	SNCAIP/PFN2/STX1B/CPLX2/PPP1R9A	5
BP	GO:0060113	inner ear receptor cell differentiation	5/416	54/16240	0.0121707	0.198983	0.179246	USH2A/FGFR1/CDH23/MYCL/FZD2	5
BP	GO:0090183	regulation of kidney development	5/416	54/16240	0.0121707	0.198983	0.179246	OSR1/GDNF/SIX2/PDGFD/CD24	5
BP	GO:0050905	neuromuscular process	7/416	97/16240	0.0122816	0.199924	0.180093	HOXA1/CDH23/CNTNAP1/ATP8A2/STRA6/ABR/DRD1	7
BP	GO:0008202	steroid metabolic process	15/416	305/16240	0.0123587	0.200307	0.180439	PON1/RORA/ABCB11/FGFR1/DKKL1/SULT2A1/CYP3A5/ACADL/EPHX2/CAT/CYP11A1/CYP1A1/G6PD/CYP3A4/CYP2B6	15
BP	GO:0050769	positive regulation of neurogenesis	19/416	421/16240	0.0125109	0.2019	0.181873	ITGA3/SEZ6/FGFR1/LIMK1/CPEB3/NEURL1/DKK1/RASAL1/PACSIN1/ATP8A2/SERPINE2/LRP8/FZD1/PPP1R9A/SPINT1/SHOX2/ROBO2/PLXNB3/L1CAM	19
BP	GO:0001838	embryonic epithelial tube formation	8/416	121/16240	0.0126473	0.203226	0.183068	FOLR1/SOX4/OSR1/FZD1/SPINT1/SPINT2/GDNF/FZD2	8
BP	GO:0046173	polyol biosynthetic process	5/416	55/16240	0.0131141	0.208933	0.188209	PCK2/ISYNA1/QDPR/CYP3A4/SPHK1	5
BP	GO:0061005	cell differentiation involved in kidney development	5/416	55/16240	0.0131141	0.208933	0.188209	OSR1/KLF15/GDNF/SIX2/CD24	5
BP	GO:0048608	reproductive structure development	19/416	424/16240	0.0133991	0.209337	0.188573	YBX3/ITGB8/GLI1/MDFI/SERPINE2/FOXF2/STRA6/REN/ETNK2/OSR1/SPINT1/IGF2/SPINT2/ALOX15B/ASCL2/ROBO2/GJB3/SYCP2/ANG	19
BP	GO:0035107	appendage morphogenesis	9/416	147/16240	0.0135005	0.209337	0.188573	PITX1/SEMA3C/FGFR1/DKK1/SOX4/FRAS1/OSR1/SHOX2/FMN1	9
BP	GO:0035108	limb morphogenesis	9/416	147/16240	0.0135005	0.209337	0.188573	PITX1/SEMA3C/FGFR1/DKK1/SOX4/FRAS1/OSR1/SHOX2/FMN1	9
BP	GO:0006637	acyl-CoA metabolic process	7/416	99/16240	0.0136331	0.209337	0.188573	ACSM3/GCDH/GLYAT/ELOVL7/PIPOX/ACSM5/ACSM2A	7
BP	GO:0014066	regulation of phosphatidylinositol 3-kinase signaling	7/416	99/16240	0.0136331	0.209337	0.188573	FGFR1/CAT/SERPINE2/IER3/NCF1/IGF2/PDGFD	7
BP	GO:0035383	thioester metabolic process	7/416	99/16240	0.0136331	0.209337	0.188573	ACSM3/GCDH/GLYAT/ELOVL7/PIPOX/ACSM5/ACSM2A	7
BP	GO:0046058	cAMP metabolic process	7/416	99/16240	0.0136331	0.209337	0.188573	ADRB1/GHRHR/RAMP1/GABBR2/GPR161/PDE2A/GABBR1	7
BP	GO:0042403	thyroid hormone metabolic process	3/416	20/16240	0.0137604	0.209337	0.188573	IYD/CRYM/DUOX2	3
BP	GO:0046653	tetrahydrofolate metabolic process	3/416	20/16240	0.0137604	0.209337	0.188573	FTCD/SHMT1/PIPOX	3
BP	GO:0071880	adenylate cyclase-activating adrenergic receptor signaling pathway	3/416	20/16240	0.0137604	0.209337	0.188573	ADRB1/ADRB2/ADRA1B	3
BP	GO:0048736	appendage development	10/416	173/16240	0.0138104	0.209337	0.188573	PITX1/SEMA3C/FGFR1/COMP/DKK1/SOX4/FRAS1/OSR1/SHOX2/FMN1	10
BP	GO:0060173	limb development	10/416	173/16240	0.0138104	0.209337	0.188573	PITX1/SEMA3C/FGFR1/COMP/DKK1/SOX4/FRAS1/OSR1/SHOX2/FMN1	10
BP	GO:0048732	gland development	19/416	426/16240	0.0140185	0.211429	0.190457	PITX1/TGFBR3/SEMA3C/FGFR1/PCK2/FA2H/HOXA3/GHRHR/NEURL1/GLI1/SERPINE2/STRA6/DUOX2/CYP1A1/QDPR/DNAAF1/HK2/ALOX15B/DDR1	19
BP	GO:0001890	placenta development	9/416	148/16240	0.0140614	0.211429	0.190457	ITGB8/MDFI/ETNK2/SPINT1/IGF2/SPINT2/ASCL2/GJB3/ANG	9
BP	GO:0061458	reproductive system development	19/416	427/16240	0.0143366	0.213702	0.192505	YBX3/ITGB8/GLI1/MDFI/SERPINE2/FOXF2/STRA6/REN/ETNK2/OSR1/SPINT1/IGF2/SPINT2/ALOX15B/ASCL2/ROBO2/GJB3/SYCP2/ANG	19
BP	GO:0010470	regulation of gastrulation	4/416	37/16240	0.0143838	0.213702	0.192505	FGFR1/DKK1/OSR1/CRB2	4
BP	GO:0021587	cerebellum morphogenesis	4/416	37/16240	0.0143838	0.213702	0.192505	RORA/GLI1/SERPINE2/TRNP1	4
BP	GO:0016202	regulation of striated muscle tissue development	8/416	124/16240	0.014495	0.214503	0.193226	YBX3/TGFBR3/FGFR1/TLL2/DKK1/GLI1/G6PD/SHOX2	8
BP	GO:0023061	signal release	19/416	428/16240	0.0146603	0.216095	0.19466	GIPR/SYT13/SNCAIP/PFN2/FGFR1/STX1B/TRIM9/PCK2/GHRHR/GCK/SLC2A1/SOX4/FFAR2/SNAP25/REN/CRHBP/CPLX2/PPP1R9A/MYRIP	19
BP	GO:0009311	oligosaccharide metabolic process	6/416	78/16240	0.0148694	0.218318	0.196663	ST3GAL6/SLC2A1/TREH/GALNT14/B3GALT2/FUT3	6
BP	GO:0009066	aspartate family amino acid metabolic process	5/416	57/16240	0.0151465	0.220565	0.198687	CRYM/GCDH/BHMT2/BHMT/PIPOX	5
BP	GO:0035270	endocrine system development	8/416	125/16240	0.0151524	0.220565	0.198687	GIPR/PITX1/HOXA3/GHRHR/GLI1/SOX4/STRA6/DUOX2	8
BP	GO:0015718	monocarboxylic acid transport	9/416	150/16240	0.0152346	0.220565	0.198687	ABCB11/PLA2G4A/STRA6/SLC16A3/SLC16A2/SV2A/SLC51A/MFSD2A/CYP4A11	9
BP	GO:0010720	positive regulation of cell development	21/416	490/16240	0.0152581	0.220565	0.198687	ITGA3/SEZ6/SEMA3C/FGFR1/LIMK1/CPEB3/NEURL1/DKK1/RASAL1/PACSIN1/ATP8A2/SERPINE2/PDE5A/LRP8/FZD1/PPP1R9A/SPINT1/SHOX2/ROBO2/PLXNB3/L1CAM	21
BP	GO:0002021	response to dietary excess	3/416	21/16240	0.0157543	0.220679	0.198789	ADRB1/PCSK1N/ADRB2	3
BP	GO:0009074	aromatic amino acid family catabolic process	3/416	21/16240	0.0157543	0.220679	0.198789	QDPR/HPD/PAH	3
BP	GO:0014821	phasic smooth muscle contraction	3/416	21/16240	0.0157543	0.220679	0.198789	GDNF/HTR1D/DRD1	3
BP	GO:0023058	adaptation of signaling pathway	3/416	21/16240	0.0157543	0.220679	0.198789	GIPR/DNM1/ADRB2	3
BP	GO:0030813	positive regulation of nucleotide catabolic process	3/416	21/16240	0.0157543	0.220679	0.198789	PFKFB4/PFKFB1/PFKFB3	3
BP	GO:0071677	positive regulation of mononuclear cell migration	3/416	21/16240	0.0157543	0.220679	0.198789	PLA2G7/PDGFD/CXCL17	3
BP	GO:0048009	insulin-like growth factor receptor signaling pathway	4/416	38/16240	0.0157591	0.220679	0.198789	CDH3/GHRHR/IGFBP2/IGFBP1	4
BP	GO:0050873	brown fat cell differentiation	4/416	38/16240	0.0157591	0.220679	0.198789	ADRB1/RGS2/PLAC8/ADRB2	4
BP	GO:1901861	regulation of muscle tissue development	8/416	126/16240	0.0158311	0.220679	0.198789	YBX3/TGFBR3/FGFR1/TLL2/DKK1/GLI1/G6PD/SHOX2	8
BP	GO:0034440	lipid oxidation	7/416	102/16240	0.0158554	0.220679	0.198789	HAO1/GCDH/EHHADH/ACADL/PLA2G7/ETFDH/ACAD11	7
CC	GO:0005578	proteinaceous extracellular matrix	23/438	371/17107	9.15e-05	0.0353952	0.0333109	USH2A/ENTPD2/TGFBR3/GPC4/COL5A3/APLP1/COMP/KAZALD1/COL7A1/TECTB/MATN3/FRAS1/HMCN2/ACAN/LAD1/CILP2/TFF3/MMP10/SLITRK4/GLDN/MMP1/ANG/MMP12	23
CC	GO:0031012	extracellular matrix	26/438	475/17107	0.000243185	0.0470562	0.0442852	USH2A/ENTPD2/TGFBR3/GPC4/COL5A3/APLP1/COMP/KAZALD1/COL7A1/TECTB/MATN3/SERPINE2/FRAS1/HMCN2/ACAN/LAD1/CILP2/TFF3/AZGP1/MMP10/SLITRK4/GLDN/MMP1/L1CAM/ANG/MMP12	26
CC	GO:0005782	peroxisomal matrix	6/438	43/17107	0.000743608	0.0719441	0.0677074	HAO1/CRYM/DAO/EHHADH/CAT/PIPOX	6
CC	GO:0031907	microbody lumen	6/438	43/17107	0.000743608	0.0719441	0.0677074	HAO1/CRYM/DAO/EHHADH/CAT/PIPOX	6
CC	GO:0046658	anchored component of plasma membrane	6/438	45/17107	0.000951634	0.0736565	0.069319	GPC4/FOLR1/TREH/RHBG/PKHD1/CD24	6
CC	GO:0005604	basement membrane	8/438	90/17107	0.00214907	0.138615	0.130452	USH2A/ENTPD2/APLP1/COL7A1/FRAS1/HMCN2/LAD1/ANG	8
CC	GO:0044420	extracellular matrix component	9/438	117/17107	0.00314578	0.173917	0.163675	USH2A/ENTPD2/COL5A3/APLP1/COL7A1/FRAS1/HMCN2/LAD1/ANG	9
CC	GO:0033267	axon part	18/438	351/17107	0.00425062	0.205624	0.193515	ITGA3/PFN2/NPTX2/DNM1/CNTNAP1/SLC1A2/CALCA/PACSIN1/LAMP5/SNAP25/CRHBP/CPLX2/PPP1R9A/SV2A/ROBO2/STMN3/L1CAM/ANG	18
MF	GO:0048037	cofactor binding	36/411	482/16239	6.85e-09	4.37e-06	3.82e-06	FMO3/IYD/CYP3A43/FMO4/HAO1/FA2H/CRYM/GCDH/CYP3A5/DAO/ALDH2/ACADL/CAT/EGLN3/AOX1/DUOX2/CYP11A1/CYP1A1/QDPR/G6PD/CYP3A4/ETNPPL/CYB5A/LDHD/GPT/ETFDH/CTBP2/SHMT1/CYP4F3/CYP4A11/ACADSB/CYP2B6/OGDHL/ADH4/CYP2D7/ACAD11	36
MF	GO:0050662	coenzyme binding	24/411	274/16239	1.35e-07	4.31e-05	3.77e-05	FMO3/IYD/FMO4/HAO1/CRYM/GCDH/DAO/ALDH2/ACADL/CAT/EGLN3/AOX1/QDPR/G6PD/ETNPPL/LDHD/GPT/ETFDH/CTBP2/SHMT1/ACADSB/OGDHL/ADH4/ACAD11	24
MF	GO:0019200	carbohydrate kinase activity	7/411	22/16239	7.76e-07	0.000165059	0.000144334	GCK/PFKFB4/PFKFB1/HK2/GNE/PFKFB3/FGGY	7
MF	GO:0016614	oxidoreductase activity, acting on CH-OH group of donors	15/411	133/16239	1.39e-06	0.000221097	0.000193337	MIOX/HAO1/EHHADH/AOX1/G6PD/BDH1/AKR7A3/CYB5A/LDHD/CTBP2/CYP4F3/ADH1A/ADH1B/ADH4/ADH1C	15
MF	GO:0005506	iron ion binding	16/411	157/16239	2.41e-06	0.000307137	0.000268574	CYP3A43/MIOX/FA2H/CYP3A5/EGLN3/TET1/AOX1/CYP11A1/CYP1A1/CYP3A4/PAH/ALOX15B/CYP4F3/CYP4A11/CYP2B6/CYP2D7	16
MF	GO:0004497	monooxygenase activity	12/411	96/16239	5.4e-06	0.000573881	0.000501826	FMO3/CYP3A43/FMO4/CYP3A5/CYP11A1/CYP1A1/CYP3A4/PAH/CYP4F3/CYP4A11/CYP2B6/CYP2D7	12
MF	GO:0020037	heme binding	13/411	127/16239	2.02e-05	0.00183972	0.00160873	CYP3A43/FA2H/CYP3A5/CAT/DUOX2/CYP11A1/CYP1A1/CYP3A4/CYB5A/CYP4F3/CYP4A11/CYP2B6/CYP2D7	13
MF	GO:0050660	flavin adenine dinucleotide binding	10/411	79/16239	2.93e-05	0.00233961	0.00204586	FMO3/FMO4/GCDH/DAO/ACADL/AOX1/LDHD/ETFDH/ACADSB/ACAD11	10
MF	GO:0016705	oxidoreductase activity, acting on paired donors, with incorporation or reduction of molecular oxygen	14/411	155/16239	4.02e-05	0.00284984	0.00249203	FMO3/CYP3A43/FMO4/CYP3A5/EGLN3/TET1/CYP11A1/CYP1A1/CYP3A4/PAH/CYP4F3/CYP4A11/CYP2B6/CYP2D7	14
MF	GO:0046906	tetrapyrrole binding	13/411	137/16239	4.52e-05	0.00288095	0.00251923	CYP3A43/FA2H/CYP3A5/CAT/DUOX2/CYP11A1/CYP1A1/CYP3A4/CYB5A/CYP4F3/CYP4A11/CYP2B6/CYP2D7	13
MF	GO:0016712	oxidoreductase activity, acting on paired donors, with incorporation or reduction of molecular oxygen, reduced flavin or flavoprotein as one donor, and incorporation of one atom of oxygen	6/411	30/16239	8.99e-05	0.00521195	0.00455755	CYP3A43/CYP3A5/CYP1A1/CYP3A4/CYP2B6/CYP2D7	6
MF	GO:0016616	oxidoreductase activity, acting on the CH-OH group of donors, NAD or NADP as acceptor	11/411	116/16239	0.000173426	0.0091702	0.00801882	MIOX/EHHADH/G6PD/BDH1/AKR7A3/CYB5A/CTBP2/ADH1A/ADH1B/ADH4/ADH1C	11
MF	GO:0008395	steroid hydroxylase activity	6/411	34/16239	0.000186854	0.0091702	0.00801882	CYP3A5/CYP11A1/CYP1A1/CYP3A4/CYP2B6/CYP2D7	6
MF	GO:0047555	3',5'-cyclic-GMP phosphodiesterase activity	4/411	14/16239	0.000330907	0.0150799	0.0131865	PDE11A/PDE6B/PDE5A/PDE2A	4
MF	GO:0003995	acyl-CoA dehydrogenase activity	4/411	16/16239	0.000577963	0.0245827	0.0214962	GCDH/ACADL/ACADSB/ACAD11	4
MF	GO:0019842	vitamin binding	11/411	136/16239	0.000685182	0.0262392	0.0229447	AFM/FOLR1/EGLN3/STRA6/FTCD/ETNPPL/GPT/SHMT1/OGDHL/ADH4/FTCDNL1	11
MF	GO:0016709	oxidoreductase activity, acting on paired donors, with incorporation or reduction of molecular oxygen, NAD(P)H as one donor, and incorporation of one atom of oxygen	6/411	43/16239	0.000699164	0.0262392	0.0229447	FMO3/FMO4/CYP11A1/CYP1A1/CYP4F3/CYP4A11	6
MF	GO:0016903	oxidoreductase activity, acting on the aldehyde or oxo group of donors	6/411	45/16239	0.000895224	0.0300607	0.0262864	BCKDHB/HAO1/ALDH2/AOX1/OGDHL/ADH4	6
MF	GO:0019825	oxygen binding	6/411	45/16239	0.000895224	0.0300607	0.0262864	CYP3A5/CYP1A1/CYP3A4/CYP4F3/CYP4A11/CYP2B6	6
MF	GO:0050661	NADP binding	6/411	47/16239	0.00113109	0.0360819	0.0315515	FMO3/FMO4/CRYM/CAT/QDPR/G6PD	6
MF	GO:0008514	organic anion transmembrane transporter activity	14/411	216/16239	0.00124168	0.0377234	0.032987	SLC13A2/ABCB11/SLC4A11/SLC52A3/SLC1A5/FOLR1/SLC1A2/SLC4A3/SLC2A1/SLC16A3/SLC16A2/SLC51A/MFSD2A/SLC22A1	14
MF	GO:0019203	carbohydrate phosphatase activity	3/411	10/16239	0.00169164	0.0433714	0.0379258	PFKFB4/PFKFB1/PFKFB3	3
MF	GO:0050308	sugar-phosphatase activity	3/411	10/16239	0.00169164	0.0433714	0.0379258	PFKFB4/PFKFB1/PFKFB3	3
MF	GO:0016829	lyase activity	12/411	175/16239	0.0016925	0.0433714	0.0379258	CA12/BCKDHB/PCK2/CA9/ENO2/EHHADH/CA14/ALAD/TKFC/FTCD/ETNPPL/SHMT1	12
MF	GO:0016836	hydro-lyase activity	6/411	51/16239	0.00174284	0.0433714	0.0379258	CA12/CA9/ENO2/EHHADH/CA14/ALAD	6
MF	GO:0016835	carbon-oxygen lyase activity	7/411	69/16239	0.00176749	0.0433714	0.0379258	CA12/CA9/ENO2/EHHADH/CA14/ALAD/ETNPPL	7
MF	GO:0070330	aromatase activity	4/411	22/16239	0.00206012	0.0485421	0.0424473	CYP3A43/CYP3A5/CYP1A1/CYP2D7	4
MF	GO:0004935	adrenergic receptor activity	3/411	11/16239	0.00228255	0.0485421	0.0424473	ADRB1/ADRB2/ADRA1B	3
MF	GO:0005536	glucose binding	3/411	11/16239	0.00228255	0.0485421	0.0424473	GCK/HK2/G6PD	3
MF	GO:0005542	folic acid binding	3/411	11/16239	0.00228255	0.0485421	0.0424473	FOLR1/FTCD/FTCDNL1	3
MF	GO:1901681	sulfur compound binding	14/411	232/16239	0.00242134	0.0498328	0.0435759	TGFBR3/GPC4/FGFR1/COL5A3/F11/APLP1/ATP1A3/GCDH/COMP/ACADL/SERPINE2/SAA1/OGDHL/ANG	14
MF	GO:0004114	3',5'-cyclic-nucleotide phosphodiesterase activity	4/411	24/16239	0.00287559	0.057332	0.0501336	PDE11A/PDE6B/PDE5A/PDE2A	4
MF	GO:0004112	cyclic-nucleotide phosphodiesterase activity	4/411	25/16239	0.00335581	0.0629709	0.0550644	PDE11A/PDE6B/PDE5A/PDE2A	4
MF	GO:0090482	vitamin transmembrane transporter activity	4/411	25/16239	0.00335581	0.0629709	0.0550644	SLC52A3/FOLR1/SLC2A1/STRA6	4
MF	GO:0048306	calcium-dependent protein binding	6/411	59/16239	0.00368197	0.067117	0.05869	MASP2/TNNC1/SNAP25/ANXA3/CPLX2/S100P	6
MF	GO:0004033	aldo-keto reductase (NADP) activity	4/411	26/16239	0.00388783	0.0688089	0.0601695	MIOX/AKR7A3/CYB5A/ADH4	4
MF	GO:0017046	peptide hormone binding	5/411	42/16239	0.00399049	0.0688089	0.0601695	GIPR/SCTR/GHRHR/RAMP1/CRHBP	5
MF	GO:1901618	organic hydroxy compound transmembrane transporter activity	5/411	43/16239	0.00442356	0.0713625	0.0624025	ABCB11/STRA6/SLC16A3/SLC51A/SLC22A1	5
MF	GO:0016645	oxidoreductase activity, acting on the CH-NH group of donors	4/411	27/16239	0.00447414	0.0713625	0.0624025	CRYM/QDPR/ETFDH/PIPOX	4
MF	GO:0016701	oxidoreductase activity, acting on single donors with incorporation of molecular oxygen	4/411	27/16239	0.00447414	0.0713625	0.0624025	MIOX/HPD/ALOX15B/BCO2	4
MF	GO:0004089	carbonate dehydratase activity	3/411	14/16239	0.00475915	0.0740571	0.0647587	CA12/CA9/CA14	3
MF	GO:0005518	collagen binding	6/411	63/16239	0.0051035	0.0775246	0.0677909	ITGA3/USH2A/COL5A3/COMP/DDR1/MMP12	6
MF	GO:0030553	cGMP binding	3/411	15/16239	0.00583838	0.0866252	0.0757488	PDE11A/PDE5A/PDE2A	3
MF	GO:0004867	serine-type endopeptidase inhibitor activity	7/411	88/16239	0.00691791	0.0999862	0.0874323	ITIH1/PCSK1N/COL7A1/ITIH5/SERPINE2/SPINT1/SPINT2	7
MF	GO:1901338	catecholamine binding	3/411	16/16239	0.00705232	0.0999862	0.0874323	ADRB1/ADRB2/DRD1	3
MF	GO:0004623	phospholipase A2 activity	4/411	32/16239	0.0083024	0.11448	0.100106	PLA2G4A/PLBD1/ABHD1/PLA2G7	4
MF	GO:0008028	monocarboxylic acid transmembrane transporter activity	5/411	50/16239	0.00843348	0.11448	0.100106	ABCB11/SLC16A3/SLC16A2/SLC51A/MFSD2A	5
MF	GO:0008509	anion transmembrane transporter activity	16/411	327/16239	0.00937135	0.121834	0.106537	SLC13A2/ABCB11/SLC4A11/SLC52A3/SLC1A5/FOLR1/SLC1A2/SLC4A3/SLC2A1/SLC16A3/SLC16A2/ANO4/SLC51A/MFSD2A/SLC22A1/ANO9	16
MF	GO:0042562	hormone binding	7/411	94/16239	0.00981373	0.121834	0.106537	GIPR/SCTR/CRYM/ATP1A3/GHRHR/RAMP1/CRHBP	7
MF	GO:0004745	retinol dehydrogenase activity	3/411	18/16239	0.00989904	0.121834	0.106537	ADH1A/ADH4/ADH1C	3
MF	GO:0016408	C-acyltransferase activity	3/411	18/16239	0.00989904	0.121834	0.106537	ACSM3/ACSM5/ACSM2A	3
MF	GO:0045182	translation regulator activity	5/411	52/16239	0.00993007	0.121834	0.106537	CPEB3/NEURL1/IGF2BP3/SHMT1/NANOS1	5
MF	GO:0015645	fatty acid ligase activity	3/411	19/16239	0.0115378	0.138889	0.12145	ACSM3/ACSM5/ACSM2A	3
MF	GO:0005342	organic acid transmembrane transporter activity	9/411	146/16239	0.0120546	0.139833	0.122276	SLC13A2/ABCB11/SLC1A5/FOLR1/SLC1A2/SLC16A3/SLC16A2/SLC51A/MFSD2A	9
MF	GO:0046943	carboxylic acid transmembrane transporter activity	9/411	146/16239	0.0120546	0.139833	0.122276	SLC13A2/ABCB11/SLC1A5/FOLR1/SLC1A2/SLC16A3/SLC16A2/SLC51A/MFSD2A	9
MF	GO:0005548	phospholipid transporter activity	5/411	55/16239	0.0125016	0.142429	0.124546	PLTP/ATP8A2/ANO4/MFSD2A/ANO9	5
MF	GO:0043395	heparan sulfate proteoglycan binding	3/411	20/16239	0.0133233	0.149127	0.130403	GPC4/ATP1A3/COMP	3
MF	GO:0051287	NAD binding	5/411	57/16239	0.014446	0.158906	0.138954	ALDH2/AOX1/QDPR/CTBP2/ADH4	5
MF	GO:0015631	tubulin binding	16/411	345/16239	0.0149885	0.159802	0.139737	BIRC5/DNM1/GLI1/RGS2/MYO1B/KIF12/GAS2L3/SKA1/TPPP3/FTCD/KIF26B/MTCL1/TTLL6/STMN3/FMN1/MYH4	16
MF	GO:0043394	proteoglycan binding	4/411	38/16239	0.0151404	0.159802	0.139737	GPC4/COL5A3/ATP1A3/COMP	4
MF	GO:0005543	phospholipid binding	18/411	405/16239	0.0152788	0.159802	0.139737	PON1/SCIN/SYT13/SH3YL1/PFN2/PLTP/ADAP1/ANXA10/RASAL1/MARK1/PLA2G4A/PACSIN1/BAIAP2L2/MYO1B/ANXA3/GRB7/PLA2G7/NCF1	18
MF	GO:0008201	heparin binding	9/411	156/16239	0.0178968	0.184164	0.161041	TGFBR3/FGFR1/COL5A3/F11/APLP1/COMP/SERPINE2/SAA1/ANG	9
MF	GO:0005319	lipid transporter activity	8/411	132/16239	0.0191099	0.193526	0.169228	ABCB11/PLTP/ATP8A2/STRA6/ANO4/SLC51A/MFSD2A/ANO9	8
MF	GO:0033218	amide binding	14/411	298/16239	0.0199318	0.198695	0.173747	GIPR/SCTR/FOLH1/PLTP/ATP1A3/GHRHR/FOLR1/RAMP1/ENPEP/CRHBP/FTCD/ADRB2/ANG/FTCDNL1	14
MF	GO:0015293	symporter activity	8/411	134/16239	0.0207157	0.203061	0.177565	SLC13A2/SLC4A11/SLC1A5/SLC1A2/SLC4A3/SLC16A3/SLC16A2/MFSD2A	8
MF	GO:0008227	G-protein coupled amine receptor activity	4/411	42/16239	0.0212249	0.203061	0.177565	ADRB1/ADRB2/ADRA1B/HTR1D	4
MF	GO:0009055	electron transfer activity	7/411	110/16239	0.0217232	0.203061	0.177565	ALDH2/AOX1/QDPR/NCF1/AKR7A3/CYB5A/ETFDH	7
MF	GO:0016405	CoA-ligase activity	3/411	24/16239	0.0219611	0.203061	0.177565	ACSM3/ACSM5/ACSM2A	3
MF	GO:0030371	translation repressor activity	3/411	24/16239	0.0219611	0.203061	0.177565	CPEB3/SHMT1/NANOS1	3
MF	GO:0052689	carboxylic ester hydrolase activity	8/411	136/16239	0.0224149	0.204296	0.178645	PON1/PLA2G4A/PLBD1/ABHD1/NCEH1/PLA2G7/CES5A/CES2	8
MF	GO:0004866	endopeptidase inhibitor activity	9/411	163/16239	0.0230614	0.207228	0.181209	ITIH1/BIRC5/PCSK1N/COL7A1/ITIH5/SERPINE2/CRB2/SPINT1/SPINT2	9
MF	GO:0030547	receptor inhibitor activity	3/411	25/16239	0.0244982	0.211033	0.184536	DKKL1/DKK1/LYPD1	3
MF	GO:0008970	phosphatidylcholine 1-acylhydrolase activity	2/411	10/16239	0.0251387	0.211033	0.184536	PLA2G4A/ABHD1	2
MF	GO:0016725	oxidoreductase activity, acting on CH or CH2 groups	2/411	10/16239	0.0251387	0.211033	0.184536	AOX1/CYP3A4	2
MF	GO:0017153	sodium:dicarboxylate symporter activity	2/411	10/16239	0.0251387	0.211033	0.184536	SLC13A2/SLC1A2	2
MF	GO:0086080	protein binding involved in heterotypic cell-cell adhesion	2/411	10/16239	0.0251387	0.211033	0.184536	DSG2/GLDN	2
MF	GO:0016702	oxidoreductase activity, acting on single donors with incorporation of molecular oxygen, incorporation of two atoms of oxygen	3/411	26/16239	0.0271865	0.22526	0.196977	HPD/ALOX15B/BCO2	3
