# Supplementary material for: Identification of Energy Metabolism Genes for the Prediction of Survival in Hepatocellular Carcinoma
Source: Front Oncol. 2020 Aug 13;10:1210. doi: 10.3389/fonc.2020.01210 (PMC7438573; doi:10.3389/fonc.2020.01210)
Supplement: Supplementary file 15 [file Table_7.XLSX]

## Sheet: Table-S11
ID	Description	GeneRatio	BgRatio	pvalue	p.adjust	qvalue	geneID	Count
hsa00982	Drug metabolism - cytochrome P450	14/210	72/7847	4.76e-09	1.1e-06	9.98e-07	FMO3/FMO4/CYP3A5/UGT2B10/GSTM5/AOX1/CYP3A4/ADH1A/ADH1B/CYP2B6/ADH4/CYP2D7/UGT1A4/ADH1C	14
hsa00980	Metabolism of xenobiotics by cytochrome P450	14/210	76/7847	9.97e-09	1.15e-06	1.04e-06	SULT2A1/CYP3A5/UGT2B10/GSTM5/CYP1A1/CYP3A4/AKR7A3/ADH1A/ADH1B/CYP2B6/ADH4/CYP2D7/UGT1A4/ADH1C	14
hsa00830	Retinol metabolism	13/210	67/7847	1.77e-08	1.36e-06	1.24e-06	CYP3A5/UGT2B10/AOX1/CYP1A1/CYP3A4/CYP4A11/ADH1A/ADH1B/CYP2B6/ADH4/DHRS4L1/UGT1A4/ADH1C	13
hsa00071	Fatty acid degradation	10/210	44/7847	1.71e-07	9.85e-06	8.93e-06	GCDH/ALDH2/EHHADH/ACADL/CYP4A11/ADH1A/ACADSB/ADH1B/ADH4/ADH1C	10
hsa05204	Chemical carcinogenesis	12/210	82/7847	1.57e-06	7.26e-05	6.59e-05	CYP3A43/SULT2A1/CYP3A5/UGT2B10/GSTM5/CYP1A1/CYP3A4/ADH1A/ADH1B/ADH4/UGT1A4/ADH1C	12
hsa00010	Glycolysis / Gluconeogenesis	9/210	68/7847	7.43e-05	0.00286072	0.00259413	PCK2/GCK/ALDH2/ENO2/HK2/ADH1A/ADH1B/ADH4/ADH1C	9
hsa04976	Bile secretion	9/210	72/7847	0.000116993	0.00386075	0.00350098	ABCB11/SCTR/SULT2A1/ATP1A3/SLC2A1/NCEH1/CYP3A4/SLC51A/SLC22A1	9
hsa01200	Carbon metabolism	11/210	116/7847	0.000260289	0.00751585	0.00681546	HAO1/GCK/ENO2/EHHADH/CAT/TKFC/HK2/G6PD/GPT/SHMT1/OGDHL	11
hsa00350	Tyrosine metabolism	6/210	36/7847	0.000340406	0.00873708	0.0079229	AOX1/HPD/ADH1A/ADH1B/ADH4/ADH1C	6
hsa00650	Butanoate metabolism	5/210	28/7847	0.00077823	0.0168458	0.015276	ACSM3/EHHADH/BDH1/ACSM5/ACSM2A	5
hsa00380	Tryptophan metabolism	6/210	42/7847	0.000802182	0.0168458	0.015276	GCDH/ALDH2/EHHADH/CAT/AOX1/CYP1A1	6
hsa05230	Central carbon metabolism in cancer	7/210	65/7847	0.00166017	0.0299594	0.0271676	FGFR1/SLC1A5/GCK/SLC2A1/SLC16A3/HK2/G6PD	7
hsa00051	Fructose and mannose metabolism	5/210	33/7847	0.00168603	0.0299594	0.0271676	PFKFB4/TKFC/PFKFB1/HK2/PFKFB3	5
hsa00140	Steroid hormone biosynthesis	6/210	60/7847	0.00514037	0.0778928	0.0706342	CYP3A5/UGT2B10/CYP11A1/CYP1A1/CYP3A4/UGT1A4	6
hsa00053	Ascorbate and aldarate metabolism	4/210	27/7847	0.00539517	0.0778928	0.0706342	MIOX/UGT2B10/ALDH2/UGT1A4	4
hsa00601	Glycosphingolipid biosynthesis - lacto and neolacto series	4/210	27/7847	0.00539517	0.0778928	0.0706342	ST3GAL6/B3GALT2/FUT3/B3GNT4	4
hsa00590	Arachidonic acid metabolism	6/210	63/7847	0.00653056	0.0848529	0.0769457	PLA2G4A/EPHX2/ALOX15B/CYP4F3/CYP4A11/CYP2B6	6
hsa04146	Peroxisome	7/210	83/7847	0.00661191	0.0848529	0.0769457	HAO1/DAO/EHHADH/EPHX2/CAT/PIPOX/DHRS4L1	7
hsa00280	Valine, leucine and isoleucine degradation	5/210	48/7847	0.00880173	0.102247	0.0927189	BCKDHB/ALDH2/EHHADH/AOX1/ACADSB	5
hsa00410	beta-Alanine metabolism	4/210	31/7847	0.00890093	0.102247	0.0927189	UPB1/ALDH2/EHHADH/CNDP1	4
hsa00360	Phenylalanine metabolism	3/210	17/7847	0.00973782	0.102247	0.0927189	GLYAT/HPD/PAH	3
hsa00910	Nitrogen metabolism	3/210	17/7847	0.00973782	0.102247	0.0927189	CA12/CA9/CA14	3
hsa04666	Fc gamma R-mediated phagocytosis	7/210	91/7847	0.0107826	0.108295	0.0982029	SCIN/LIMK1/PLA2G4A/FCGR1A/NCF1/MARCKSL1/SPHK1	7
hsa03320	PPAR signaling pathway	6/210	74/7847	0.0139887	0.134642	0.122095	PCK2/PLTP/EHHADH/ACADL/CYP4A11/MMP1	6
hsa00500	Starch and sucrose metabolism	4/210	36/7847	0.0150245	0.138826	0.12589	GCK/GYS2/TREH/HK2	4
hsa00983	Drug metabolism - other enzymes	6/210	79/7847	0.0188188	0.167198	0.151617	UPB1/UGT2B10/GSTM5/CYP3A4/CES2/UGT1A4	6
hsa00260	Glycine, serine and threonine metabolism	4/210	40/7847	0.0214652	0.183647	0.166533	DAO/BHMT/SHMT1/PIPOX	4
hsa00340	Histidine metabolism	3/210	23/7847	0.0225531	0.186063	0.168724	ALDH2/CNDP1/FTCD	3
hsa04024	cAMP signaling pathway	11/210	212/7847	0.0268201	0.213636	0.193728	GIPR/ADRB1/ATP1A3/GLI1/FFAR2/GABBR2/CREB3L1/ADRB2/HTR1D/DRD1/GABBR1	11
hsa04022	cGMP-PKG signaling pathway	9/210	166/7847	0.0339109	0.261114	0.236781	ADRB1/MYLK/ATP1A3/RGS2/PDE5A/CREB3L1/ADRB2/ADRA1B/PDE2A	9
hsa00630	Glyoxylate and dicarboxylate metabolism	3/210	30/7847	0.0451442	0.336397	0.305049	HAO1/CAT/SHMT1	3
hsa01230	Biosynthesis of amino acids	5/210	75/7847	0.0499865	0.36084	0.327214	ENO2/NAGS/GPT/PAH/SHMT1	5
