# Supplementary material for: Identification of Energy Metabolism Genes for the Prediction of Survival in Hepatocellular Carcinoma
Source: Front Oncol. 2020 Aug 13;10:1210. doi: 10.3389/fonc.2020.01210 (PMC7438573; doi:10.3389/fonc.2020.01210)
Supplement: Supplementary file 16 [file Table_8.XLSX]

## Sheet: Table-S12
From	To	neighborhood	neighborhood_transferred	fusion	cooccurence	homology	coexpression	coexpression_transferred	experiments	experiments_transferred	database	database_transferred	textmining	textmining_transferred	combined_score	fromSYMBOL	toSYMBOL
ENSP00000166345	ENSP00000212355	0	0	0	0	0	0	0	0	0	0	0	74	142	171	NA	NA
ENSP00000166345	ENSP00000215095	0	0	0	0	0	0	0	0	203	0	0	0	146	290	NA	NA
ENSP00000215095	ENSP00000215812	0	0	0	0	0	0	0	0	0	0	0	0	377	377	NA	NA
ENSP00000166345	ENSP00000217026	0	0	0	0	0	0	157	0	73	0	0	136	0	265	NA	NA
ENSP00000205194	ENSP00000218230	0	0	0	0	0	0	0	0	0	0	0	196	0	196	NAT14	PCSK1N
ENSP00000209668	ENSP00000219054	0	0	0	0	0	0	0	0	0	0	0	0	182	181	ADH1A	NA
ENSP00000219054	ENSP00000219599	0	0	0	0	0	0	0	0	0	0	0	0	199	199	NA	NA
ENSP00000215095	ENSP00000220507	0	0	0	0	0	0	80	0	208	0	0	0	158	332	NA	RHOV
ENSP00000215812	ENSP00000220507	0	0	0	0	0	0	0	0	96	0	0	0	104	155	NA	RHOV
ENSP00000216036	ENSP00000221307	0	0	0	0	0	0	0	0	209	0	0	52	0	218	NA	NA
ENSP00000219368	ENSP00000221307	0	0	0	0	0	0	77	0	141	0	0	114	155	326	FA2H	NA
ENSP00000173898	ENSP00000221972	0	0	0	0	0	0	0	0	0	0	0	144	145	236	NA	CD79A
ENSP00000219054	ENSP00000221972	0	0	0	0	0	0	0	0	0	0	0	191	0	191	NA	CD79A
ENSP00000173898	ENSP00000222002	0	0	0	0	0	0	0	0	0	0	0	151	0	150	NA	SULT2A1
ENSP00000221972	ENSP00000222002	0	0	0	0	0	0	0	0	0	0	0	151	0	150	CD79A	SULT2A1
ENSP00000219054	ENSP00000222214	0	0	21	0	0	0	135	0	0	0	0	0	184	263	NA	NA
ENSP00000007722	ENSP00000222271	0	0	0	0	0	0	0	0	0	800	0	80	0	808	NA	NA
ENSP00000173898	ENSP00000222271	0	0	0	0	0	0	0	0	0	0	0	137	88	179	NA	NA
ENSP00000221972	ENSP00000222271	0	0	0	0	0	0	0	0	0	0	0	216	0	216	CD79A	NA
ENSP00000173898	ENSP00000222381	0	0	0	0	0	0	0	0	0	0	0	215	89	254	NA	PON1
ENSP00000222271	ENSP00000222381	0	0	0	0	0	0	0	0	0	0	0	165	0	165	NA	PON1
ENSP00000219368	ENSP00000222382	0	0	0	0	0	0	77	0	141	0	0	0	155	271	FA2H	NA
ENSP00000221307	ENSP00000222382	0	0	0	527	708	0	0	0	0	0	0	350	391	318	NA	NA
ENSP00000222002	ENSP00000222382	0	0	0	0	0	0	0	0	0	0	0	165	0	165	SULT2A1	NA
ENSP00000007722	ENSP00000222573	0	0	0	0	0	0	0	0	0	800	0	305	85	861	NA	ITGB8
ENSP00000222271	ENSP00000222573	0	0	0	0	0	0	0	0	0	800	0	45	90	811	NA	ITGB8
ENSP00000219368	ENSP00000222982	0	0	0	0	0	0	77	0	141	0	0	0	155	271	FA2H	NA
ENSP00000221307	ENSP00000222982	0	0	0	527	707	0	0	0	0	0	0	514	391	345	NA	NA
ENSP00000222002	ENSP00000222982	0	0	0	0	0	0	0	0	0	0	0	265	0	265	SULT2A1	NA
ENSP00000222381	ENSP00000222982	0	0	0	0	0	0	0	0	0	0	0	284	0	284	PON1	NA
ENSP00000209668	ENSP00000223366	0	0	0	0	0	0	0	0	0	0	0	397	150	465	ADH1A	NA
ENSP00000216780	ENSP00000223366	0	0	0	0	0	0	0	0	0	0	0	809	127	826	NA	NA
ENSP00000221972	ENSP00000226355	0	0	0	0	0	0	0	0	0	0	0	151	0	150	CD79A	AFM
ENSP00000222381	ENSP00000226355	0	0	0	0	0	0	73	0	0	0	0	126	0	155	PON1	AFM
ENSP00000217026	ENSP00000228682	0	0	0	0	0	0	0	0	87	0	0	47	190	233	NA	GLI1
ENSP00000220507	ENSP00000228682	0	0	0	0	0	0	0	0	98	0	0	42	106	160	RHOV	GLI1
ENSP00000221972	ENSP00000228682	0	0	0	0	0	0	0	0	0	0	0	154	0	153	CD79A	GLI1
ENSP00000223366	ENSP00000228682	0	0	0	0	0	0	0	0	88	0	0	0	135	177	NA	GLI1
ENSP00000178638	ENSP00000229277	0	0	0	0	0	0	0	0	0	0	0	198	129	271	NA	ENO2
ENSP00000216780	ENSP00000229277	0	0	0	0	0	0	0	0	0	0	0	159	153	257	NA	ENO2
ENSP00000219054	ENSP00000229277	0	0	0	0	0	0	75	0	0	0	0	0	198	226	NA	ENO2
ENSP00000222214	ENSP00000229277	0	0	0	0	0	0	110	0	0	0	0	0	105	169	NA	ENO2
ENSP00000223366	ENSP00000229277	0	0	0	0	0	0	77	0	0	0	0	0	486	505	NA	ENO2
ENSP00000228251	ENSP00000229277	0	0	0	0	0	0	0	0	97	0	0	0	195	242	NA	ENO2
ENSP00000166345	ENSP00000229447	0	0	0	0	0	0	0	0	0	0	0	0	158	157	NA	NA
ENSP00000222032	ENSP00000229447	0	0	0	0	0	0	0	0	0	0	0	213	0	213	CNFN	NA
ENSP00000209668	ENSP00000231887	0	0	0	0	0	0	173	0	0	0	0	126	222	388	ADH1A	NA
ENSP00000216780	ENSP00000231887	0	0	0	0	0	0	0	0	0	0	0	216	130	288	NA	NA
ENSP00000219054	ENSP00000231887	0	0	0	0	0	0	145	0	0	0	0	0	478	534	NA	NA
ENSP00000221307	ENSP00000231887	0	0	0	0	0	0	0	0	0	0	0	62	168	186	NA	NA
ENSP00000222214	ENSP00000231887	0	608	0	0	0	0	178	0	0	900	0	137	572	985	NA	NA
ENSP00000222382	ENSP00000231887	0	0	0	0	0	0	0	0	0	0	0	91	168	211	NA	NA
ENSP00000222982	ENSP00000231887	0	0	0	0	0	0	0	0	0	0	0	71	168	194	NA	NA
ENSP00000223366	ENSP00000231887	0	0	0	0	0	0	0	0	0	0	0	167	0	167	NA	NA
ENSP00000228476	ENSP00000231887	0	0	0	0	0	0	0	0	0	0	0	101	102	158	DAO	NA
ENSP00000229277	ENSP00000231887	0	0	0	0	0	0	98	0	83	0	0	66	350	430	ENO2	NA
ENSP00000223366	ENSP00000232375	0	0	0	0	0	0	0	0	0	0	0	72	485	501	NA	NA
ENSP00000229277	ENSP00000232375	0	0	0	0	0	0	0	0	0	0	0	181	222	335	ENO2	NA
ENSP00000229447	ENSP00000232375	0	75	0	0	0	0	0	0	0	0	0	0	164	193	NA	NA
ENSP00000220507	ENSP00000232975	0	0	0	0	0	0	0	0	92	0	0	0	148	193	RHOV	TNNC1
ENSP00000223366	ENSP00000232975	0	0	0	0	0	0	0	0	0	0	0	0	163	163	NA	TNNC1
ENSP00000228682	ENSP00000232975	0	0	0	0	0	0	0	0	100	0	0	0	105	160	GLI1	TNNC1
ENSP00000216780	ENSP00000233710	0	0	0	0	0	0	0	0	0	0	0	191	0	191	NA	ACADL
ENSP00000221307	ENSP00000233710	0	0	0	0	0	0	0	0	0	0	0	159	0	158	NA	ACADL
ENSP00000222214	ENSP00000233710	0	0	0	0	703	0	256	0	0	0	0	680	132	410	NA	ACADL
ENSP00000223366	ENSP00000233710	0	0	0	0	0	0	0	0	0	0	0	159	0	158	NA	ACADL
ENSP00000231887	ENSP00000233710	0	0	0	0	0	0	95	0	0	900	0	517	393	969	NA	ACADL
ENSP00000007722	ENSP00000233809	0	0	0	0	0	0	0	0	0	0	0	810	0	810	NA	IGFBP2
ENSP00000216780	ENSP00000233809	0	0	0	0	0	0	0	0	0	0	0	252	0	252	NA	IGFBP2
ENSP00000222002	ENSP00000233809	0	0	0	0	0	0	0	0	0	0	0	167	0	167	SULT2A1	IGFBP2
ENSP00000222982	ENSP00000233809	0	0	0	0	0	0	0	0	0	0	0	198	0	198	NA	IGFBP2
ENSP00000228682	ENSP00000233809	0	0	0	0	0	0	0	0	0	0	0	160	0	159	GLI1	IGFBP2
ENSP00000217026	ENSP00000239940	0	0	0	0	0	0	0	0	0	0	0	112	131	195	NA	NA
ENSP00000220507	ENSP00000239940	0	0	0	0	0	0	0	0	304	0	0	0	265	466	RHOV	NA
ENSP00000229277	ENSP00000239940	0	0	0	0	0	0	112	0	0	0	0	0	87	154	ENO2	NA
ENSP00000220507	ENSP00000241051	0	0	0	0	0	0	0	0	0	900	0	0	0	900	RHOV	NA
ENSP00000173898	ENSP00000241052	0	0	0	0	0	0	0	0	0	0	0	169	0	169	NA	CAT
ENSP00000209668	ENSP00000241052	0	0	0	0	0	0	0	0	0	0	0	360	107	404	ADH1A	CAT
ENSP00000216780	ENSP00000241052	0	0	0	0	0	0	0	0	0	0	0	302	0	302	NA	CAT
ENSP00000219054	ENSP00000241052	0	0	0	0	0	0	102	0	0	0	0	232	0	280	NA	CAT
ENSP00000221307	ENSP00000241052	0	0	0	0	0	0	0	0	0	0	0	151	0	150	NA	CAT
ENSP00000221972	ENSP00000241052	0	0	0	0	0	0	0	0	0	0	0	450	0	450	CD79A	CAT
ENSP00000222002	ENSP00000241052	0	0	0	0	0	0	0	0	0	0	0	159	0	158	SULT2A1	CAT
ENSP00000222214	ENSP00000241052	0	0	0	0	0	0	118	0	0	0	0	129	200	331	NA	CAT
ENSP00000222381	ENSP00000241052	0	0	0	0	0	0	0	0	0	0	0	509	0	509	PON1	CAT
ENSP00000223366	ENSP00000241052	0	0	0	0	0	0	112	0	0	0	0	393	187	523	NA	CAT
ENSP00000228251	ENSP00000241052	0	0	0	0	0	0	0	0	0	0	0	41	193	193	NA	CAT
ENSP00000228476	ENSP00000241052	0	0	0	0	0	0	0	0	0	0	0	752	146	779	DAO	CAT
ENSP00000228682	ENSP00000241052	0	0	0	0	0	0	0	0	84	0	0	57	156	207	GLI1	CAT
ENSP00000229277	ENSP00000241052	0	0	0	0	0	0	0	0	0	0	0	101	225	273	ENO2	CAT
ENSP00000229447	ENSP00000241052	0	0	0	0	0	0	112	0	0	0	0	42	194	254	NA	CAT
ENSP00000231887	ENSP00000241052	0	0	0	0	0	0	72	576	0	0	0	330	196	759	NA	CAT
ENSP00000233710	ENSP00000241052	0	0	0	0	0	0	114	0	0	0	0	138	72	229	ACADL	CAT
ENSP00000233809	ENSP00000241052	0	0	0	0	0	0	0	0	0	0	0	164	0	163	IGFBP2	CAT
ENSP00000217026	ENSP00000243643	0	0	0	0	0	0	0	0	87	0	0	0	190	228	NA	NA
ENSP00000220507	ENSP00000243643	0	0	0	0	0	0	0	0	98	0	0	42	106	160	RHOV	NA
ENSP00000223366	ENSP00000243643	0	0	0	0	0	0	0	0	88	0	0	0	135	177	NA	NA
ENSP00000230321	ENSP00000243643	0	0	0	0	0	0	0	0	0	0	0	210	0	210	NA	NA
ENSP00000232975	ENSP00000243643	0	0	0	0	0	0	0	0	100	0	0	0	105	160	TNNC1	NA
ENSP00000241052	ENSP00000243643	0	0	0	0	0	0	0	0	84	0	0	0	156	193	CAT	NA
ENSP00000219599	ENSP00000246070	0	0	0	0	0	0	0	0	0	0	0	357	0	357	NA	LAMP5
ENSP00000235382	ENSP00000246549	0	0	0	0	0	0	0	0	0	900	0	0	0	900	RGS2	FFAR2
ENSP00000005286	ENSP00000250056	0	0	0	0	0	0	0	0	0	0	0	197	0	197	NA	NA
ENSP00000178638	ENSP00000250457	0	0	0	0	0	0	0	0	0	0	0	360	0	360	NA	NA
ENSP00000221972	ENSP00000250457	0	0	0	0	0	0	0	0	0	0	0	146	141	235	CD79A	NA
ENSP00000223366	ENSP00000250457	0	0	0	0	0	0	0	0	0	0	0	243	90	281	NA	NA
ENSP00000232375	ENSP00000250457	0	0	0	0	0	0	0	0	0	0	0	180	164	285	NA	NA
ENSP00000233809	ENSP00000250457	0	0	0	0	0	0	0	0	0	0	0	81	160	195	IGFBP2	NA
ENSP00000241052	ENSP00000250457	0	0	0	0	0	0	0	0	0	0	0	160	0	159	CAT	NA
ENSP00000019103	ENSP00000254661	0	0	0	0	0	0	0	0	0	0	0	264	0	264	SCTR	NA
ENSP00000216075	ENSP00000254661	0	0	0	0	0	0	0	0	0	0	0	457	0	457	NA	NA
ENSP00000215095	ENSP00000254976	0	0	0	0	0	0	96	0	666	800	0	514	485	982	NA	NA
ENSP00000209668	ENSP00000255192	0	0	0	0	0	0	0	0	0	0	0	0	187	187	ADH1A	BHMT2
ENSP00000222381	ENSP00000255192	0	0	0	0	0	0	82	0	0	0	0	191	0	225	PON1	BHMT2
ENSP00000231887	ENSP00000255192	0	0	0	0	0	0	0	0	0	0	0	0	195	195	NA	BHMT2
ENSP00000215095	ENSP00000255381	0	0	0	0	0	0	165	0	70	0	0	0	131	266	NA	MYH4
ENSP00000215812	ENSP00000255381	0	0	0	0	0	0	0	0	0	0	0	243	0	242	NA	MYH4
ENSP00000216036	ENSP00000255381	0	0	0	0	0	0	0	0	0	0	0	0	597	597	NA	MYH4
ENSP00000220507	ENSP00000255381	0	0	0	0	0	0	0	0	243	0	0	0	200	368	RHOV	MYH4
ENSP00000228682	ENSP00000255381	0	0	0	0	0	0	80	0	65	0	0	0	93	151	GLI1	MYH4
ENSP00000232975	ENSP00000255381	0	0	0	0	0	0	0	0	211	0	0	267	484	675	TNNC1	MYH4
ENSP00000239940	ENSP00000255381	0	0	0	0	0	0	0	0	0	0	0	45	198	201	NA	MYH4
ENSP00000209668	ENSP00000256593	0	0	0	0	0	0	0	0	0	900	0	0	0	900	ADH1A	NA
ENSP00000215812	ENSP00000256593	0	0	0	0	0	0	0	0	0	0	0	241	0	240	NA	NA
ENSP00000222982	ENSP00000256593	0	0	0	0	0	0	0	0	0	900	0	151	0	911	NA	NA
ENSP00000241052	ENSP00000256593	0	0	0	0	0	0	0	0	0	0	0	168	0	167	CAT	NA
ENSP00000232375	ENSP00000256861	0	0	0	0	0	0	0	0	0	0	0	160	497	559	NA	NA
ENSP00000255192	ENSP00000256999	0	0	0	0	0	0	0	0	0	0	0	350	105	393	BHMT2	NA
ENSP00000221972	ENSP00000258729	0	0	0	0	0	0	0	0	0	0	0	211	0	211	CD79A	NA
ENSP00000228251	ENSP00000258729	0	0	0	0	0	0	0	505	0	0	0	0	296	636	NA	NA
ENSP00000221307	ENSP00000259455	0	0	0	0	0	0	0	0	0	0	0	407	0	407	NA	GABBR2
ENSP00000217026	ENSP00000259806	0	0	0	0	0	0	0	0	98	0	0	59	91	161	NA	FOXF2
ENSP00000222718	ENSP00000259806	0	0	0	0	0	0	0	0	0	0	0	151	0	150	HOXA2	FOXF2
ENSP00000228682	ENSP00000259806	0	0	0	0	0	0	0	0	106	0	0	315	198	465	GLI1	FOXF2
ENSP00000232975	ENSP00000259806	0	0	0	0	0	0	0	0	106	0	0	0	93	154	TNNC1	FOXF2
ENSP00000243643	ENSP00000259806	0	0	0	0	0	0	0	0	106	0	0	125	198	317	NA	FOXF2
ENSP00000209668	ENSP00000261195	0	0	0	0	0	0	0	0	0	0	0	100	128	181	ADH1A	GYS2
ENSP00000216780	ENSP00000261195	0	0	0	0	0	0	0	0	0	0	0	472	126	518	NA	GYS2
ENSP00000223366	ENSP00000261195	0	0	0	0	0	0	96	0	0	0	0	500	363	686	NA	GYS2
ENSP00000229277	ENSP00000261195	0	0	0	0	0	0	202	0	0	0	0	0	0	202	ENO2	GYS2
ENSP00000231887	ENSP00000261195	0	0	0	0	0	0	70	0	0	0	0	138	199	301	NA	GYS2
ENSP00000232375	ENSP00000261195	0	0	0	0	0	0	89	0	0	0	0	0	119	163	NA	GYS2
ENSP00000241052	ENSP00000261195	0	0	0	0	0	0	115	0	0	0	0	45	147	216	CAT	GYS2
ENSP00000255192	ENSP00000261195	0	0	0	0	0	0	0	0	0	0	0	126	80	161	BHMT2	GYS2
ENSP00000241052	ENSP00000261368	0	241	0	0	0	0	70	0	0	0	0	228	222	519	CAT	NA
ENSP00000216780	ENSP00000261523	0	0	0	0	0	0	0	0	0	0	0	228	0	227	NA	NA
ENSP00000232975	ENSP00000261590	0	0	0	0	0	0	0	0	0	0	0	359	0	359	TNNC1	NA
ENSP00000178638	ENSP00000261733	0	0	0	0	0	0	0	0	0	0	0	109	105	168	NA	NA
ENSP00000209668	ENSP00000261733	0	0	0	0	0	0	0	0	0	0	0	748	223	795	ADH1A	NA
ENSP00000216780	ENSP00000261733	0	0	0	0	0	0	0	0	0	0	0	136	63	155	NA	NA
ENSP00000217254	ENSP00000261733	0	0	0	0	0	0	0	0	0	0	0	270	0	270	NA	NA
ENSP00000219054	ENSP00000261733	0	0	0	0	0	0	169	0	102	0	0	0	281	416	NA	NA
ENSP00000222214	ENSP00000261733	0	0	0	0	0	0	0	0	0	0	0	98	200	247	NA	NA
ENSP00000222381	ENSP00000261733	0	0	0	0	0	0	0	0	0	0	0	151	64	171	PON1	NA
ENSP00000222982	ENSP00000261733	0	0	0	0	0	0	0	0	89	0	0	151	0	193	NA	NA
ENSP00000223366	ENSP00000261733	0	0	0	0	0	0	0	0	0	0	0	126	222	290	NA	NA
ENSP00000229277	ENSP00000261733	0	0	0	0	0	0	136	0	106	0	0	0	312	422	ENO2	NA
ENSP00000231887	ENSP00000261733	0	0	0	0	0	0	0	0	0	0	0	172	482	552	NA	NA
ENSP00000233710	ENSP00000261733	0	0	0	0	0	0	71	0	0	0	0	160	78	217	ACADL	NA
ENSP00000241052	ENSP00000261733	0	0	0	0	0	0	112	0	0	0	0	413	199	546	CAT	NA
ENSP00000255192	ENSP00000261733	0	0	0	0	0	0	0	0	0	0	0	143	139	230	BHMT2	NA
ENSP00000256593	ENSP00000261733	0	0	0	0	0	0	0	0	0	0	0	180	0	179	NA	NA
ENSP00000258729	ENSP00000261733	0	0	0	0	0	0	0	0	0	0	0	210	0	210	NA	NA
ENSP00000261195	ENSP00000261733	0	0	0	0	0	0	115	0	0	0	0	139	122	272	GYS2	NA
ENSP00000228476	ENSP00000262186	0	0	0	0	0	0	0	0	0	0	0	293	0	293	DAO	NA
ENSP00000215095	ENSP00000262916	0	0	0	0	0	0	0	0	0	0	0	0	287	286	NA	NA
ENSP00000219599	ENSP00000262916	0	0	0	0	0	0	0	0	0	0	0	211	0	211	NA	NA
ENSP00000262186	ENSP00000262916	0	0	0	0	0	0	0	0	100	900	0	583	189	965	NA	NA
ENSP00000223366	ENSP00000263620	0	0	0	0	0	0	0	0	0	0	0	47	147	152	NA	NA
ENSP00000241052	ENSP00000263620	0	0	0	0	0	0	0	0	0	0	0	181	0	181	CAT	NA
ENSP00000216780	ENSP00000263817	0	0	0	0	0	0	0	0	0	0	0	216	0	216	NA	ABCB11
ENSP00000219054	ENSP00000263817	0	0	0	0	0	0	0	0	0	0	0	0	151	150	NA	ABCB11
ENSP00000222002	ENSP00000263817	0	0	0	0	0	0	0	0	0	0	0	459	0	459	SULT2A1	ABCB11
ENSP00000222381	ENSP00000263817	0	0	0	0	0	0	72	0	0	0	0	171	0	197	PON1	ABCB11
ENSP00000222982	ENSP00000263817	0	0	0	0	0	0	0	0	0	0	0	160	104	215	NA	ABCB11
ENSP00000223366	ENSP00000263817	0	0	0	0	0	0	0	0	0	0	0	283	0	282	NA	ABCB11
ENSP00000241052	ENSP00000263817	0	0	0	0	0	0	0	0	100	0	0	80	123	210	CAT	ABCB11
ENSP00000261195	ENSP00000263817	0	68	0	0	0	0	0	0	0	0	0	66	188	231	GYS2	ABCB11
ENSP00000178638	ENSP00000264012	0	0	0	0	0	0	0	0	0	0	0	151	0	150	NA	NA
ENSP00000222573	ENSP00000264012	0	0	0	0	0	0	0	0	0	0	0	143	102	197	ITGB8	NA
ENSP00000223366	ENSP00000264029	0	0	0	0	0	0	115	0	0	0	0	393	378	636	NA	NA
ENSP00000229277	ENSP00000264029	0	0	0	0	0	0	0	0	0	0	0	0	184	183	ENO2	NA
ENSP00000241052	ENSP00000264029	0	0	0	0	0	0	288	0	0	0	0	326	91	525	CAT	NA
ENSP00000261195	ENSP00000264029	0	0	0	0	0	0	113	0	0	0	0	243	224	433	GYS2	NA
ENSP00000007722	ENSP00000264059	0	0	0	0	0	0	0	0	0	0	0	0	198	198	NA	NA
ENSP00000232975	ENSP00000264059	0	0	0	0	0	0	0	0	71	0	0	0	148	174	TNNC1	NA
ENSP00000241051	ENSP00000264059	0	0	0	0	0	0	0	0	0	0	0	157	0	156	NA	NA
ENSP00000243643	ENSP00000264059	0	0	0	0	0	0	0	0	0	0	0	164	0	163	NA	NA
ENSP00000256861	ENSP00000264059	0	0	0	0	0	0	0	0	0	0	0	0	278	278	NA	NA
ENSP00000221972	ENSP00000264638	0	0	0	0	0	0	0	0	0	0	0	71	484	500	CD79A	NA
ENSP00000262916	ENSP00000264638	0	0	0	0	0	0	0	0	0	0	0	109	104	167	NA	NA
ENSP00000216780	ENSP00000264717	0	0	0	0	0	0	0	0	0	0	0	358	0	358	NA	GCKR
ENSP00000223366	ENSP00000264717	0	0	0	0	0	0	0	917	0	900	0	823	0	998	NA	GCKR
ENSP00000261195	ENSP00000264717	0	0	0	0	0	0	0	0	0	0	0	254	0	254	GYS2	GCKR
ENSP00000263817	ENSP00000264717	0	0	0	0	0	0	112	0	0	0	0	359	0	406	ABCB11	GCKR
ENSP00000007722	ENSP00000264828	0	0	0	0	0	0	0	0	0	800	0	103	0	812	NA	COL5A3
ENSP00000222271	ENSP00000264828	0	0	0	0	0	0	0	0	0	0	0	0	634	634	NA	COL5A3
ENSP00000222573	ENSP00000264828	0	0	0	0	0	0	0	0	0	800	0	57	93	814	ITGB8	COL5A3
ENSP00000255381	ENSP00000264828	0	0	0	0	0	0	95	0	0	0	0	0	179	225	MYH4	COL5A3
ENSP00000007722	ENSP00000264895	0	0	0	0	0	0	0	0	0	0	0	101	221	269	NA	NA
ENSP00000215812	ENSP00000264895	0	0	0	0	0	0	0	0	162	0	0	0	357	438	NA	NA
ENSP00000222271	ENSP00000264895	0	0	0	0	0	0	0	0	0	0	0	47	166	171	NA	NA
ENSP00000263817	ENSP00000264895	0	0	0	0	0	0	0	0	0	0	0	0	375	375	ABCB11	NA
ENSP00000221307	ENSP00000264990	0	0	0	0	0	0	0	0	0	0	0	206	0	206	NA	ACAD11
ENSP00000231887	ENSP00000264990	0	67	0	211	0	0	112	0	0	0	0	215	0	418	NA	ACAD11
ENSP00000232375	ENSP00000264990	0	281	0	0	0	0	0	0	0	0	0	0	0	281	NA	ACAD11
ENSP00000233710	ENSP00000264990	0	0	0	420	638	0	0	0	0	0	0	350	90	284	ACADL	ACAD11
ENSP00000216075	ENSP00000265071	0	0	0	0	0	0	0	0	0	0	0	206	0	206	NA	NA
ENSP00000222573	ENSP00000265071	0	0	0	0	0	0	0	0	0	0	0	160	0	159	ITGB8	NA
ENSP00000264012	ENSP00000265071	0	0	0	0	801	0	0	0	0	900	0	181	201	905	NA	NA
ENSP00000173898	ENSP00000265162	0	0	0	0	0	0	0	0	0	0	0	215	0	215	NA	ENPEP
ENSP00000219054	ENSP00000265162	0	0	0	0	0	0	0	0	0	0	0	71	129	156	NA	ENPEP
ENSP00000221972	ENSP00000265162	0	0	0	0	0	0	0	0	0	0	0	566	0	566	CD79A	ENPEP
ENSP00000223366	ENSP00000265162	0	0	0	0	0	0	78	0	0	0	0	0	131	164	NA	ENPEP
ENSP00000229277	ENSP00000265162	0	0	0	0	0	0	0	0	0	0	0	0	195	195	ENO2	ENPEP
ENSP00000241052	ENSP00000265162	0	0	0	0	0	0	0	0	86	0	0	212	0	248	CAT	ENPEP
ENSP00000256999	ENSP00000265162	0	0	0	0	0	0	0	0	0	0	0	126	90	170	NA	ENPEP
ENSP00000264029	ENSP00000265162	0	0	0	0	0	0	233	0	0	0	0	58	0	246	NA	ENPEP
ENSP00000217026	ENSP00000265340	0	0	0	0	0	0	0	0	575	0	0	0	737	883	NA	NA
ENSP00000219599	ENSP00000265340	0	0	0	0	0	0	0	0	0	0	0	161	100	212	NA	NA
ENSP00000222718	ENSP00000265340	0	0	0	0	645	0	0	0	0	0	0	252	786	322	HOXA2	NA
ENSP00000228682	ENSP00000265340	0	0	0	0	0	0	0	0	105	0	0	168	181	336	GLI1	NA
ENSP00000241052	ENSP00000265340	0	0	0	0	0	0	0	0	0	0	0	130	373	431	CAT	NA
ENSP00000243643	ENSP00000265340	0	0	0	0	0	0	0	0	105	0	0	0	106	165	NA	NA
ENSP00000261733	ENSP00000265340	0	0	0	0	0	0	0	0	0	0	0	0	161	161	NA	NA
ENSP00000264895	ENSP00000265340	0	0	0	0	0	0	0	0	0	0	0	0	198	198	NA	NA
ENSP00000222382	ENSP00000265403	0	0	0	0	0	0	0	0	0	0	0	151	72	178	NA	NA
ENSP00000231887	ENSP00000265403	0	0	0	0	0	0	0	0	0	0	0	124	89	167	NA	NA
ENSP00000258729	ENSP00000265403	0	0	0	0	0	0	0	0	0	0	0	0	159	158	NA	NA
ENSP00000263817	ENSP00000265403	0	0	0	0	0	0	0	0	0	0	0	0	154	153	ABCB11	NA
ENSP00000219054	ENSP00000265512	0	0	0	0	0	0	0	0	0	0	0	67	182	204	NA	ADH4
ENSP00000223366	ENSP00000265512	0	0	0	0	0	0	0	0	0	0	0	398	150	466	NA	ADH4
ENSP00000229277	ENSP00000265512	0	0	0	0	0	0	132	0	0	0	0	126	0	208	ENO2	ADH4
ENSP00000231887	ENSP00000265512	0	0	0	0	0	0	173	0	0	0	0	47	222	333	NA	ADH4
ENSP00000241052	ENSP00000265512	0	0	0	0	0	0	0	0	0	0	0	391	107	432	CAT	ADH4
ENSP00000255192	ENSP00000265512	0	0	0	0	0	0	89	0	0	0	0	0	143	185	BHMT2	ADH4
ENSP00000256593	ENSP00000265512	0	0	0	0	0	0	0	0	0	900	0	53	90	906	NA	ADH4
ENSP00000261195	ENSP00000265512	0	0	0	0	0	0	0	0	0	0	0	154	128	230	GYS2	ADH4
ENSP00000261733	ENSP00000265512	0	0	0	0	0	0	0	0	0	0	0	876	223	899	NA	ADH4
ENSP00000235382	ENSP00000265634	0	0	0	0	0	0	0	0	0	0	0	141	71	167	RGS2	NPTX2
ENSP00000264012	ENSP00000265634	0	0	0	0	0	0	0	0	0	0	0	193	0	193	NA	NPTX2
ENSP00000166345	ENSP00000265748	0	0	0	0	0	0	129	0	0	0	0	181	0	256	NA	NA
ENSP00000239940	ENSP00000265748	0	0	0	0	0	0	0	0	0	0	0	61	132	150	NA	NA
ENSP00000244458	ENSP00000265748	0	0	0	0	0	0	0	0	0	0	0	0	701	701	NA	NA
ENSP00000255381	ENSP00000265748	0	0	0	0	0	0	0	0	0	0	0	0	189	189	MYH4	NA
ENSP00000262293	ENSP00000265748	0	0	0	0	0	0	73	0	0	0	0	283	0	306	NA	NA
ENSP00000215812	ENSP00000265846	0	0	0	0	0	0	0	0	110	0	0	0	104	168	NA	NA
ENSP00000220507	ENSP00000265846	0	0	0	0	0	0	0	0	92	0	0	0	130	176	RHOV	NA
ENSP00000261368	ENSP00000265846	0	0	0	0	0	0	0	0	138	0	0	92	0	183	NA	NA
ENSP00000264249	ENSP00000265846	0	0	0	0	0	0	0	0	0	0	0	160	0	159	NA	NA
ENSP00000229447	ENSP00000265997	0	0	0	0	0	0	170	0	0	0	0	0	0	169	NA	NA
ENSP00000262293	ENSP00000266754	0	0	0	0	0	0	0	0	0	0	0	198	0	198	NA	NA
ENSP00000246549	ENSP00000267015	0	0	0	0	0	0	0	0	0	0	0	500	0	499	FFAR2	GPR84
ENSP00000216036	ENSP00000268053	0	0	0	0	0	0	0	0	144	0	0	0	80	178	NA	NA
ENSP00000219368	ENSP00000268053	0	0	0	0	0	0	77	0	141	0	0	0	155	271	FA2H	NA
ENSP00000222002	ENSP00000268053	0	0	0	0	0	0	0	0	0	0	0	506	0	506	SULT2A1	NA
ENSP00000222382	ENSP00000268053	0	0	0	0	641	0	0	0	0	0	0	101	371	173	NA	NA
ENSP00000222982	ENSP00000268053	0	0	0	0	652	0	0	0	0	0	0	101	371	169	NA	NA
ENSP00000231887	ENSP00000268053	0	0	0	0	0	0	0	0	0	0	0	0	168	167	NA	NA
ENSP00000233809	ENSP00000268053	0	0	0	0	0	0	0	0	0	0	0	264	0	264	IGFBP2	NA
ENSP00000241052	ENSP00000268053	0	0	0	0	0	0	0	0	0	0	0	151	0	150	CAT	NA
ENSP00000220507	ENSP00000268459	0	0	0	0	0	0	0	0	0	0	0	264	0	264	RHOV	NKD1
ENSP00000228682	ENSP00000268459	0	0	0	0	0	0	0	0	0	0	0	184	164	288	GLI1	NKD1
ENSP00000219368	ENSP00000268933	0	0	0	0	0	0	0	0	98	0	0	111	0	163	FA2H	NA
ENSP00000220507	ENSP00000269051	0	0	0	0	0	0	0	0	0	0	0	0	201	201	RHOV	NA
ENSP00000223366	ENSP00000269051	0	0	0	0	0	0	0	0	0	0	0	0	163	163	NA	NA
ENSP00000228682	ENSP00000269051	0	0	0	0	0	0	107	0	0	0	0	0	143	201	GLI1	NA
ENSP00000239940	ENSP00000269051	0	0	0	0	0	0	0	0	83	0	0	0	129	167	NA	NA
ENSP00000243643	ENSP00000269051	0	0	0	0	0	0	107	0	0	0	0	0	143	201	NA	NA
ENSP00000255381	ENSP00000269051	0	0	0	0	0	0	110	0	211	0	0	0	488	609	MYH4	NA
ENSP00000259806	ENSP00000269051	0	0	0	0	0	0	0	0	106	0	0	0	101	161	FOXF2	NA
ENSP00000262916	ENSP00000269051	0	0	0	0	0	0	0	0	0	0	0	0	198	198	NA	NA
ENSP00000264059	ENSP00000269051	0	0	0	0	0	0	0	0	71	0	0	0	148	174	NA	NA
ENSP00000265162	ENSP00000269051	0	209	0	0	0	0	0	0	0	0	0	0	0	209	ENPEP	NA
ENSP00000229277	ENSP00000269095	0	0	0	0	0	0	0	0	0	0	0	0	316	315	ENO2	NA
ENSP00000262186	ENSP00000269095	0	0	0	0	0	0	0	0	149	0	0	0	589	635	NA	NA
ENSP00000264638	ENSP00000269095	0	0	0	0	0	0	0	0	0	0	0	0	153	152	NA	NA
ENSP00000221972	ENSP00000270172	0	0	0	0	0	0	0	0	0	0	0	163	0	163	CD79A	DNMT3L
ENSP00000255192	ENSP00000270172	0	0	0	0	0	0	0	0	0	0	0	181	0	181	BHMT2	DNMT3L
ENSP00000019103	ENSP00000270288	0	0	0	0	0	0	0	0	0	0	0	166	0	165	SCTR	NA
ENSP00000241052	ENSP00000270288	0	0	0	0	0	0	0	0	0	0	0	216	0	216	CAT	NA
ENSP00000250457	ENSP00000270288	0	0	0	0	0	0	0	545	0	0	0	0	0	545	NA	NA
ENSP00000219599	ENSP00000271227	0	0	0	0	0	0	0	0	0	0	0	0	152	151	NA	NA
ENSP00000230321	ENSP00000271227	0	0	0	0	0	0	0	0	0	0	0	159	0	158	NA	NA
ENSP00000241052	ENSP00000271227	0	0	0	0	0	0	157	0	0	0	0	0	0	156	CAT	NA
ENSP00000173898	ENSP00000271357	0	0	0	0	0	0	0	0	0	0	0	152	0	151	NA	NA
ENSP00000241052	ENSP00000271357	0	0	0	0	0	0	0	0	0	0	0	218	0	218	CAT	NA
ENSP00000259874	ENSP00000271357	0	0	0	0	0	0	0	0	0	0	0	187	0	187	NA	NA
ENSP00000216780	ENSP00000272190	0	0	0	0	0	0	0	0	0	0	0	181	0	181	NA	NA
ENSP00000217026	ENSP00000272190	0	0	0	0	0	0	0	0	0	0	0	183	0	183	NA	NA
ENSP00000221307	ENSP00000272190	0	0	0	0	0	0	0	0	0	0	0	159	82	194	NA	NA
ENSP00000221972	ENSP00000272190	0	0	0	0	0	0	0	0	0	0	0	407	0	407	CD79A	NA
ENSP00000222002	ENSP00000272190	0	0	0	0	0	0	0	0	0	0	0	476	0	476	SULT2A1	NA
ENSP00000222381	ENSP00000272190	0	0	0	0	0	0	0	0	0	0	0	206	0	206	PON1	NA
ENSP00000222982	ENSP00000272190	0	0	0	0	0	0	0	0	0	0	0	229	0	228	NA	NA
ENSP00000223366	ENSP00000272190	0	0	0	0	0	0	114	0	0	0	0	113	0	180	NA	NA
ENSP00000229277	ENSP00000272190	0	0	0	0	0	0	73	0	0	0	0	0	126	155	ENO2	NA
ENSP00000233809	ENSP00000272190	0	0	0	0	0	0	0	0	0	0	0	312	0	311	IGFBP2	NA
ENSP00000235382	ENSP00000272190	0	0	0	0	0	0	0	0	0	0	0	191	0	191	RGS2	NA
ENSP00000241052	ENSP00000272190	0	0	0	0	0	0	74	0	0	0	0	472	0	490	CAT	NA
ENSP00000261733	ENSP00000272190	0	0	0	0	0	0	90	0	0	0	0	126	79	203	NA	NA
ENSP00000262186	ENSP00000272190	0	0	0	0	0	0	0	0	0	0	0	163	0	163	NA	NA
ENSP00000263817	ENSP00000272190	0	0	0	0	0	0	103	0	0	0	0	43	161	216	ABCB11	NA
ENSP00000264895	ENSP00000272190	0	0	0	0	0	0	0	0	170	0	0	0	371	455	NA	NA
ENSP00000265162	ENSP00000272190	0	0	0	0	0	0	0	0	0	900	0	284	0	925	ENPEP	NA
ENSP00000268053	ENSP00000272190	0	0	0	0	0	0	0	0	0	0	0	406	0	406	NA	NA
ENSP00000270288	ENSP00000272190	0	0	0	0	0	0	0	0	0	0	0	297	0	297	NA	NA
ENSP00000217026	ENSP00000272223	0	0	0	0	0	0	0	0	87	0	0	0	190	228	NA	OSR1
ENSP00000220507	ENSP00000272223	0	0	0	0	0	0	0	0	98	0	0	0	106	159	RHOV	OSR1
ENSP00000223366	ENSP00000272223	0	0	0	0	0	0	0	0	88	0	0	0	135	177	NA	OSR1
ENSP00000232975	ENSP00000272223	0	0	0	0	0	0	0	0	100	0	0	0	105	160	TNNC1	OSR1
ENSP00000241052	ENSP00000272223	0	0	0	0	0	0	0	0	84	0	0	0	156	193	CAT	OSR1
ENSP00000259806	ENSP00000272223	0	0	0	0	0	0	0	0	106	0	0	74	198	278	FOXF2	OSR1
ENSP00000261733	ENSP00000272223	0	0	0	0	0	0	0	0	0	0	0	0	165	165	NA	OSR1
ENSP00000265340	ENSP00000272223	0	0	0	0	0	0	0	0	105	0	0	0	106	165	NA	OSR1
ENSP00000269051	ENSP00000272223	0	0	0	0	0	0	107	0	0	0	0	0	143	201	NA	OSR1
ENSP00000178638	ENSP00000273063	0	0	0	0	0	0	0	0	0	0	0	240	0	239	NA	NA
ENSP00000221972	ENSP00000273063	0	0	0	0	0	0	0	0	0	0	0	324	0	323	CD79A	NA
ENSP00000221972	ENSP00000273283	0	0	0	0	0	0	0	0	0	0	0	288	0	288	CD79A	NA
ENSP00000232375	ENSP00000273283	0	0	0	0	0	0	0	0	0	0	0	106	487	521	NA	NA
ENSP00000256861	ENSP00000273283	0	0	0	0	818	0	0	0	0	0	0	759	126	175	NA	NA
ENSP00000264059	ENSP00000273283	0	0	0	0	0	0	0	0	0	0	0	0	388	388	NA	NA
ENSP00000209668	ENSP00000274353	0	0	0	0	0	0	0	0	0	0	0	41	187	187	ADH1A	NA
ENSP00000222381	ENSP00000274353	0	0	0	0	0	0	0	0	0	0	0	264	0	264	PON1	NA
ENSP00000228476	ENSP00000274353	0	0	0	0	0	0	0	0	0	0	0	97	102	154	DAO	NA
ENSP00000231887	ENSP00000274353	0	0	0	0	0	0	0	0	0	0	0	125	195	265	NA	NA
ENSP00000233809	ENSP00000274353	0	0	0	0	0	0	0	0	0	0	0	101	98	154	IGFBP2	NA
ENSP00000241052	ENSP00000274353	0	0	0	0	0	0	0	0	0	0	0	243	72	267	CAT	NA
ENSP00000256999	ENSP00000274353	0	0	0	0	0	0	0	0	0	0	0	348	105	391	NA	NA
ENSP00000261195	ENSP00000274353	0	0	0	0	0	0	0	0	0	0	0	191	80	223	GYS2	NA
ENSP00000261733	ENSP00000274353	0	0	0	0	0	0	0	0	0	0	0	159	139	244	NA	NA
ENSP00000264717	ENSP00000274353	0	0	0	0	0	0	70	0	0	0	0	124	0	150	GCKR	NA
ENSP00000259455	ENSP00000274368	0	0	0	0	0	0	0	0	0	0	0	45	150	153	GABBR2	NA
ENSP00000268053	ENSP00000274368	0	0	0	0	0	0	0	0	0	0	0	146	90	189	NA	NA
ENSP00000219368	ENSP00000274793	0	0	0	0	0	0	0	0	0	0	0	114	87	156	FA2H	NA
ENSP00000222381	ENSP00000274793	0	0	0	0	0	0	0	0	0	0	0	500	0	499	PON1	NA
ENSP00000241052	ENSP00000274793	0	0	0	0	0	0	0	0	0	0	0	312	0	311	CAT	NA
ENSP00000256412	ENSP00000274793	0	0	0	0	0	0	0	0	0	0	0	160	0	159	NA	NA
ENSP00000216780	ENSP00000275525	0	0	0	0	0	0	0	0	0	0	0	581	0	581	NA	IGFBP1
ENSP00000221972	ENSP00000275525	0	0	0	0	0	0	0	0	0	0	0	196	0	196	CD79A	IGFBP1
ENSP00000222002	ENSP00000275525	0	0	0	0	0	0	0	0	0	0	0	563	0	563	SULT2A1	IGFBP1
ENSP00000223366	ENSP00000275525	0	0	0	0	0	0	91	0	0	0	0	418	0	448	NA	IGFBP1
ENSP00000233809	ENSP00000275525	0	0	0	0	836	0	0	0	0	0	0	879	71	179	IGFBP2	IGFBP1
ENSP00000241052	ENSP00000275525	0	0	0	0	0	0	0	0	0	0	0	200	0	200	CAT	IGFBP1
ENSP00000250457	ENSP00000275525	0	0	0	0	0	0	0	0	0	0	0	393	0	392	NA	IGFBP1
ENSP00000261195	ENSP00000275525	0	0	0	0	0	0	0	0	0	0	0	92	120	166	GYS2	IGFBP1
ENSP00000268053	ENSP00000275525	0	0	0	0	0	0	0	0	0	0	0	241	0	240	NA	IGFBP1
ENSP00000272190	ENSP00000275525	0	0	0	0	0	0	0	0	0	0	0	310	0	309	NA	IGFBP1
ENSP00000274353	ENSP00000275525	0	0	0	0	0	0	0	0	0	0	0	166	106	222	NA	IGFBP1
ENSP00000219599	ENSP00000276033	0	0	0	0	0	0	0	0	0	0	0	287	0	286	NA	NA
ENSP00000229447	ENSP00000276033	0	0	0	0	0	0	0	0	0	0	0	215	0	215	NA	NA
ENSP00000219054	ENSP00000278379	0	0	0	0	0	0	151	0	0	0	0	0	0	150	NA	NA
ENSP00000228476	ENSP00000278379	0	0	0	0	0	0	0	0	0	0	0	159	0	158	DAO	NA
ENSP00000231887	ENSP00000278379	0	0	0	0	0	0	75	0	0	0	0	0	182	211	NA	NA
ENSP00000241052	ENSP00000278379	0	0	0	0	0	0	0	0	0	0	0	201	0	201	CAT	NA
ENSP00000256999	ENSP00000278379	0	0	0	0	0	0	0	0	0	0	0	287	0	286	NA	NA
ENSP00000259455	ENSP00000278379	0	0	0	0	0	0	0	0	0	0	0	408	0	408	GABBR2	NA
ENSP00000261733	ENSP00000278379	0	0	0	0	0	0	114	0	0	0	0	0	106	174	NA	NA
ENSP00000222271	ENSP00000279441	0	0	0	0	0	0	0	0	0	0	0	111	134	197	NA	MMP10
ENSP00000264828	ENSP00000279441	0	0	0	0	0	0	0	0	0	0	0	92	127	173	COL5A3	MMP10
ENSP00000219368	ENSP00000281243	0	0	0	0	0	0	0	0	0	0	0	81	603	619	FA2H	NA
ENSP00000222214	ENSP00000281243	0	0	0	0	0	0	72	0	0	0	0	81	84	150	NA	NA
ENSP00000241052	ENSP00000281243	0	0	0	0	0	0	0	0	0	0	0	213	0	213	CAT	NA
ENSP00000222381	ENSP00000283415	0	0	0	0	0	0	0	0	0	0	0	165	0	165	PON1	LPCAT1
ENSP00000231887	ENSP00000283415	0	0	0	0	0	0	0	0	0	0	0	71	131	158	NA	LPCAT1
ENSP00000240617	ENSP00000283415	0	0	0	0	0	0	0	0	0	900	0	0	0	900	NA	LPCAT1
ENSP00000274793	ENSP00000283415	0	0	0	0	0	0	0	0	0	900	0	0	0	900	NA	LPCAT1
ENSP00000216780	ENSP00000284273	0	0	0	0	0	0	0	0	0	0	0	213	0	213	NA	UBASH3B
ENSP00000221972	ENSP00000284273	0	0	0	0	0	0	0	0	0	0	0	163	0	163	CD79A	UBASH3B
ENSP00000256999	ENSP00000284273	0	0	0	0	0	0	0	0	0	0	0	0	271	271	NA	UBASH3B
ENSP00000166345	ENSP00000285116	0	0	0	0	0	0	427	0	0	0	0	0	0	426	NA	SKA1
ENSP00000220507	ENSP00000286063	0	0	0	0	0	0	0	0	105	0	0	0	93	153	RHOV	NA
ENSP00000228682	ENSP00000286063	0	0	0	0	0	0	115	0	0	0	0	0	90	160	GLI1	NA
ENSP00000243643	ENSP00000286063	0	0	0	0	0	0	115	0	0	0	0	0	90	160	NA	NA
ENSP00000255381	ENSP00000286063	0	0	0	0	0	0	182	0	0	0	0	0	0	181	MYH4	NA
ENSP00000269051	ENSP00000286063	0	0	0	0	0	0	113	0	0	0	0	0	131	196	NA	NA
ENSP00000272223	ENSP00000286063	0	0	0	0	0	0	115	0	0	0	0	0	90	160	OSR1	NA
ENSP00000220507	ENSP00000287934	0	0	0	0	0	0	0	0	92	0	0	181	107	277	RHOV	FZD1
ENSP00000222718	ENSP00000287934	0	0	0	0	0	0	0	0	0	0	0	81	141	176	HOXA2	FZD1
ENSP00000228682	ENSP00000287934	0	0	0	0	0	0	0	0	0	0	0	298	105	344	GLI1	FZD1
ENSP00000244745	ENSP00000287934	0	0	0	0	0	0	0	0	0	0	0	162	0	161	SOX4	FZD1
ENSP00000259455	ENSP00000287934	0	0	0	0	0	0	0	0	0	0	0	80	147	181	GABBR2	FZD1
ENSP00000261523	ENSP00000287934	0	0	0	0	0	0	0	0	0	0	0	191	78	222	NA	FZD1
ENSP00000264828	ENSP00000287934	0	0	0	0	0	0	0	0	0	0	0	103	100	158	COL5A3	FZD1
ENSP00000268459	ENSP00000287934	0	0	0	0	0	0	0	0	110	0	0	216	159	361	NKD1	FZD1
ENSP00000272190	ENSP00000287934	0	0	0	0	0	0	0	0	0	0	0	228	0	227	NA	FZD1
ENSP00000222214	ENSP00000289004	0	0	0	0	0	0	105	0	0	0	0	138	80	228	NA	NA
ENSP00000241052	ENSP00000289004	0	0	0	0	0	0	0	0	0	0	0	216	0	216	CAT	NA
ENSP00000255192	ENSP00000289004	0	0	0	0	0	0	155	0	0	0	0	198	63	309	BHMT2	NA
ENSP00000256861	ENSP00000289004	0	0	0	0	0	0	71	0	0	0	0	0	180	205	NA	NA
ENSP00000261195	ENSP00000289004	0	0	0	0	0	0	0	0	0	0	0	159	0	158	GYS2	NA
ENSP00000261733	ENSP00000289004	0	0	0	0	0	0	72	0	0	0	0	56	196	234	NA	NA
ENSP00000273283	ENSP00000289004	0	0	0	0	0	0	157	0	0	0	0	0	224	317	NA	NA
ENSP00000274353	ENSP00000289004	0	0	0	0	0	0	114	0	0	0	0	290	63	359	NA	NA
ENSP00000173898	ENSP00000289416	0	0	0	0	0	0	0	0	0	0	0	151	0	150	NA	NA
ENSP00000209668	ENSP00000289416	0	0	0	0	0	0	0	0	0	0	0	0	182	181	ADH1A	NA
ENSP00000219599	ENSP00000289416	0	0	0	0	0	0	0	0	0	0	0	0	199	199	NA	NA
ENSP00000222214	ENSP00000289416	0	0	10	0	0	0	135	0	0	0	0	0	184	263	NA	NA
ENSP00000229277	ENSP00000289416	0	0	0	0	0	0	75	0	0	0	0	0	198	226	ENO2	NA
ENSP00000229447	ENSP00000289416	0	0	0	0	0	0	0	0	0	0	0	156	0	155	NA	NA
ENSP00000231887	ENSP00000289416	0	0	0	0	0	0	145	0	0	0	0	161	478	592	NA	NA
ENSP00000233710	ENSP00000289416	0	0	0	0	0	0	0	0	0	0	0	196	131	271	ACADL	NA
ENSP00000261733	ENSP00000289416	0	0	0	0	0	0	169	0	102	0	0	0	281	416	NA	NA
ENSP00000263817	ENSP00000289416	0	0	0	0	0	0	0	0	0	0	0	0	151	150	ABCB11	NA
ENSP00000265512	ENSP00000289416	0	0	0	0	0	0	0	0	0	0	0	52	182	191	ADH4	NA
ENSP00000278379	ENSP00000289416	0	0	0	0	0	0	151	0	0	0	0	0	0	150	NA	NA
ENSP00000222381	ENSP00000289473	0	0	0	0	0	0	0	0	0	0	0	167	0	167	PON1	NA
ENSP00000241052	ENSP00000289473	0	0	0	0	0	0	0	0	0	0	0	720	0	720	CAT	NA
ENSP00000271357	ENSP00000289473	0	0	0	0	0	0	0	0	0	0	0	184	0	183	NA	NA
ENSP00000272190	ENSP00000289473	0	0	0	0	0	0	0	0	0	0	0	512	0	512	NA	NA
ENSP00000166345	ENSP00000290536	0	0	0	0	0	0	0	332	0	0	0	164	69	434	NA	NA
ENSP00000209668	ENSP00000290573	0	0	0	0	0	0	0	0	0	0	0	413	150	479	ADH1A	HK2
ENSP00000216780	ENSP00000290573	0	0	0	0	0	0	0	0	0	0	0	301	127	363	NA	HK2
ENSP00000228682	ENSP00000290573	0	0	0	0	0	0	0	0	88	0	0	0	135	177	GLI1	HK2
ENSP00000229277	ENSP00000290573	0	0	0	0	0	0	77	0	0	0	0	302	486	639	ENO2	HK2
ENSP00000232375	ENSP00000290573	0	0	0	0	0	0	0	0	0	900	0	266	485	958	NA	HK2
ENSP00000232975	ENSP00000290573	0	0	0	0	0	0	0	0	0	0	0	0	163	163	TNNC1	HK2
ENSP00000241052	ENSP00000290573	0	0	0	0	0	0	112	0	0	0	0	264	187	422	CAT	HK2
ENSP00000243643	ENSP00000290573	0	0	0	0	0	0	0	0	88	0	0	0	135	177	NA	HK2
ENSP00000250457	ENSP00000290573	0	0	0	0	0	0	0	0	0	0	0	210	90	250	NA	HK2
ENSP00000255381	ENSP00000290573	0	0	0	0	0	0	0	0	0	0	0	151	0	150	MYH4	HK2
ENSP00000261195	ENSP00000290573	0	0	0	0	0	0	96	0	0	0	0	350	363	593	GYS2	HK2
ENSP00000261733	ENSP00000290573	0	0	0	0	0	0	0	0	0	0	0	91	222	262	NA	HK2
ENSP00000264029	ENSP00000290573	0	0	0	0	0	0	115	0	0	0	0	358	378	615	NA	HK2
ENSP00000264717	ENSP00000290573	0	0	0	0	0	0	0	0	0	0	0	243	0	242	GCKR	HK2
ENSP00000265162	ENSP00000290573	0	0	0	0	0	0	78	0	0	0	0	0	150	182	ENPEP	HK2
ENSP00000265512	ENSP00000290573	0	0	0	0	0	0	0	0	0	0	0	415	150	481	ADH4	HK2
ENSP00000269051	ENSP00000290573	0	0	0	0	0	0	0	0	0	0	0	0	163	163	NA	HK2
ENSP00000272223	ENSP00000290573	0	0	0	0	0	0	0	0	88	0	0	0	135	177	OSR1	HK2
ENSP00000275525	ENSP00000290573	0	0	0	0	0	0	112	0	0	0	0	229	0	286	IGFBP1	HK2
ENSP00000256861	ENSP00000290942	0	0	0	0	0	0	0	0	0	0	0	0	243	242	NA	NA
ENSP00000258729	ENSP00000290942	0	0	0	0	0	0	0	0	0	0	0	62	161	179	NA	NA
ENSP00000264059	ENSP00000290942	0	0	0	0	0	0	0	0	0	0	0	119	474	516	NA	NA
ENSP00000273283	ENSP00000290942	0	0	0	0	0	0	0	0	0	0	0	0	383	382	NA	NA
ENSP00000284273	ENSP00000290942	0	0	0	0	0	0	0	0	0	0	0	290	0	290	UBASH3B	NA
ENSP00000222271	ENSP00000291495	0	0	0	0	0	0	0	0	0	0	0	241	0	240	NA	CILP2
ENSP00000264717	ENSP00000291495	0	0	0	0	0	0	0	0	0	0	0	287	0	286	GCKR	CILP2
ENSP00000005286	ENSP00000291532	0	0	0	0	0	0	0	0	0	0	0	116	171	235	NA	NA
ENSP00000262916	ENSP00000291532	0	0	0	0	0	0	0	0	0	0	0	287	0	286	NA	NA
ENSP00000265071	ENSP00000291532	0	0	0	0	0	0	0	0	0	0	0	183	0	183	NA	NA
ENSP00000284273	ENSP00000291532	0	0	0	0	0	0	0	0	0	0	0	458	0	457	UBASH3B	NA
ENSP00000229277	ENSP00000291670	0	0	0	0	0	0	0	0	0	0	0	0	167	167	ENO2	NA
ENSP00000241052	ENSP00000291670	0	0	0	0	0	0	0	0	0	0	0	114	106	174	CAT	NA
ENSP00000255192	ENSP00000291670	0	0	0	0	0	0	137	0	0	0	0	92	0	182	BHMT2	NA
ENSP00000256999	ENSP00000291670	0	0	0	0	0	0	65	0	0	0	0	206	0	225	NA	NA
ENSP00000264059	ENSP00000291670	0	0	0	0	0	0	0	0	0	0	0	0	187	187	NA	NA
ENSP00000264717	ENSP00000291670	0	0	0	0	0	0	183	0	0	0	0	0	0	183	GCKR	NA
ENSP00000274353	ENSP00000291670	0	0	0	0	0	0	112	0	0	0	0	326	0	375	NA	NA
ENSP00000289004	ENSP00000291670	0	0	0	0	0	0	130	0	0	0	0	138	0	217	NA	NA
ENSP00000291532	ENSP00000291670	0	0	0	0	0	0	0	0	0	0	0	159	371	448	NA	NA
ENSP00000291532	ENSP00000291672	0	0	0	0	0	0	0	0	0	0	0	284	0	284	NA	NA
ENSP00000291670	ENSP00000291672	0	0	0	0	0	0	0	0	0	0	0	243	0	242	NA	NA
ENSP00000217026	ENSP00000292069	0	0	0	0	0	0	0	0	87	0	0	0	190	228	NA	NA
ENSP00000223366	ENSP00000292069	0	0	0	0	0	0	0	0	88	0	0	0	135	177	NA	NA
ENSP00000241052	ENSP00000292069	0	0	0	0	0	0	0	0	84	0	0	0	156	193	CAT	NA
ENSP00000259806	ENSP00000292069	0	0	0	0	0	0	0	0	106	0	0	41	198	252	FOXF2	NA
ENSP00000264059	ENSP00000292069	0	0	0	0	0	0	0	0	0	0	0	160	0	159	NA	NA
ENSP00000265340	ENSP00000292069	0	0	0	0	0	0	0	0	105	0	0	0	106	165	NA	NA
ENSP00000269051	ENSP00000292069	0	0	0	0	0	0	107	0	0	0	0	0	143	201	NA	NA
ENSP00000286063	ENSP00000292069	0	0	0	0	0	0	115	0	0	0	0	0	90	160	NA	NA
ENSP00000290573	ENSP00000292069	0	0	0	0	0	0	0	0	88	0	0	0	135	177	HK2	NA
ENSP00000291672	ENSP00000292069	0	0	0	0	0	0	0	0	0	0	0	151	0	150	NA	NA
ENSP00000226355	ENSP00000292401	0	0	0	0	0	0	95	0	0	0	0	125	0	174	AFM	NA
ENSP00000291670	ENSP00000292401	0	0	0	0	0	0	243	0	0	0	0	0	0	242	NA	NA
ENSP00000231887	ENSP00000293404	0	0	0	0	0	0	0	0	0	0	0	53	185	195	NA	NA
ENSP00000241052	ENSP00000293404	0	0	0	0	0	0	0	0	0	0	0	195	63	213	CAT	NA
ENSP00000265512	ENSP00000293404	0	0	0	0	0	0	72	0	0	0	0	66	102	153	ADH4	NA
ENSP00000268933	ENSP00000293443	0	0	0	0	0	0	0	0	0	0	0	168	170	279	NA	NA
ENSP00000261195	ENSP00000294454	0	0	0	0	0	0	0	0	0	0	0	0	378	378	GYS2	SLC25A34
ENSP00000216780	ENSP00000296233	0	0	0	0	0	0	0	0	0	0	0	304	0	304	NA	KLF15
ENSP00000217026	ENSP00000296233	0	0	0	0	0	0	0	0	87	0	0	0	190	228	NA	KLF15
ENSP00000220507	ENSP00000296233	0	0	0	0	0	0	0	0	98	0	0	0	106	159	RHOV	KLF15
ENSP00000223366	ENSP00000296233	0	0	0	0	0	0	0	0	88	0	0	92	135	221	NA	KLF15
ENSP00000232975	ENSP00000296233	0	0	0	0	0	0	0	0	100	0	0	0	105	160	TNNC1	KLF15
ENSP00000241052	ENSP00000296233	0	0	0	0	0	0	0	0	84	0	0	72	156	219	CAT	KLF15
ENSP00000259806	ENSP00000296233	0	0	0	0	0	0	0	0	106	0	0	67	198	272	FOXF2	KLF15
ENSP00000264828	ENSP00000296233	0	0	0	0	0	0	0	0	0	0	0	53	380	387	COL5A3	KLF15
ENSP00000265340	ENSP00000296233	0	0	0	0	0	0	0	0	105	0	0	0	106	165	NA	KLF15
ENSP00000269051	ENSP00000296233	0	0	0	0	0	0	107	0	0	0	0	0	143	201	NA	KLF15
ENSP00000286063	ENSP00000296233	0	0	0	0	0	0	115	0	0	0	0	0	90	160	NA	KLF15
ENSP00000290573	ENSP00000296233	0	0	0	0	0	0	0	0	88	0	0	135	135	258	HK2	KLF15
ENSP00000263817	ENSP00000296327	0	0	0	0	0	0	0	0	0	0	0	434	0	434	ABCB11	SLC51A
ENSP00000178638	ENSP00000296370	0	0	0	0	0	0	0	0	0	0	0	176	0	175	NA	S100P
ENSP00000217254	ENSP00000296370	0	0	0	0	0	0	0	0	0	0	0	61	201	217	NA	S100P
ENSP00000233809	ENSP00000296370	0	0	0	0	0	0	0	0	0	0	0	168	0	167	IGFBP2	S100P
ENSP00000235382	ENSP00000296370	0	0	0	0	0	0	0	0	0	0	0	207	0	207	RGS2	S100P
ENSP00000264012	ENSP00000296370	0	0	0	0	0	0	0	0	0	0	0	243	0	242	NA	S100P
ENSP00000273063	ENSP00000296370	0	0	0	0	0	0	0	0	0	0	0	159	0	158	NA	S100P
ENSP00000276033	ENSP00000296370	0	0	0	0	0	0	0	0	0	0	0	192	0	192	NA	S100P
ENSP00000215812	ENSP00000296486	0	0	0	0	0	0	105	0	125	0	0	0	0	183	NA	ETNPPL
ENSP00000221307	ENSP00000296486	0	0	0	0	0	0	0	0	0	0	0	120	125	197	NA	ETNPPL
ENSP00000231887	ENSP00000296486	0	0	0	0	0	0	0	0	0	0	0	41	491	491	NA	ETNPPL
ENSP00000261733	ENSP00000296486	0	224	0	0	0	0	109	0	108	0	0	78	226	479	NA	ETNPPL
ENSP00000264059	ENSP00000296486	0	0	0	0	0	0	0	0	0	0	0	300	0	300	NA	ETNPPL
ENSP00000278379	ENSP00000296486	0	0	0	0	0	0	0	0	0	0	0	159	124	231	NA	ETNPPL
ENSP00000221972	ENSP00000297029	0	0	0	0	0	0	0	0	0	0	0	140	148	235	CD79A	NA
ENSP00000239940	ENSP00000297029	0	0	0	0	0	0	0	0	0	0	0	0	153	152	NA	NA
ENSP00000255381	ENSP00000297029	0	0	0	0	0	0	0	0	0	0	0	0	202	202	MYH4	NA
ENSP00000285116	ENSP00000297029	0	0	0	0	0	0	0	0	0	0	0	0	370	370	SKA1	NA
ENSP00000289004	ENSP00000297029	0	0	0	0	0	0	0	0	0	0	0	69	148	172	NA	NA
ENSP00000244458	ENSP00000297954	0	0	0	0	0	0	0	0	0	0	0	112	116	181	NA	NA
ENSP00000254976	ENSP00000298355	0	0	0	0	0	0	0	812	0	0	0	0	0	812	NA	NA
ENSP00000289473	ENSP00000298355	0	0	0	0	0	0	0	506	0	0	0	0	0	506	NA	NA
ENSP00000296486	ENSP00000298355	0	0	0	0	0	0	0	0	0	0	0	180	0	179	ETNPPL	NA
ENSP00000222982	ENSP00000298902	0	0	0	0	0	0	0	0	0	0	0	454	0	454	NA	NA
ENSP00000262186	ENSP00000299333	0	0	0	0	0	0	0	0	0	0	0	393	90	424	NA	SCN3B
ENSP00000268459	ENSP00000299333	0	0	0	0	0	0	0	0	0	0	0	71	201	225	NKD1	SCN3B
ENSP00000222214	ENSP00000300051	0	0	0	0	0	0	0	0	0	0	0	92	106	153	NA	NA
ENSP00000223366	ENSP00000300051	0	0	0	0	0	0	0	0	0	0	0	0	199	199	NA	NA
ENSP00000264990	ENSP00000300051	0	0	0	0	0	0	0	0	0	0	0	0	409	408	ACAD11	NA
ENSP00000290573	ENSP00000300051	0	0	0	0	0	0	0	0	0	0	0	0	199	199	HK2	NA
ENSP00000268933	ENSP00000300557	0	0	0	0	0	0	0	0	0	0	0	191	0	191	NA	PRR15L
ENSP00000221972	ENSP00000301244	0	0	0	0	0	0	0	0	0	0	0	270	0	270	CD79A	NA
ENSP00000275525	ENSP00000301244	0	0	0	0	0	0	0	0	0	0	0	197	0	197	IGFBP1	NA
ENSP00000290942	ENSP00000301244	0	0	0	0	0	0	0	0	0	0	0	53	147	157	NA	NA
ENSP00000291532	ENSP00000301244	0	0	0	0	0	0	0	0	0	0	0	254	114	310	NA	NA
ENSP00000301244	ENSP00000301246	0	0	0	0	0	0	0	0	0	0	0	756	0	756	NA	NA
ENSP00000019103	ENSP00000301633	0	0	0	0	0	0	0	0	0	900	0	0	0	900	SCTR	NA
ENSP00000166345	ENSP00000301633	0	0	0	0	0	0	162	0	0	0	0	142	0	250	NA	NA
ENSP00000217026	ENSP00000301633	0	0	0	0	0	0	81	0	0	0	0	418	0	442	NA	NA
ENSP00000221972	ENSP00000301633	0	0	0	0	0	0	0	0	0	0	0	178	0	177	CD79A	NA
ENSP00000228682	ENSP00000301633	0	0	0	0	0	0	0	0	0	0	0	243	0	242	GLI1	NA
ENSP00000233809	ENSP00000301633	0	0	0	0	0	0	0	0	0	0	0	174	0	173	IGFBP2	NA
ENSP00000239940	ENSP00000301633	0	0	0	0	0	0	0	0	110	0	0	0	143	204	NA	NA
ENSP00000241052	ENSP00000301633	0	0	0	0	0	0	0	0	0	0	0	291	90	327	CAT	NA
ENSP00000244745	ENSP00000301633	0	0	0	0	0	0	0	0	0	0	0	159	0	158	SOX4	NA
ENSP00000256999	ENSP00000301633	0	0	0	0	0	0	0	0	0	0	0	214	0	214	NA	NA
ENSP00000265748	ENSP00000301633	0	0	0	0	0	0	128	0	0	0	0	310	0	372	NA	NA
ENSP00000266754	ENSP00000301633	0	0	0	0	0	0	0	569	0	0	0	0	0	569	NA	NA
ENSP00000269051	ENSP00000301633	0	0	0	0	0	0	0	0	0	0	0	0	156	155	NA	NA
ENSP00000275525	ENSP00000301633	0	0	0	0	0	0	0	0	0	0	0	197	0	197	IGFBP1	NA
ENSP00000279441	ENSP00000301633	0	0	0	0	0	0	0	0	0	0	0	201	0	201	MMP10	NA
ENSP00000285116	ENSP00000301633	0	0	0	0	0	0	113	0	0	900	0	104	0	913	SKA1	NA
ENSP00000287934	ENSP00000301633	0	0	0	0	0	0	0	0	0	0	0	159	0	158	FZD1	NA
ENSP00000289473	ENSP00000301633	0	0	0	0	0	0	0	0	0	0	0	209	0	209	NA	NA
ENSP00000290573	ENSP00000301633	0	0	0	0	0	0	0	0	0	0	0	214	0	214	HK2	NA
ENSP00000240617	ENSP00000302177	0	0	0	0	0	0	0	0	0	900	0	0	0	900	NA	NA
ENSP00000250056	ENSP00000302177	0	0	0	0	0	0	0	0	0	0	0	300	0	300	NA	NA
ENSP00000273063	ENSP00000302177	0	0	0	0	0	0	0	0	0	0	0	0	196	196	NA	NA
ENSP00000283415	ENSP00000302177	0	0	0	0	0	0	0	0	0	0	0	392	101	430	LPCAT1	NA
ENSP00000217026	ENSP00000302260	0	0	0	0	0	0	0	0	0	0	0	240	0	239	NA	NA
ENSP00000264895	ENSP00000302260	0	0	0	0	0	0	0	0	0	0	0	0	198	198	NA	NA
ENSP00000215095	ENSP00000302397	0	0	0	0	0	0	89	0	0	0	0	109	99	204	NA	NA
ENSP00000221891	ENSP00000302397	0	0	0	0	0	0	0	0	0	0	0	160	0	159	NA	NA
ENSP00000229277	ENSP00000302397	0	0	0	0	0	0	85	0	96	0	0	0	123	211	ENO2	NA
ENSP00000232975	ENSP00000302397	0	0	0	0	0	0	0	0	75	0	0	0	124	155	TNNC1	NA
ENSP00000261733	ENSP00000302397	0	0	0	0	0	0	0	0	0	0	0	0	162	161	NA	NA
ENSP00000263817	ENSP00000302397	0	0	0	0	0	0	0	0	98	0	0	0	150	200	ABCB11	NA
ENSP00000264895	ENSP00000302397	0	0	0	0	0	0	0	0	102	0	0	0	93	150	NA	NA
ENSP00000265162	ENSP00000302397	0	0	0	0	0	0	0	0	0	0	0	0	155	154	ENPEP	NA
ENSP00000269095	ENSP00000302397	0	118	0	0	0	0	0	0	0	0	0	0	153	221	NA	NA
ENSP00000273063	ENSP00000302397	0	0	0	0	0	0	89	0	0	0	0	0	150	192	NA	NA
ENSP00000278379	ENSP00000302397	0	0	0	0	0	0	0	0	0	0	0	215	85	251	NA	NA
ENSP00000289416	ENSP00000302397	0	0	0	0	0	0	0	0	99	0	0	0	185	234	NA	NA
ENSP00000297954	ENSP00000302397	0	0	0	0	0	0	0	0	0	0	0	0	187	187	NA	NA
ENSP00000217026	ENSP00000302770	0	0	0	0	0	0	0	0	87	0	0	0	190	228	NA	ZNF296
ENSP00000220507	ENSP00000302770	0	0	0	0	0	0	0	0	98	0	0	0	106	159	RHOV	ZNF296
ENSP00000223366	ENSP00000302770	0	0	0	0	0	0	0	0	88	0	0	0	135	177	NA	ZNF296
ENSP00000232975	ENSP00000302770	0	0	0	0	0	0	0	0	100	0	0	0	105	160	TNNC1	ZNF296
ENSP00000241052	ENSP00000302770	0	0	0	0	0	0	0	0	84	0	0	0	156	193	CAT	ZNF296
ENSP00000259806	ENSP00000302770	0	0	0	0	0	0	0	0	106	0	0	0	198	252	FOXF2	ZNF296
ENSP00000265340	ENSP00000302770	0	0	0	0	0	0	0	0	105	0	0	0	106	165	NA	ZNF296
ENSP00000269051	ENSP00000302770	0	0	0	0	0	0	107	0	0	0	0	0	143	201	NA	ZNF296
ENSP00000270221	ENSP00000302770	0	0	0	0	0	0	0	0	0	0	0	263	0	263	NA	ZNF296
ENSP00000286063	ENSP00000302770	0	0	0	0	0	0	115	0	0	0	0	0	90	160	NA	ZNF296
ENSP00000290573	ENSP00000302770	0	0	0	0	0	0	0	0	88	0	0	0	135	177	HK2	ZNF296
ENSP00000007722	ENSP00000303634	0	0	0	0	0	0	0	0	0	900	0	351	0	932	NA	NA
ENSP00000219599	ENSP00000303634	0	0	0	0	0	0	0	0	0	0	0	56	169	181	NA	NA
ENSP00000221891	ENSP00000303634	0	0	0	0	0	0	0	0	0	0	0	418	0	418	NA	NA
ENSP00000173898	ENSP00000303909	0	0	0	0	0	0	0	0	0	0	0	151	0	150	NA	NA
ENSP00000220507	ENSP00000303909	0	0	0	0	0	0	0	0	0	900	0	0	0	900	RHOV	NA
ENSP00000221972	ENSP00000303909	0	0	0	0	0	0	0	0	0	0	0	117	90	162	CD79A	NA
ENSP00000241051	ENSP00000303909	0	0	0	0	0	0	0	0	0	900	0	0	0	900	NA	NA
ENSP00000241052	ENSP00000303909	0	0	0	0	0	0	0	0	0	0	0	191	0	191	CAT	NA
ENSP00000264638	ENSP00000303909	0	0	0	0	0	0	0	0	0	0	0	193	0	193	NA	NA
ENSP00000265846	ENSP00000303909	0	0	0	0	0	0	0	0	0	0	0	180	0	179	NA	NA
ENSP00000019103	ENSP00000304501	0	0	0	0	0	0	0	0	0	900	0	81	67	906	SCTR	ADORA2B
ENSP00000261523	ENSP00000304501	0	0	0	0	0	0	0	0	0	0	0	270	0	270	NA	ADORA2B
ENSP00000267015	ENSP00000304501	0	0	0	0	0	0	0	0	0	0	0	136	199	278	GPR84	ADORA2B
ENSP00000272190	ENSP00000304501	0	0	0	0	0	0	0	0	0	0	0	168	0	167	NA	ADORA2B
ENSP00000222718	ENSP00000304502	0	0	0	0	0	0	0	0	0	0	0	895	0	895	HOXA2	SIX2
ENSP00000264895	ENSP00000304502	0	0	0	0	0	0	0	0	0	0	0	263	0	263	NA	SIX2
ENSP00000265340	ENSP00000304502	0	0	0	0	0	0	0	0	0	0	0	136	86	176	NA	SIX2
ENSP00000272223	ENSP00000304502	0	0	0	0	0	0	0	0	0	0	0	477	0	477	OSR1	SIX2
ENSP00000221972	ENSP00000304642	0	0	0	0	0	0	0	0	0	0	0	182	0	181	CD79A	NA
ENSP00000222982	ENSP00000304676	0	0	0	0	0	0	0	159	0	0	0	0	0	158	NA	NA
ENSP00000019103	ENSP00000305372	0	0	0	0	0	0	0	0	0	900	0	216	67	920	SCTR	ADRB2
ENSP00000221891	ENSP00000305372	0	0	0	0	0	0	0	0	0	0	0	240	0	239	NA	ADRB2
ENSP00000222381	ENSP00000305372	0	0	0	0	0	0	0	0	0	0	0	203	0	203	PON1	ADRB2
ENSP00000222982	ENSP00000305372	0	0	0	0	0	0	0	0	0	0	0	217	0	217	NA	ADRB2
ENSP00000233809	ENSP00000305372	0	0	0	0	0	0	0	0	0	0	0	226	65	245	IGFBP2	ADRB2
ENSP00000235382	ENSP00000305372	0	0	0	0	0	0	0	160	0	0	0	284	0	372	RGS2	ADRB2
ENSP00000241052	ENSP00000305372	0	0	0	0	0	0	0	0	0	0	0	207	0	207	CAT	ADRB2
ENSP00000250457	ENSP00000305372	0	0	0	0	0	0	0	564	0	0	0	60	99	598	NA	ADRB2
ENSP00000261733	ENSP00000305372	0	0	0	0	0	0	0	0	0	0	0	141	70	166	NA	ADRB2
ENSP00000262186	ENSP00000305372	0	0	0	0	0	0	0	0	0	0	0	168	0	167	NA	ADRB2
ENSP00000272190	ENSP00000305372	0	0	0	0	0	0	0	0	0	0	0	250	0	250	NA	ADRB2
ENSP00000274793	ENSP00000305372	0	0	0	0	0	0	0	0	0	0	0	311	0	311	NA	ADRB2
ENSP00000275525	ENSP00000305372	0	0	0	0	0	0	0	0	0	0	0	205	0	205	IGFBP1	ADRB2
ENSP00000304501	ENSP00000305372	0	0	0	0	767	0	0	0	0	900	0	127	0	902	ADORA2B	ADRB2
ENSP00000173898	ENSP00000305603	0	0	0	0	0	0	0	0	0	0	0	301	0	301	NA	NA
ENSP00000221972	ENSP00000305603	0	0	0	0	0	0	0	0	0	0	0	209	0	209	CD79A	NA
ENSP00000222271	ENSP00000305603	0	0	0	0	0	0	0	0	0	0	0	212	0	212	NA	NA
ENSP00000222381	ENSP00000305603	0	0	0	0	0	0	0	0	0	0	0	210	0	210	PON1	NA
ENSP00000264638	ENSP00000305603	0	0	0	0	0	0	0	0	0	0	0	407	0	407	NA	NA
ENSP00000265361	ENSP00000305603	0	0	0	0	0	0	0	0	0	0	0	151	0	150	NA	NA
ENSP00000297788	ENSP00000305603	0	0	0	0	0	0	0	0	0	0	0	159	0	158	NA	NA
ENSP00000222573	ENSP00000305941	0	0	0	0	0	0	0	0	0	0	0	0	201	201	ITGB8	NA
ENSP00000258229	ENSP00000305941	0	0	0	0	0	0	0	0	0	0	0	0	225	224	NA	NA
ENSP00000264895	ENSP00000305941	0	0	0	0	0	0	0	0	0	0	0	0	379	379	NA	NA
ENSP00000265162	ENSP00000305941	0	0	0	0	0	0	0	0	0	0	0	164	0	163	ENPEP	NA
ENSP00000273063	ENSP00000305941	0	0	0	0	0	0	0	0	0	0	0	225	0	224	NA	NA
ENSP00000301972	ENSP00000305941	0	0	0	0	0	0	0	0	0	0	0	71	130	157	NA	NA
ENSP00000220507	ENSP00000306382	0	0	0	0	0	0	0	0	149	0	0	0	179	271	RHOV	NA
ENSP00000232975	ENSP00000306382	0	0	0	0	0	0	0	0	186	0	0	0	345	444	TNNC1	NA
ENSP00000239940	ENSP00000306382	0	0	0	0	0	0	0	0	0	0	0	0	174	173	NA	NA
ENSP00000255381	ENSP00000306382	0	0	0	0	761	0	0	0	0	0	0	81	491	153	MYH4	NA
ENSP00000264059	ENSP00000306382	0	0	0	0	0	0	0	0	149	0	0	151	105	296	NA	NA
ENSP00000269051	ENSP00000306382	0	0	0	0	0	0	0	0	186	0	0	0	345	444	NA	NA
ENSP00000301972	ENSP00000306382	0	0	0	0	0	0	0	0	0	0	0	206	0	206	NA	NA
ENSP00000216780	ENSP00000306606	0	0	0	0	0	0	0	0	0	0	0	152	0	151	NA	NA
ENSP00000217254	ENSP00000306606	0	0	0	0	0	0	0	0	0	0	0	240	0	239	NA	NA
ENSP00000219054	ENSP00000306606	0	0	0	0	0	0	0	0	0	0	0	0	182	181	NA	NA
ENSP00000222982	ENSP00000306606	0	0	0	0	0	0	0	0	0	0	0	219	0	219	NA	NA
ENSP00000223366	ENSP00000306606	0	0	0	0	0	0	0	0	0	0	0	357	150	430	NA	NA
ENSP00000229277	ENSP00000306606	0	0	0	0	0	0	132	0	0	0	0	67	0	155	ENO2	NA
ENSP00000231887	ENSP00000306606	0	0	0	0	0	0	173	0	0	0	0	0	222	329	NA	NA
ENSP00000241052	ENSP00000306606	0	0	0	0	0	0	0	0	0	0	0	397	107	438	CAT	NA
ENSP00000255192	ENSP00000306606	0	0	0	0	0	0	0	0	0	0	0	0	187	187	BHMT2	NA
ENSP00000256593	ENSP00000306606	0	0	0	0	0	0	0	0	0	900	0	46	0	900	NA	NA
ENSP00000261195	ENSP00000306606	0	0	0	0	0	0	0	0	0	0	0	126	128	205	GYS2	NA
ENSP00000261368	ENSP00000306606	0	0	0	0	0	0	0	0	0	0	0	195	0	195	NA	NA
ENSP00000261733	ENSP00000306606	0	0	0	0	0	0	0	0	0	0	0	909	223	926	NA	NA
ENSP00000274353	ENSP00000306606	0	0	0	0	0	0	0	0	0	0	0	53	187	197	NA	NA
ENSP00000289416	ENSP00000306606	0	0	0	0	0	0	0	0	0	0	0	53	182	192	NA	NA
ENSP00000290573	ENSP00000306606	0	0	0	0	0	0	0	0	0	0	0	361	150	433	HK2	NA
ENSP00000299333	ENSP00000306606	0	0	0	0	0	0	0	0	0	0	0	313	0	313	SCN3B	NA
ENSP00000019103	ENSP00000306662	0	0	0	0	0	0	0	0	0	0	0	137	67	160	SCTR	ADRA1B
ENSP00000221972	ENSP00000306662	0	0	0	0	0	0	0	0	0	0	0	182	0	181	CD79A	ADRA1B
ENSP00000235382	ENSP00000306662	0	0	0	0	0	0	0	0	0	900	0	115	0	907	RGS2	ADRA1B
ENSP00000246549	ENSP00000306662	0	0	0	0	0	0	0	0	0	900	0	0	0	900	FFAR2	ADRA1B
ENSP00000305372	ENSP00000306662	0	0	0	0	818	0	0	0	0	900	0	680	188	913	ADRB2	ADRA1B
ENSP00000268138	ENSP00000306968	0	0	0	0	0	0	0	0	0	0	0	173	0	173	NA	NA
ENSP00000301633	ENSP00000306968	0	0	0	0	0	0	111	0	0	0	0	117	0	181	NA	NA
ENSP00000212355	ENSP00000307134	0	0	0	0	0	0	0	0	0	0	0	168	65	188	NA	NA
ENSP00000220507	ENSP00000307134	0	0	0	0	0	0	0	0	142	0	0	0	185	270	RHOV	NA
ENSP00000229277	ENSP00000307134	0	0	0	0	0	0	0	0	0	0	0	71	139	165	ENO2	NA
ENSP00000261590	ENSP00000307134	0	0	0	0	0	0	0	576	102	0	0	200	0	668	NA	NA
ENSP00000264828	ENSP00000307134	0	0	0	0	0	0	0	0	0	0	0	114	101	169	COL5A3	NA
ENSP00000265071	ENSP00000307134	0	0	0	0	0	0	0	0	102	0	0	124	63	198	NA	NA
ENSP00000268933	ENSP00000307134	0	0	0	0	0	0	0	0	0	0	0	0	185	185	NA	NA
ENSP00000270288	ENSP00000307134	0	0	0	0	0	0	157	0	0	0	0	0	86	196	NA	NA
ENSP00000297632	ENSP00000307134	0	0	0	0	0	0	257	0	0	0	0	0	0	256	TMEM65	NA
ENSP00000304642	ENSP00000307134	0	0	0	0	0	0	0	0	0	0	0	748	0	748	NA	NA
ENSP00000217026	ENSP00000307774	0	0	0	0	0	0	0	0	87	0	0	0	190	228	NA	NA
ENSP00000220507	ENSP00000307774	0	0	0	0	0	0	0	0	98	0	0	0	106	159	RHOV	NA
ENSP00000223366	ENSP00000307774	0	0	0	0	0	0	0	0	88	0	0	0	135	177	NA	NA
ENSP00000232975	ENSP00000307774	0	0	0	0	0	0	0	0	100	0	0	0	105	160	TNNC1	NA
ENSP00000241052	ENSP00000307774	0	0	0	0	0	0	0	0	84	0	0	0	156	193	CAT	NA
ENSP00000259806	ENSP00000307774	0	0	0	0	0	0	0	0	106	0	0	0	198	252	FOXF2	NA
ENSP00000261368	ENSP00000307774	0	0	0	0	0	0	0	0	91	0	0	109	90	198	NA	NA
ENSP00000263620	ENSP00000307774	0	0	0	0	0	0	0	0	93	0	0	74	130	205	NA	NA
ENSP00000265340	ENSP00000307774	0	0	0	0	0	0	0	0	105	0	0	0	106	165	NA	NA
ENSP00000269051	ENSP00000307774	0	0	0	0	0	0	107	0	0	0	0	0	143	201	NA	NA
ENSP00000286063	ENSP00000307774	0	0	0	0	0	0	115	0	0	0	0	0	90	160	NA	NA
ENSP00000290573	ENSP00000307774	0	0	0	0	0	0	0	0	88	0	0	0	135	177	HK2	NA
ENSP00000306968	ENSP00000307774	0	0	0	0	0	0	0	0	0	0	0	91	479	506	NA	NA
ENSP00000255192	ENSP00000308137	0	0	0	0	0	0	0	0	0	0	0	158	0	157	BHMT2	NA
ENSP00000256999	ENSP00000308137	0	0	0	0	0	0	0	0	0	0	0	206	0	206	NA	NA
ENSP00000265071	ENSP00000308137	0	0	0	0	0	0	0	0	0	0	0	197	0	197	NA	NA
ENSP00000274353	ENSP00000308137	0	0	0	0	0	0	0	0	0	0	0	265	0	265	NA	NA
ENSP00000216780	ENSP00000308227	0	0	0	0	0	0	0	0	0	0	0	194	0	194	NA	NA
ENSP00000223366	ENSP00000308227	0	0	0	0	0	0	0	0	0	0	0	196	0	196	NA	NA
ENSP00000244745	ENSP00000308227	0	0	0	0	0	0	0	0	0	0	0	168	0	167	SOX4	NA
ENSP00000258729	ENSP00000308227	0	0	0	0	0	0	0	0	0	0	0	214	0	214	NA	NA
ENSP00000261733	ENSP00000308227	0	0	0	0	0	0	0	0	0	0	0	202	0	202	NA	NA
ENSP00000264717	ENSP00000308227	0	0	0	0	0	0	0	0	0	0	0	214	0	214	GCKR	NA
ENSP00000268053	ENSP00000308227	0	0	0	0	0	0	0	0	0	0	0	212	0	212	NA	NA
ENSP00000275525	ENSP00000308227	0	0	0	0	0	0	0	0	0	0	0	178	0	177	IGFBP1	NA
ENSP00000301633	ENSP00000308227	0	0	0	0	0	0	0	0	0	0	0	222	0	222	NA	NA
ENSP00000264249	ENSP00000309270	0	0	0	0	0	0	0	0	0	0	0	307	0	307	NA	CHST1
ENSP00000166345	ENSP00000309509	0	0	0	0	0	0	0	263	0	0	0	0	0	263	NA	NA
ENSP00000298902	ENSP00000309509	0	0	0	0	0	0	162	0	0	0	0	0	0	161	NA	NA
ENSP00000222982	ENSP00000309572	0	0	0	0	0	0	0	0	0	0	0	228	0	227	NA	NA
ENSP00000223366	ENSP00000309572	0	0	0	0	0	0	0	0	0	0	0	207	0	207	NA	NA
ENSP00000228682	ENSP00000309572	0	0	0	0	0	0	0	0	0	0	0	210	0	210	GLI1	NA
ENSP00000241052	ENSP00000309572	0	0	0	0	0	0	0	0	0	0	0	265	0	265	CAT	NA
ENSP00000262186	ENSP00000309572	0	0	0	0	0	0	0	0	0	0	0	205	0	205	NA	NA
ENSP00000265340	ENSP00000309572	0	0	0	0	0	0	0	0	0	0	0	822	0	822	NA	NA
ENSP00000298902	ENSP00000309572	0	0	0	0	0	0	0	0	0	0	0	294	0	294	NA	NA
ENSP00000301633	ENSP00000309572	0	0	0	0	0	0	0	0	0	0	0	580	0	580	NA	NA
ENSP00000305603	ENSP00000309572	0	0	0	0	0	0	0	0	0	0	0	304	0	304	NA	NA
ENSP00000307134	ENSP00000309572	0	0	0	0	0	0	0	0	0	0	0	288	0	288	NA	NA
ENSP00000173898	ENSP00000309767	0	0	0	0	0	0	0	0	0	0	0	262	0	262	NA	NA
ENSP00000262186	ENSP00000309767	0	0	0	0	0	0	0	0	0	0	0	158	0	157	NA	NA
ENSP00000292401	ENSP00000309767	0	0	0	0	0	0	0	0	0	0	0	198	0	198	NA	NA
ENSP00000237937	ENSP00000309772	0	0	0	0	0	0	0	0	0	0	0	155	0	154	NA	NA
ENSP00000259006	ENSP00000309772	0	0	0	0	0	0	0	0	0	0	0	159	0	158	LIMD2	NA
ENSP00000272223	ENSP00000309772	0	0	0	0	0	0	0	0	0	0	0	263	0	263	OSR1	NA
ENSP00000216036	ENSP00000311095	0	0	0	0	0	0	0	0	209	0	0	0	0	209	NA	NA
ENSP00000219368	ENSP00000311095	0	0	0	0	0	0	77	0	141	0	0	301	155	469	FA2H	NA
ENSP00000221307	ENSP00000311095	0	0	0	527	926	0	0	0	0	900	0	811	131	909	NA	NA
ENSP00000222382	ENSP00000311095	0	0	0	527	691	0	0	0	0	0	0	324	391	329	NA	NA
ENSP00000222982	ENSP00000311095	0	0	0	527	705	0	0	0	0	900	0	623	391	933	NA	NA
ENSP00000231887	ENSP00000311095	0	0	0	0	0	0	70	0	0	0	0	241	168	361	NA	NA
ENSP00000233809	ENSP00000311095	0	0	0	0	0	0	0	0	0	0	0	213	0	213	IGFBP2	NA
ENSP00000259455	ENSP00000311095	0	0	0	0	0	0	0	0	0	0	0	300	0	300	GABBR2	NA
ENSP00000263817	ENSP00000311095	0	0	0	0	0	0	0	0	0	0	0	97	104	156	ABCB11	NA
ENSP00000272190	ENSP00000311095	0	0	0	0	0	0	0	0	0	0	0	290	0	290	NA	NA
ENSP00000216780	ENSP00000311280	0	0	0	0	0	0	0	0	0	0	0	0	168	167	NA	NA
ENSP00000261523	ENSP00000311280	0	0	0	0	0	0	65	0	0	0	0	0	187	207	NA	NA
ENSP00000219054	ENSP00000311825	0	0	0	0	0	0	0	0	0	0	0	0	193	193	NA	NA
ENSP00000265340	ENSP00000311825	0	0	0	0	0	0	0	0	0	0	0	187	0	187	NA	NA
ENSP00000269051	ENSP00000311825	0	0	0	0	0	0	0	0	0	0	0	0	608	608	NA	NA
ENSP00000289004	ENSP00000311825	0	0	0	0	0	0	0	0	0	0	0	0	198	198	NA	NA
ENSP00000289416	ENSP00000311825	0	0	0	0	0	0	0	0	0	0	0	0	193	193	NA	NA
ENSP00000292401	ENSP00000311825	0	0	0	0	0	0	0	0	0	0	0	312	0	311	NA	NA
ENSP00000296233	ENSP00000311825	0	0	0	0	0	0	0	0	76	0	0	151	0	181	KLF15	NA
ENSP00000217254	ENSP00000312027	0	0	0	0	0	0	0	0	0	0	0	213	354	469	NA	CD7
ENSP00000221972	ENSP00000312027	0	0	0	0	0	0	0	0	0	0	0	581	0	581	CD79A	CD7
ENSP00000258729	ENSP00000312027	0	0	0	0	0	0	0	0	0	0	0	234	0	234	NA	CD7
ENSP00000264638	ENSP00000312027	0	0	0	0	0	0	0	0	0	0	0	160	0	159	NA	CD7
ENSP00000273063	ENSP00000312027	0	0	0	0	0	0	0	0	0	0	0	213	0	213	NA	CD7
ENSP00000221498	ENSP00000312942	0	0	0	0	0	0	0	0	0	0	0	181	0	181	DKKL1	NA
ENSP00000254661	ENSP00000313661	0	0	0	0	0	0	0	0	0	0	0	241	0	240	NA	NA
ENSP00000259455	ENSP00000313661	0	0	0	0	0	0	0	0	0	0	0	160	63	179	GABBR2	NA
ENSP00000308339	ENSP00000313661	0	0	0	0	0	0	0	0	0	0	0	62	173	191	NA	NA
ENSP00000219368	ENSP00000313681	0	0	0	0	0	0	0	0	206	0	0	76	374	500	FA2H	NA
ENSP00000241052	ENSP00000313681	0	0	0	0	0	0	114	0	0	0	0	81	71	177	CAT	NA
ENSP00000268459	ENSP00000313681	0	0	0	0	0	0	0	0	0	0	0	44	180	182	NKD1	NA
ENSP00000299333	ENSP00000313681	0	0	0	0	0	0	0	0	0	0	0	0	201	201	SCN3B	NA
ENSP00000301633	ENSP00000313681	0	0	0	0	0	0	0	0	0	0	0	160	0	159	NA	NA
ENSP00000307134	ENSP00000313681	0	0	0	0	0	0	0	576	0	0	0	243	0	665	NA	NA
ENSP00000269095	ENSP00000315465	0	0	0	0	0	0	0	0	0	0	0	162	92	206	NA	NA
ENSP00000274793	ENSP00000315465	0	0	0	0	0	0	0	0	0	0	0	80	349	375	NA	NA
ENSP00000297954	ENSP00000315465	0	0	0	0	0	0	0	0	0	0	0	136	89	179	NA	NA
ENSP00000264895	ENSP00000316891	0	0	0	0	0	0	0	0	0	0	0	92	385	417	NA	NA
ENSP00000166345	ENSP00000317232	0	0	0	0	0	0	0	0	105	0	0	0	202	255	NA	NA
ENSP00000232975	ENSP00000317232	0	0	0	0	0	0	0	0	177	0	0	0	81	211	TNNC1	NA
ENSP00000263817	ENSP00000317232	0	0	0	0	0	0	0	0	73	0	0	0	161	188	ABCB11	NA
ENSP00000269051	ENSP00000317232	0	0	0	0	0	0	0	0	177	0	0	0	0	177	NA	NA
ENSP00000273063	ENSP00000317232	0	0	0	0	0	0	0	0	197	0	0	0	0	197	NA	NA
ENSP00000291495	ENSP00000317232	0	0	0	0	0	0	0	0	0	0	0	181	0	181	CILP2	NA
ENSP00000308339	ENSP00000317232	0	0	0	0	0	0	0	0	0	0	0	0	177	177	NA	NA
ENSP00000217026	ENSP00000317721	0	0	0	0	0	0	0	0	0	0	0	0	153	152	NA	NA
ENSP00000228476	ENSP00000317721	0	0	0	0	0	0	0	0	0	900	0	213	0	917	DAO	NA
ENSP00000229447	ENSP00000317721	0	0	0	0	0	0	72	0	0	0	0	0	138	165	NA	NA
ENSP00000241052	ENSP00000317721	0	0	0	0	0	0	0	0	0	0	0	126	146	221	CAT	NA
ENSP00000255192	ENSP00000317721	0	0	0	0	0	0	96	0	0	0	0	0	102	153	BHMT2	NA
ENSP00000289416	ENSP00000317721	0	0	0	0	0	0	64	0	0	0	0	141	100	213	NA	NA
ENSP00000019103	ENSP00000317842	0	0	0	0	0	0	0	0	0	0	0	0	191	191	SCTR	NA
ENSP00000209668	ENSP00000317842	0	0	0	0	0	0	0	0	0	0	0	0	226	225	ADH1A	NA
ENSP00000221307	ENSP00000317842	0	0	0	0	0	0	0	0	0	0	0	127	78	160	NA	NA
ENSP00000221972	ENSP00000317842	0	0	0	0	0	0	0	0	0	0	0	165	0	165	CD79A	NA
ENSP00000222382	ENSP00000317842	0	0	0	0	0	0	0	0	0	0	0	126	78	159	NA	NA
ENSP00000222982	ENSP00000317842	0	0	0	0	0	0	0	0	0	0	0	213	78	243	NA	NA
ENSP00000223366	ENSP00000317842	0	0	0	0	0	0	0	0	0	0	0	159	86	198	NA	NA
ENSP00000241052	ENSP00000317842	0	0	0	0	0	0	0	0	0	0	0	207	0	207	CAT	NA
ENSP00000264638	ENSP00000317842	0	0	0	0	0	0	0	0	0	0	0	325	98	365	NA	NA
ENSP00000265512	ENSP00000317842	0	0	0	0	0	0	0	0	0	0	0	0	198	198	ADH4	NA
ENSP00000271357	ENSP00000317842	0	0	0	0	0	0	0	0	0	0	0	159	0	158	NA	NA
ENSP00000301244	ENSP00000317842	0	0	0	0	0	0	0	0	0	0	0	0	198	198	NA	NA
ENSP00000305603	ENSP00000317842	0	0	0	0	0	0	0	0	0	0	0	302	63	318	NA	NA
ENSP00000306606	ENSP00000317842	0	0	0	0	0	0	0	0	0	0	0	53	226	235	NA	NA
ENSP00000209668	ENSP00000318351	0	0	0	0	0	0	0	0	0	0	0	0	175	175	ADH1A	NA
ENSP00000216780	ENSP00000318351	0	0	0	0	0	0	0	0	0	0	0	180	72	206	NA	NA
ENSP00000219054	ENSP00000318351	0	0	0	0	0	0	0	0	0	0	0	0	179	179	NA	NA
ENSP00000222214	ENSP00000318351	0	0	0	0	0	0	168	0	76	0	0	53	92	250	NA	NA
ENSP00000229277	ENSP00000318351	0	116	0	0	0	0	127	0	0	0	0	0	315	425	ENO2	NA
ENSP00000231887	ENSP00000318351	0	0	0	0	0	0	0	0	0	0	0	0	363	363	NA	NA
ENSP00000232375	ENSP00000318351	0	0	0	0	0	0	0	0	85	0	0	0	198	234	NA	NA
ENSP00000233710	ENSP00000318351	0	0	0	0	0	0	162	0	0	0	0	81	188	320	ACADL	NA
ENSP00000261733	ENSP00000318351	0	0	0	0	0	0	0	0	0	0	0	68	187	209	NA	NA
ENSP00000265512	ENSP00000318351	0	0	0	0	0	0	0	0	0	0	0	0	175	175	ADH4	NA
ENSP00000269095	ENSP00000318351	0	0	0	0	0	0	0	0	0	0	0	0	198	198	NA	NA
ENSP00000289416	ENSP00000318351	0	0	0	0	0	0	0	0	0	0	0	60	179	195	NA	NA
ENSP00000306606	ENSP00000318351	0	0	0	0	0	0	0	0	0	0	0	66	175	196	NA	NA
ENSP00000309572	ENSP00000318351	0	0	0	0	0	0	0	0	0	0	0	217	0	217	NA	NA
ENSP00000304676	ENSP00000318684	0	0	0	0	0	0	0	0	0	0	0	211	0	211	NA	NA
ENSP00000209668	ENSP00000318868	0	0	0	0	0	0	85	0	0	0	0	105	193	281	ADH1A	NA
ENSP00000217026	ENSP00000318868	0	0	0	0	0	0	0	0	309	0	0	60	222	450	NA	NA
ENSP00000219054	ENSP00000318868	0	0	0	0	0	0	0	0	0	0	0	0	278	278	NA	NA
ENSP00000219599	ENSP00000318868	0	0	0	0	0	0	0	0	0	0	0	50	225	232	NA	NA
ENSP00000222214	ENSP00000318868	0	0	0	0	0	0	138	0	0	0	0	0	102	192	NA	NA
ENSP00000228476	ENSP00000318868	0	0	0	0	0	0	0	0	0	900	0	0	64	902	DAO	NA
ENSP00000229277	ENSP00000318868	0	0	0	0	0	0	90	0	0	0	0	53	340	381	ENO2	NA
ENSP00000229447	ENSP00000318868	0	0	0	0	0	0	0	0	0	0	0	53	191	201	NA	NA
ENSP00000231887	ENSP00000318868	0	0	0	0	0	0	0	0	0	0	0	62	177	195	NA	NA
ENSP00000239940	ENSP00000318868	0	0	0	0	0	0	0	0	0	0	0	609	0	609	NA	NA
ENSP00000241052	ENSP00000318868	0	0	0	0	0	0	0	0	0	0	0	168	200	305	CAT	NA
ENSP00000255192	ENSP00000318868	0	0	0	0	0	0	0	0	0	0	0	417	131	471	BHMT2	NA
ENSP00000256999	ENSP00000318868	0	0	0	0	0	0	0	0	0	0	0	471	0	471	NA	NA
ENSP00000261733	ENSP00000318868	0	0	0	0	0	0	70	0	0	0	0	151	131	253	NA	NA
ENSP00000265162	ENSP00000318868	0	0	0	0	0	0	0	0	0	0	0	73	227	252	ENPEP	NA
ENSP00000265512	ENSP00000318868	0	0	0	0	0	0	85	0	0	0	0	144	193	312	ADH4	NA
ENSP00000269095	ENSP00000318868	0	0	0	0	0	0	0	0	0	0	0	0	163	163	NA	NA
ENSP00000271227	ENSP00000318868	0	0	0	0	0	0	0	0	0	0	0	0	196	196	NA	NA
ENSP00000274353	ENSP00000318868	0	0	0	0	0	0	0	0	0	0	0	658	131	690	NA	NA
ENSP00000289416	ENSP00000318868	0	0	0	0	0	0	0	0	0	0	0	74	278	302	NA	NA
ENSP00000291670	ENSP00000318868	0	0	0	0	0	0	0	0	0	900	0	350	167	941	NA	NA
ENSP00000293404	ENSP00000318868	0	0	0	0	0	0	0	0	0	0	0	105	198	251	NA	NA
ENSP00000306606	ENSP00000318868	0	0	0	0	0	0	85	0	0	0	0	126	193	298	NA	NA
ENSP00000308137	ENSP00000318868	0	0	0	0	0	0	0	0	0	0	0	304	0	304	NA	NA
ENSP00000311825	ENSP00000318868	0	0	0	0	0	0	0	0	0	0	0	0	221	221	NA	NA
ENSP00000317721	ENSP00000318868	0	0	0	0	0	0	0	0	0	900	0	0	64	902	NA	NA
ENSP00000318351	ENSP00000318868	0	0	0	0	0	0	102	0	0	0	0	124	182	300	NA	NA
ENSP00000219054	ENSP00000318914	0	0	0	0	0	0	0	0	0	0	0	212	0	212	NA	PNMA1
ENSP00000241052	ENSP00000318914	0	0	0	0	0	0	0	0	0	0	0	159	0	158	CAT	PNMA1
ENSP00000250457	ENSP00000318914	0	0	0	0	0	0	0	0	0	0	0	472	0	472	NA	PNMA1
ENSP00000288988	ENSP00000319636	0	0	0	0	0	0	0	0	0	900	0	145	104	916	NA	B3GNT4
ENSP00000305603	ENSP00000319636	0	0	0	0	0	0	0	0	0	900	0	62	180	916	NA	B3GNT4
ENSP00000309270	ENSP00000319636	0	0	0	0	0	0	0	0	0	0	0	178	0	177	CHST1	B3GNT4
ENSP00000019103	ENSP00000320180	0	0	0	0	923	0	0	0	0	900	0	567	0	904	SCTR	NA
ENSP00000233809	ENSP00000320180	0	0	0	0	0	0	0	0	0	0	0	311	0	311	IGFBP2	NA
ENSP00000265340	ENSP00000320180	0	0	0	0	0	0	0	0	0	0	0	216	0	216	NA	NA
ENSP00000275525	ENSP00000320180	0	0	0	0	0	0	0	0	0	0	0	357	0	357	IGFBP1	NA
ENSP00000304501	ENSP00000320180	0	0	0	0	0	0	0	0	0	900	0	52	67	903	ADORA2B	NA
ENSP00000305372	ENSP00000320180	0	0	0	0	0	0	0	0	0	900	0	81	67	906	ADRB2	NA
ENSP00000221972	ENSP00000320509	0	0	0	0	0	0	65	0	0	0	0	174	0	194	CD79A	NA
ENSP00000301633	ENSP00000320509	0	0	0	0	0	0	0	0	0	0	0	176	0	175	NA	NA
ENSP00000007722	ENSP00000322788	0	0	0	0	0	0	0	0	0	0	0	192	0	192	NA	MMP1
ENSP00000221972	ENSP00000322788	0	0	0	0	0	0	0	0	0	0	0	198	0	198	CD79A	MMP1
ENSP00000222271	ENSP00000322788	0	0	0	0	0	0	0	0	0	0	0	395	134	453	NA	MMP1
ENSP00000222381	ENSP00000322788	0	0	0	0	0	0	0	0	0	0	0	106	92	153	PON1	MMP1
ENSP00000233809	ENSP00000322788	0	0	0	0	0	0	0	0	0	0	0	280	0	280	IGFBP2	MMP1
ENSP00000241052	ENSP00000322788	0	0	0	0	0	0	0	0	0	0	0	359	0	359	CAT	MMP1
ENSP00000256412	ENSP00000322788	0	0	0	0	0	0	0	0	0	0	0	124	89	167	NA	MMP1
ENSP00000268933	ENSP00000322788	0	0	0	0	0	0	0	0	0	0	0	169	0	169	NA	MMP1
ENSP00000272190	ENSP00000322788	0	0	0	0	0	0	0	0	0	0	0	300	0	300	NA	MMP1
ENSP00000274793	ENSP00000322788	0	0	0	0	0	0	0	0	0	0	0	176	0	175	NA	MMP1
ENSP00000275525	ENSP00000322788	0	0	0	0	0	0	0	0	0	0	0	325	0	325	IGFBP1	MMP1
ENSP00000279441	ENSP00000322788	0	0	0	0	952	0	79	0	0	900	0	810	0	907	MMP10	MMP1
ENSP00000287934	ENSP00000322788	0	0	0	0	0	0	0	0	0	0	0	156	0	155	FZD1	MMP1
ENSP00000289473	ENSP00000322788	0	0	0	0	0	0	0	0	0	0	0	240	0	239	NA	MMP1
ENSP00000301633	ENSP00000322788	0	0	0	0	0	0	0	0	0	0	0	328	0	328	NA	MMP1
ENSP00000309572	ENSP00000322788	0	0	0	0	0	0	0	0	0	0	0	214	0	214	NA	MMP1
ENSP00000313681	ENSP00000322788	0	0	0	0	0	0	0	0	0	0	0	820	0	820	NA	MMP1
ENSP00000232375	ENSP00000323075	0	0	0	0	0	0	0	0	0	0	0	178	0	177	NA	GAPT
ENSP00000220507	ENSP00000323901	0	0	0	0	0	0	0	0	92	0	0	168	107	266	RHOV	FZD2
ENSP00000228682	ENSP00000323901	0	0	0	0	0	0	0	0	0	0	0	242	105	292	GLI1	FZD2
ENSP00000244745	ENSP00000323901	0	0	0	0	0	0	0	0	0	0	0	181	0	181	SOX4	FZD2
ENSP00000259455	ENSP00000323901	0	0	0	0	0	0	0	0	0	0	0	81	147	182	GABBR2	FZD2
ENSP00000261523	ENSP00000323901	0	0	0	0	0	0	0	0	0	0	0	193	78	224	NA	FZD2
ENSP00000268459	ENSP00000323901	0	0	0	0	0	0	0	0	110	0	0	243	159	383	NKD1	FZD2
ENSP00000287934	ENSP00000323901	0	0	0	0	983	0	0	0	149	900	0	740	165	912	FZD1	FZD2
ENSP00000311825	ENSP00000323901	0	0	0	0	0	0	0	0	0	0	0	125	78	158	NA	FZD2
ENSP00000231887	ENSP00000324343	0	0	0	0	0	0	75	0	80	0	0	0	102	169	NA	NA
ENSP00000255192	ENSP00000324343	0	0	0	0	0	0	113	0	0	0	0	211	87	305	BHMT2	NA
ENSP00000261195	ENSP00000324343	0	0	0	0	0	0	73	0	0	0	0	116	78	178	GYS2	NA
ENSP00000261733	ENSP00000324343	0	0	0	0	0	0	70	0	0	0	0	0	139	165	NA	NA
ENSP00000263817	ENSP00000324343	0	0	0	0	0	0	77	0	0	0	0	0	132	164	ABCB11	NA
ENSP00000274353	ENSP00000324343	0	0	0	0	0	0	73	0	0	0	0	92	87	164	NA	NA
ENSP00000289004	ENSP00000324343	0	0	0	0	0	0	112	0	0	0	0	101	89	209	NA	NA
ENSP00000296486	ENSP00000324343	0	0	0	0	0	0	71	0	0	0	0	0	123	150	ETNPPL	NA
ENSP00000216780	ENSP00000324648	0	0	0	0	0	0	0	0	0	0	0	216	0	216	NA	CYP2B6
ENSP00000219368	ENSP00000324648	0	0	0	0	0	0	77	0	141	0	0	415	155	555	FA2H	CYP2B6
ENSP00000221307	ENSP00000324648	0	0	0	526	637	0	0	0	0	900	0	634	145	937	NA	CYP2B6
ENSP00000221972	ENSP00000324648	0	0	0	0	0	0	0	0	0	0	0	152	0	151	CD79A	CYP2B6
ENSP00000222002	ENSP00000324648	0	0	0	0	0	0	0	0	0	900	0	419	0	939	SULT2A1	CYP2B6
ENSP00000222214	ENSP00000324648	0	0	0	0	0	0	0	0	0	0	0	45	156	159	NA	CYP2B6
ENSP00000222381	ENSP00000324648	0	0	0	0	0	0	0	0	0	0	0	234	0	234	PON1	CYP2B6
ENSP00000222382	ENSP00000324648	0	0	0	526	660	0	0	0	0	0	0	566	104	361	NA	CYP2B6
ENSP00000222982	ENSP00000324648	0	0	0	526	681	0	0	0	0	900	0	817	106	938	NA	CYP2B6
ENSP00000223366	ENSP00000324648	0	0	0	0	0	0	0	0	0	0	0	163	0	163	NA	CYP2B6
ENSP00000231887	ENSP00000324648	0	0	0	0	0	0	0	0	0	0	0	158	168	269	NA	CYP2B6
ENSP00000241052	ENSP00000324648	0	0	0	0	0	0	0	0	0	0	0	581	0	581	CAT	CYP2B6
ENSP00000256593	ENSP00000324648	0	0	0	0	0	0	0	0	0	900	0	50	78	904	NA	CYP2B6
ENSP00000256999	ENSP00000324648	0	0	0	0	0	0	0	0	0	0	0	165	0	165	NA	CYP2B6
ENSP00000259455	ENSP00000324648	0	0	0	0	0	0	0	0	0	0	0	226	0	225	GABBR2	CYP2B6
ENSP00000261733	ENSP00000324648	0	0	0	0	0	0	0	0	89	0	0	211	0	250	NA	CYP2B6
ENSP00000262186	ENSP00000324648	0	0	0	0	0	0	0	0	0	0	0	261	0	261	NA	CYP2B6
ENSP00000263817	ENSP00000324648	0	0	0	0	0	0	0	0	0	0	0	394	104	433	ABCB11	CYP2B6
ENSP00000265512	ENSP00000324648	0	0	0	0	0	0	0	0	0	0	0	159	0	158	ADH4	CYP2B6
ENSP00000268053	ENSP00000324648	0	0	0	0	620	0	0	0	0	0	0	700	150	304	NA	CYP2B6
ENSP00000272190	ENSP00000324648	0	0	0	0	0	0	0	0	0	0	0	472	0	472	NA	CYP2B6
ENSP00000275525	ENSP00000324648	0	0	0	0	0	0	0	0	0	0	0	214	0	214	IGFBP1	CYP2B6
ENSP00000278379	ENSP00000324648	0	0	0	0	0	0	0	0	0	0	0	197	0	197	NA	CYP2B6
ENSP00000306606	ENSP00000324648	0	0	0	0	0	0	0	0	0	0	0	220	0	220	NA	CYP2B6
ENSP00000311095	ENSP00000324648	0	0	0	526	632	0	0	0	0	900	0	704	145	940	NA	CYP2B6
ENSP00000317842	ENSP00000324648	0	0	0	0	0	0	0	0	0	0	0	264	78	292	NA	CYP2B6
ENSP00000318914	ENSP00000324701	0	0	0	0	0	0	0	200	0	0	0	0	0	200	PNMA1	MAB21L2
ENSP00000222718	ENSP00000324884	0	0	0	0	708	0	71	0	0	0	0	726	409	294	HOXA2	NA
ENSP00000246070	ENSP00000324884	0	0	0	0	0	0	0	0	0	0	0	152	0	151	LAMP5	NA
ENSP00000287934	ENSP00000324884	0	0	0	0	0	0	0	0	0	0	0	71	141	167	FZD1	NA
ENSP00000304502	ENSP00000324884	0	0	0	0	0	0	0	0	0	0	0	213	0	213	SIX2	NA
ENSP00000264012	ENSP00000326244	0	0	0	0	0	0	0	0	0	0	0	181	0	181	NA	TMEM151A
ENSP00000324884	ENSP00000326244	0	0	0	0	0	0	0	0	0	0	0	193	0	193	NA	TMEM151A
ENSP00000232375	ENSP00000326491	0	0	0	0	0	0	0	0	0	0	0	53	199	209	NA	NA
ENSP00000233710	ENSP00000326491	0	0	0	0	0	0	72	0	0	0	0	124	0	152	ACADL	NA
ENSP00000256861	ENSP00000326491	0	0	0	0	0	0	0	0	0	0	0	91	192	234	NA	NA
ENSP00000273283	ENSP00000326491	0	0	0	0	0	0	0	0	0	0	0	55	222	233	NA	NA
ENSP00000306382	ENSP00000326491	0	0	0	0	0	0	0	0	221	0	0	0	0	221	NA	NA
ENSP00000217026	ENSP00000326581	0	0	0	0	0	0	0	0	87	0	0	45	190	232	NA	NA
ENSP00000220507	ENSP00000326581	0	0	0	0	0	0	0	0	98	0	0	0	106	159	RHOV	NA
ENSP00000223366	ENSP00000326581	0	0	0	0	0	0	0	0	88	0	0	0	135	177	NA	NA
ENSP00000228682	ENSP00000326581	0	0	0	0	0	0	0	0	0	0	0	242	0	241	GLI1	NA
ENSP00000232975	ENSP00000326581	0	0	0	0	0	0	0	0	100	0	0	0	105	160	TNNC1	NA
ENSP00000241052	ENSP00000326581	0	0	0	0	0	0	0	0	84	0	0	174	156	305	CAT	NA
ENSP00000259806	ENSP00000326581	0	0	0	0	0	0	0	0	106	0	0	53	198	261	FOXF2	NA
ENSP00000265340	ENSP00000326581	0	0	0	0	0	0	0	0	105	0	0	250	106	347	NA	NA
ENSP00000269051	ENSP00000326581	0	0	0	0	0	0	107	0	0	0	0	0	143	201	NA	NA
ENSP00000270172	ENSP00000326581	0	0	0	0	0	0	0	0	0	0	0	370	0	370	DNMT3L	NA
ENSP00000286063	ENSP00000326581	0	0	0	0	0	0	115	0	0	0	0	0	90	160	NA	NA
ENSP00000290573	ENSP00000326581	0	0	0	0	0	0	0	0	88	0	0	52	135	186	HK2	NA
ENSP00000302770	ENSP00000326581	0	0	0	0	0	0	0	0	0	0	0	168	0	167	ZNF296	NA
ENSP00000019103	ENSP00000327652	0	0	0	0	0	0	0	0	0	900	0	0	67	902	SCTR	NA
ENSP00000228476	ENSP00000327652	0	0	0	0	0	0	0	0	0	0	0	296	0	296	DAO	NA
ENSP00000235382	ENSP00000327652	0	0	0	0	0	0	0	0	0	0	0	113	91	159	RGS2	NA
ENSP00000259455	ENSP00000327652	0	0	0	0	0	0	0	0	0	0	0	355	113	403	GABBR2	NA
ENSP00000261733	ENSP00000327652	0	0	0	0	0	0	0	0	0	0	0	271	0	271	NA	NA
ENSP00000262186	ENSP00000327652	0	0	0	0	0	0	0	0	0	0	0	224	64	242	NA	NA
ENSP00000272190	ENSP00000327652	0	0	0	0	0	0	0	0	0	0	0	168	0	167	NA	NA
ENSP00000278379	ENSP00000327652	0	0	0	0	0	0	0	0	0	0	0	257	65	275	NA	NA
ENSP00000291532	ENSP00000327652	0	0	0	0	0	0	0	0	0	0	0	0	164	163	NA	NA
ENSP00000302397	ENSP00000327652	0	0	0	0	0	0	0	0	0	0	0	0	158	157	NA	NA
ENSP00000304501	ENSP00000327652	0	0	0	0	747	0	0	0	0	900	0	57	202	904	ADORA2B	NA
ENSP00000305372	ENSP00000327652	0	0	0	0	841	0	0	0	0	900	0	396	0	905	ADRB2	NA
ENSP00000306606	ENSP00000327652	0	0	0	0	0	0	0	0	0	0	0	254	0	254	NA	NA
ENSP00000306662	ENSP00000327652	0	0	0	0	788	0	0	0	0	0	0	659	590	213	ADRA1B	NA
ENSP00000309572	ENSP00000327652	0	0	0	0	0	0	0	0	0	0	0	207	0	207	NA	NA
ENSP00000320180	ENSP00000327652	0	0	0	0	0	0	0	0	0	900	0	0	67	902	NA	NA
ENSP00000324648	ENSP00000327652	0	0	0	0	0	0	0	0	0	0	0	195	0	195	CYP2B6	NA
ENSP00000209668	ENSP00000327916	0	0	0	0	0	0	0	0	0	0	0	0	182	181	ADH1A	NA
ENSP00000219599	ENSP00000327916	0	0	0	0	0	0	0	0	0	0	0	0	199	199	NA	NA
ENSP00000222214	ENSP00000327916	0	0	19	0	0	0	135	0	0	0	0	0	184	263	NA	NA
ENSP00000229277	ENSP00000327916	0	0	0	0	0	0	75	0	0	0	0	0	198	226	ENO2	NA
ENSP00000231887	ENSP00000327916	0	0	0	0	0	0	145	0	0	0	0	95	478	560	NA	NA
ENSP00000233710	ENSP00000327916	0	0	0	0	0	0	0	0	0	0	0	124	104	181	ACADL	NA
ENSP00000261733	ENSP00000327916	0	0	0	0	0	0	169	0	102	0	0	0	281	416	NA	NA
ENSP00000263817	ENSP00000327916	0	0	0	0	0	0	0	0	0	0	0	0	151	150	ABCB11	NA
ENSP00000265512	ENSP00000327916	0	0	0	0	0	0	75	0	0	0	0	0	182	211	ADH4	NA
ENSP00000278379	ENSP00000327916	0	0	0	0	0	0	151	0	0	0	0	0	0	150	NA	NA
ENSP00000301972	ENSP00000327916	0	0	0	0	0	0	0	0	0	0	0	165	0	165	NA	NA
ENSP00000306606	ENSP00000327916	0	0	0	0	0	0	0	0	0	0	0	0	182	181	NA	NA
ENSP00000311825	ENSP00000327916	0	0	0	0	0	0	0	0	0	0	0	0	193	193	NA	NA
ENSP00000318351	ENSP00000327916	0	0	0	0	0	0	0	0	0	0	0	0	179	179	NA	NA
ENSP00000318868	ENSP00000327916	0	0	0	0	0	0	0	0	0	0	0	0	278	278	NA	NA
ENSP00000231887	ENSP00000328277	0	0	0	0	0	0	0	0	0	0	0	0	160	159	NA	NA
ENSP00000264029	ENSP00000328277	0	0	0	0	0	0	0	0	0	0	0	171	0	171	NA	NA
ENSP00000288988	ENSP00000328277	0	0	0	0	0	0	0	0	0	0	0	251	102	298	NA	NA
ENSP00000319636	ENSP00000328277	0	0	0	0	0	0	0	0	0	0	0	283	92	321	B3GNT4	NA
ENSP00000222573	ENSP00000328410	0	0	0	0	0	0	0	0	0	0	0	178	0	177	ITGB8	NA
ENSP00000262293	ENSP00000328410	0	0	0	0	0	0	0	0	0	0	0	194	0	194	NA	NA
ENSP00000268933	ENSP00000328410	0	0	0	0	0	0	0	0	0	0	0	196	0	196	NA	NA
ENSP00000285116	ENSP00000328410	0	0	0	0	0	0	0	0	0	0	0	180	0	179	SKA1	NA
ENSP00000324343	ENSP00000330200	0	0	0	0	0	0	0	0	0	0	0	305	0	305	NA	NA
ENSP00000019103	ENSP00000331746	0	0	0	0	0	0	0	0	0	900	0	53	65	903	SCTR	NA
ENSP00000218230	ENSP00000331746	0	0	0	0	0	0	0	0	0	0	0	0	201	201	PCSK1N	NA
ENSP00000232975	ENSP00000331746	0	0	0	0	0	0	0	0	0	0	0	0	804	804	TNNC1	NA
ENSP00000254661	ENSP00000331746	0	0	0	0	0	0	0	576	0	900	0	750	0	988	NA	NA
ENSP00000264012	ENSP00000331746	0	0	0	0	0	0	0	0	0	0	0	0	690	690	NA	NA
ENSP00000268053	ENSP00000331746	0	0	0	0	0	0	0	0	0	0	0	0	184	183	NA	NA
ENSP00000272190	ENSP00000331746	0	0	0	0	0	0	0	0	0	0	0	160	0	159	NA	NA
ENSP00000304501	ENSP00000331746	0	0	0	0	0	0	0	0	0	900	0	0	65	902	ADORA2B	NA
ENSP00000305372	ENSP00000331746	0	0	0	0	0	0	0	0	0	900	0	56	0	901	ADRB2	NA
ENSP00000313661	ENSP00000331746	0	0	0	0	0	0	0	0	0	0	0	157	64	177	NA	NA
ENSP00000320180	ENSP00000331746	0	0	0	0	0	0	0	0	0	900	0	0	0	900	NA	NA
ENSP00000327652	ENSP00000331746	0	0	0	0	0	0	0	0	0	900	0	0	0	900	NA	NA
ENSP00000230321	ENSP00000332293	0	0	0	0	0	0	0	0	0	0	0	206	0	206	NA	ASCL2
ENSP00000241052	ENSP00000332293	0	0	0	0	0	0	0	0	0	0	0	176	0	175	CAT	ASCL2
ENSP00000262186	ENSP00000332293	0	0	0	0	0	0	0	0	0	0	0	258	0	258	NA	ASCL2
ENSP00000264012	ENSP00000332293	0	0	0	0	0	0	0	0	0	0	0	168	0	167	NA	ASCL2
ENSP00000270172	ENSP00000332293	0	0	0	0	0	0	0	0	0	0	0	313	0	313	DNMT3L	ASCL2
ENSP00000304676	ENSP00000332293	0	0	0	0	0	0	0	0	0	0	0	151	0	150	NA	ASCL2
ENSP00000326581	ENSP00000332293	0	0	0	0	0	0	0	0	0	0	0	243	63	260	NA	ASCL2
ENSP00000007722	ENSP00000332371	0	0	0	0	0	0	0	0	0	0	0	252	0	252	NA	NA
ENSP00000222271	ENSP00000332371	0	0	0	0	0	0	0	0	0	0	0	159	174	275	NA	NA
ENSP00000264828	ENSP00000332371	0	0	0	0	643	0	0	0	0	900	0	381	144	915	COL5A3	NA
ENSP00000279441	ENSP00000332371	0	0	0	0	0	0	0	0	0	0	0	454	119	498	MMP10	NA
ENSP00000322788	ENSP00000332371	0	0	0	0	0	0	0	0	0	0	0	453	119	497	MMP1	NA
ENSP00000220507	ENSP00000333950	0	0	0	0	0	0	0	0	92	0	0	53	126	182	RHOV	FMN1
ENSP00000228682	ENSP00000333950	0	0	0	0	0	0	0	0	0	0	0	225	0	224	GLI1	FMN1
ENSP00000239940	ENSP00000333950	0	0	0	0	0	0	0	0	299	0	0	241	201	537	NA	FMN1
ENSP00000241052	ENSP00000333950	0	0	0	0	0	0	0	0	0	0	0	216	0	216	CAT	FMN1
ENSP00000244458	ENSP00000333950	0	0	0	0	0	0	0	0	0	0	0	160	0	159	NA	FMN1
ENSP00000265748	ENSP00000333950	0	0	0	0	0	0	0	0	0	0	0	632	0	632	NA	FMN1
ENSP00000279441	ENSP00000333950	0	0	0	0	0	0	0	0	0	0	0	196	0	196	MMP10	FMN1
ENSP00000322788	ENSP00000333950	0	0	0	0	0	0	0	0	0	0	0	163	0	163	MMP1	FMN1
ENSP00000332371	ENSP00000333950	0	0	0	0	0	0	0	0	0	0	0	314	0	313	NA	FMN1
ENSP00000220507	ENSP00000334910	0	0	0	0	0	0	0	0	105	0	0	0	93	153	RHOV	NA
ENSP00000228682	ENSP00000334910	0	0	0	0	0	0	115	0	0	0	0	0	90	160	GLI1	NA
ENSP00000235382	ENSP00000334910	0	0	0	0	0	0	0	0	0	0	0	92	144	189	RGS2	NA
ENSP00000243643	ENSP00000334910	0	0	0	0	0	0	115	0	0	0	0	0	90	160	NA	NA
ENSP00000255381	ENSP00000334910	0	0	0	0	0	0	182	0	0	0	0	0	0	181	MYH4	NA
ENSP00000269051	ENSP00000334910	0	0	0	0	0	0	113	0	0	0	0	0	131	196	NA	NA
ENSP00000272223	ENSP00000334910	0	0	0	0	0	0	115	0	0	0	0	0	90	160	OSR1	NA
ENSP00000286063	ENSP00000334910	0	0	0	0	765	0	0	0	0	0	0	580	388	203	NA	NA
ENSP00000292069	ENSP00000334910	0	0	0	0	0	0	115	0	0	0	0	0	90	160	NA	NA
ENSP00000296233	ENSP00000334910	0	0	0	0	0	0	115	0	0	0	0	0	90	160	KLF15	NA
ENSP00000302770	ENSP00000334910	0	0	0	0	0	0	115	0	0	0	0	0	90	160	ZNF296	NA
ENSP00000304501	ENSP00000334910	0	0	0	0	0	0	0	0	0	0	0	133	138	220	ADORA2B	NA
ENSP00000307774	ENSP00000334910	0	0	0	0	0	0	115	0	0	0	0	0	90	160	NA	NA
ENSP00000326244	ENSP00000334910	0	0	0	0	0	0	0	0	0	0	0	243	0	242	TMEM151A	NA
ENSP00000326581	ENSP00000334910	0	0	0	0	0	0	115	0	0	0	0	62	90	178	NA	NA
ENSP00000221972	ENSP00000335062	0	0	0	0	0	0	0	0	0	0	0	216	0	216	CD79A	NA
ENSP00000261523	ENSP00000335062	0	0	0	0	0	0	0	0	0	0	0	163	0	163	NA	NA
ENSP00000289004	ENSP00000335062	0	0	0	0	0	0	0	0	0	0	0	357	0	357	NA	NA
ENSP00000301633	ENSP00000335062	0	0	0	0	0	0	0	0	0	0	0	195	0	195	NA	NA
ENSP00000320509	ENSP00000335062	0	0	0	0	0	0	0	0	0	0	0	408	0	408	NA	NA
ENSP00000264638	ENSP00000335196	0	0	0	0	0	0	0	0	0	0	0	405	0	405	NA	NA
ENSP00000297029	ENSP00000335196	0	0	0	0	0	0	0	0	0	0	0	191	0	191	NA	NA
ENSP00000312942	ENSP00000335196	0	0	0	0	0	0	0	0	0	0	0	182	0	181	NA	NA
ENSP00000212355	ENSP00000335285	0	0	0	0	0	0	0	0	0	0	0	357	0	357	NA	C1QL4
ENSP00000219599	ENSP00000336627	0	0	0	0	0	0	0	0	0	0	0	113	90	158	NA	NA
ENSP00000266754	ENSP00000336627	0	0	0	0	0	0	0	0	0	0	0	168	0	167	NA	NA
ENSP00000302260	ENSP00000336627	0	0	0	0	0	0	0	0	0	0	0	215	0	215	NA	NA
ENSP00000220507	ENSP00000336740	0	0	0	0	0	0	0	0	113	0	0	0	149	212	RHOV	NA
ENSP00000228682	ENSP00000336740	0	0	0	0	0	0	65	0	80	0	0	0	107	164	GLI1	NA
ENSP00000243643	ENSP00000336740	0	0	0	0	0	0	65	0	80	0	0	0	107	164	NA	NA
ENSP00000256861	ENSP00000336740	0	238	0	0	0	0	0	0	0	0	0	0	90	276	NA	NA
ENSP00000261195	ENSP00000336740	0	0	0	0	0	0	0	0	75	0	0	0	188	216	GYS2	NA
ENSP00000263817	ENSP00000336740	0	0	0	0	0	0	0	0	75	0	0	0	161	190	ABCB11	NA
ENSP00000269095	ENSP00000336740	0	462	0	0	0	0	0	0	77	0	0	191	166	620	NA	NA
ENSP00000272223	ENSP00000336740	0	0	0	0	0	0	65	0	80	0	0	0	107	164	OSR1	NA
ENSP00000273283	ENSP00000336740	0	238	0	0	0	0	0	0	0	0	0	0	90	276	NA	NA
ENSP00000289473	ENSP00000336740	0	0	0	0	0	0	0	0	0	0	0	208	0	208	NA	NA
ENSP00000296233	ENSP00000336740	0	0	0	0	0	0	65	0	80	0	0	0	107	164	KLF15	NA
ENSP00000302397	ENSP00000336740	0	0	0	0	0	0	0	0	98	0	0	0	198	245	NA	NA
ENSP00000302770	ENSP00000336740	0	0	0	0	0	0	65	0	80	0	0	0	107	164	ZNF296	NA
ENSP00000307774	ENSP00000336740	0	0	0	0	0	0	65	0	80	0	0	0	107	164	NA	NA
ENSP00000317232	ENSP00000336740	0	0	0	0	0	0	0	0	84	0	0	0	140	178	NA	NA
ENSP00000326581	ENSP00000336740	0	0	0	0	0	0	65	0	80	0	0	0	107	164	NA	NA
ENSP00000173898	ENSP00000336762	0	0	0	0	0	0	0	0	0	0	0	253	0	252	NA	ANG
ENSP00000222381	ENSP00000336762	0	0	0	0	0	0	0	0	0	0	0	215	0	215	PON1	ANG
ENSP00000272190	ENSP00000336762	0	0	0	0	0	0	0	0	0	0	0	535	0	535	NA	ANG
ENSP00000289473	ENSP00000336762	0	0	0	0	0	0	0	0	0	0	0	171	0	171	NA	ANG
ENSP00000292401	ENSP00000336762	0	0	0	0	0	0	0	0	0	0	0	254	0	254	NA	ANG
ENSP00000309767	ENSP00000336762	0	0	0	0	0	0	0	0	0	0	0	243	0	242	NA	ANG
ENSP00000166345	ENSP00000336984	0	0	0	0	0	0	123	0	0	0	0	705	739	926	NA	NA
ENSP00000290536	ENSP00000336984	0	0	0	0	0	0	0	0	0	0	0	391	0	390	NA	NA
ENSP00000304501	ENSP00000336984	0	0	0	0	0	0	0	0	0	0	0	0	371	371	ADORA2B	NA
ENSP00000216075	ENSP00000337746	0	0	0	0	0	0	0	0	0	0	0	468	92	496	NA	NA
ENSP00000219368	ENSP00000337746	0	0	0	0	0	0	0	0	0	0	0	71	138	164	FA2H	NA
ENSP00000220507	ENSP00000337746	0	0	0	0	0	0	0	0	100	0	0	0	143	195	RHOV	NA
ENSP00000221307	ENSP00000337746	0	0	0	0	0	0	0	0	0	0	0	160	79	193	NA	NA
ENSP00000228682	ENSP00000337746	0	0	0	0	0	0	0	0	0	0	0	0	165	165	GLI1	NA
ENSP00000229277	ENSP00000337746	0	0	0	0	0	0	77	0	0	0	0	160	134	269	ENO2	NA
ENSP00000243643	ENSP00000337746	0	0	0	0	0	0	0	0	0	0	0	0	165	165	NA	NA
ENSP00000261368	ENSP00000337746	0	0	0	0	0	0	0	0	0	0	0	0	199	199	NA	NA
ENSP00000263620	ENSP00000337746	0	0	0	0	0	0	0	0	0	0	0	0	171	171	NA	NA
ENSP00000272223	ENSP00000337746	0	0	0	0	0	0	0	0	0	0	0	0	165	165	OSR1	NA
ENSP00000290573	ENSP00000337746	0	0	0	0	0	0	0	0	0	0	0	167	89	208	HK2	NA
ENSP00000292069	ENSP00000337746	0	0	0	0	0	0	0	0	0	0	0	101	165	217	NA	NA
ENSP00000296233	ENSP00000337746	0	0	0	0	0	0	0	0	0	0	0	0	165	165	KLF15	NA
ENSP00000302770	ENSP00000337746	0	0	0	0	0	0	0	0	0	0	0	0	165	165	ZNF296	NA
ENSP00000307774	ENSP00000337746	0	0	0	0	0	0	0	0	0	0	0	0	165	165	NA	NA
ENSP00000324343	ENSP00000337746	0	0	0	0	0	0	90	0	0	0	0	116	0	161	NA	NA
ENSP00000326581	ENSP00000337746	0	0	0	0	0	0	0	0	0	0	0	0	165	165	NA	NA
ENSP00000216780	ENSP00000337915	0	0	0	0	0	0	0	0	0	0	0	157	0	156	NA	NA
ENSP00000219368	ENSP00000337915	0	0	0	0	0	0	77	0	141	0	0	47	155	276	FA2H	NA
ENSP00000221307	ENSP00000337915	0	0	0	527	713	0	0	0	0	0	0	581	391	350	NA	NA
ENSP00000222002	ENSP00000337915	0	0	0	0	0	0	0	0	0	0	0	417	0	416	SULT2A1	NA
ENSP00000222381	ENSP00000337915	0	0	0	0	0	0	0	0	0	0	0	191	0	191	PON1	NA
ENSP00000222982	ENSP00000337915	0	0	0	527	986	0	0	0	0	900	0	909	0	901	NA	NA
ENSP00000223366	ENSP00000337915	0	0	0	0	0	0	0	0	0	0	0	196	0	196	NA	NA
ENSP00000231887	ENSP00000337915	0	0	0	0	0	0	0	0	0	0	0	42	168	168	NA	NA
ENSP00000241052	ENSP00000337915	0	0	0	0	0	0	0	0	0	0	0	350	0	349	CAT	NA
ENSP00000256593	ENSP00000337915	0	0	0	0	0	0	0	0	0	900	0	116	0	907	NA	NA
ENSP00000262186	ENSP00000337915	0	0	0	0	0	0	0	0	0	0	0	160	0	159	NA	NA
ENSP00000263817	ENSP00000337915	0	0	0	0	0	0	0	0	0	0	0	563	104	591	ABCB11	NA
ENSP00000268053	ENSP00000337915	0	0	0	0	651	0	0	0	0	0	0	191	371	190	NA	NA
ENSP00000272190	ENSP00000337915	0	0	0	0	0	0	0	0	0	0	0	195	0	195	NA	NA
ENSP00000311095	ENSP00000337915	0	0	0	527	713	0	0	0	0	900	0	582	391	932	NA	NA
ENSP00000317842	ENSP00000337915	0	0	0	0	0	0	0	0	0	900	0	296	78	929	NA	NA
ENSP00000324648	ENSP00000337915	0	0	0	526	679	0	0	0	0	900	0	909	106	940	CYP2B6	NA
ENSP00000173898	ENSP00000340200	0	0	0	0	0	0	0	0	0	0	0	151	0	150	NA	NA
ENSP00000222002	ENSP00000340200	0	0	0	0	0	0	0	0	0	0	0	151	0	150	SULT2A1	NA
ENSP00000289416	ENSP00000340200	0	0	0	0	0	0	0	0	0	0	0	240	0	239	NA	NA
ENSP00000209668	ENSP00000341625	0	0	0	0	0	0	0	0	0	0	0	0	151	150	ADH1A	NA
ENSP00000219054	ENSP00000341625	0	0	0	0	0	0	0	0	0	0	0	0	163	163	NA	NA
ENSP00000219368	ENSP00000341625	0	0	0	0	754	0	0	0	300	0	0	610	188	412	FA2H	NA
ENSP00000221307	ENSP00000341625	0	0	0	0	0	0	97	0	106	0	0	407	92	507	NA	NA
ENSP00000222002	ENSP00000341625	0	0	0	0	0	0	0	0	0	0	0	480	0	480	SULT2A1	NA
ENSP00000222382	ENSP00000341625	0	0	0	0	0	0	70	0	106	0	0	348	89	440	NA	NA
ENSP00000222982	ENSP00000341625	0	0	0	0	0	0	70	576	106	0	0	632	89	860	NA	NA
ENSP00000233710	ENSP00000341625	0	0	0	0	0	0	73	0	0	0	0	160	0	188	ACADL	NA
ENSP00000241052	ENSP00000341625	0	0	0	0	0	0	90	0	0	0	0	564	83	604	CAT	NA
ENSP00000261733	ENSP00000341625	0	0	0	0	0	0	0	0	0	0	0	74	132	161	NA	NA
ENSP00000265512	ENSP00000341625	0	0	0	0	0	0	0	0	0	0	0	53	151	161	ADH4	NA
ENSP00000268053	ENSP00000341625	0	0	0	0	0	0	70	0	106	0	0	480	89	553	NA	NA
ENSP00000281243	ENSP00000341625	0	0	0	0	0	0	0	0	0	0	0	73	142	170	NA	NA
ENSP00000289416	ENSP00000341625	0	0	0	0	0	0	0	0	0	0	0	81	163	197	NA	NA
ENSP00000289473	ENSP00000341625	0	0	0	0	0	0	0	0	0	0	0	151	0	150	NA	NA
ENSP00000300051	ENSP00000341625	0	0	0	0	0	0	0	0	0	0	0	0	200	200	NA	NA
ENSP00000306606	ENSP00000341625	0	0	0	0	0	0	0	0	0	0	0	43	151	152	NA	NA
ENSP00000311095	ENSP00000341625	0	0	0	0	0	0	97	812	106	0	0	472	92	914	NA	NA
ENSP00000313681	ENSP00000341625	0	0	0	0	0	0	0	0	103	0	0	47	104	167	NA	NA
ENSP00000324648	ENSP00000341625	0	0	0	0	0	0	70	0	106	0	0	870	89	888	CYP2B6	NA
ENSP00000327916	ENSP00000341625	0	0	0	0	0	0	0	0	0	0	0	0	163	163	NA	NA
ENSP00000337746	ENSP00000341625	0	0	0	0	0	0	0	0	0	0	0	148	138	234	NA	NA
ENSP00000337915	ENSP00000341625	0	0	0	0	0	0	70	572	106	0	0	725	89	894	NA	NA
ENSP00000261195	ENSP00000342012	0	0	0	0	0	0	0	0	0	0	0	181	0	181	GYS2	NA
ENSP00000291532	ENSP00000342098	0	0	0	0	0	0	0	0	0	0	0	302	83	332	NA	NA
ENSP00000301244	ENSP00000342098	0	0	0	0	788	0	0	0	0	0	0	755	143	197	NA	NA
ENSP00000302770	ENSP00000342098	0	0	0	0	0	0	0	0	0	0	0	138	419	477	ZNF296	NA
ENSP00000020926	ENSP00000342118	0	0	0	0	0	0	0	0	0	0	0	216	0	216	SYT13	NA
ENSP00000222718	ENSP00000343246	0	0	0	0	685	0	0	0	297	0	0	725	540	487	HOXA2	HOXA1
ENSP00000230321	ENSP00000343246	0	0	0	0	0	0	0	434	0	0	0	0	0	434	NA	HOXA1
ENSP00000306606	ENSP00000343246	0	0	0	0	0	0	0	0	0	0	0	71	132	159	NA	HOXA1
ENSP00000324884	ENSP00000343246	0	0	0	0	696	0	0	0	0	0	0	635	439	267	NA	HOXA1
ENSP00000232975	ENSP00000344659	0	0	0	0	0	0	0	0	0	0	0	176	0	175	TNNC1	NA
ENSP00000264059	ENSP00000344659	0	0	0	0	0	0	0	0	0	0	0	198	0	198	NA	NA
ENSP00000308339	ENSP00000344659	0	0	0	0	0	0	0	0	0	0	0	198	223	350	NA	NA
ENSP00000313661	ENSP00000344659	0	0	0	0	0	0	0	0	0	0	0	0	157	156	NA	NA
ENSP00000305941	ENSP00000346127	0	0	0	0	0	0	0	0	0	0	0	180	0	179	NA	NA
ENSP00000220507	ENSP00000347046	0	0	0	0	0	0	0	0	105	0	0	0	93	153	RHOV	NA
ENSP00000228682	ENSP00000347046	0	0	0	0	0	0	115	0	0	0	0	0	90	160	GLI1	NA
ENSP00000235382	ENSP00000347046	0	0	0	0	0	0	0	0	0	0	0	323	144	395	RGS2	NA
ENSP00000241052	ENSP00000347046	0	0	0	0	0	0	0	0	0	0	0	303	93	340	CAT	NA
ENSP00000243643	ENSP00000347046	0	0	0	0	0	0	115	0	0	0	0	0	90	160	NA	NA
ENSP00000255381	ENSP00000347046	0	0	0	0	0	0	182	0	0	0	0	0	0	181	MYH4	NA
ENSP00000262186	ENSP00000347046	0	0	0	0	0	0	0	0	0	0	0	159	0	158	NA	NA
ENSP00000265162	ENSP00000347046	0	0	0	0	0	0	0	0	0	0	0	49	188	194	ENPEP	NA
ENSP00000269051	ENSP00000347046	0	0	0	0	0	0	113	0	0	0	0	0	131	196	NA	NA
ENSP00000272190	ENSP00000347046	0	0	0	0	0	0	0	0	0	0	0	358	0	358	NA	NA
ENSP00000272223	ENSP00000347046	0	0	0	0	0	0	115	0	0	0	0	0	90	160	OSR1	NA
ENSP00000292069	ENSP00000347046	0	0	0	0	0	0	115	0	0	0	0	0	90	160	NA	NA
ENSP00000296233	ENSP00000347046	0	0	0	0	0	0	115	0	0	0	0	0	90	160	KLF15	NA
ENSP00000301633	ENSP00000347046	0	0	0	0	0	0	0	0	0	0	0	194	0	194	NA	NA
ENSP00000302770	ENSP00000347046	0	0	0	0	0	0	115	0	0	0	0	0	90	160	ZNF296	NA
ENSP00000307774	ENSP00000347046	0	0	0	0	0	0	115	0	0	0	0	0	90	160	NA	NA
ENSP00000326581	ENSP00000347046	0	0	0	0	0	0	115	0	0	0	0	0	90	160	NA	NA
ENSP00000334910	ENSP00000347046	0	0	0	0	724	0	0	0	0	0	0	659	492	255	NA	NA
ENSP00000337915	ENSP00000347046	0	0	0	0	0	0	0	0	0	0	0	266	0	266	NA	NA
ENSP00000219368	ENSP00000347213	0	0	0	0	0	0	0	0	73	0	0	0	268	292	FA2H	NA
ENSP00000263817	ENSP00000347213	0	0	0	0	0	0	0	0	0	0	0	170	0	169	ABCB11	NA
ENSP00000272190	ENSP00000347213	0	0	0	0	0	0	0	0	0	0	0	243	0	242	NA	NA
ENSP00000304501	ENSP00000347213	0	0	0	0	0	0	0	0	0	0	0	243	101	290	ADORA2B	NA
ENSP00000221972	ENSP00000347409	0	0	0	0	0	0	0	0	0	0	0	201	0	201	CD79A	KEL
ENSP00000241052	ENSP00000347409	0	0	0	0	0	0	0	0	0	0	0	142	227	308	CAT	KEL
ENSP00000265162	ENSP00000347409	0	0	0	0	0	0	0	0	0	0	0	0	308	307	ENPEP	KEL
ENSP00000272190	ENSP00000347409	0	0	0	0	0	0	0	0	0	0	0	139	64	159	NA	KEL
ENSP00000305603	ENSP00000347409	0	0	0	0	0	0	0	0	0	0	0	106	90	151	NA	KEL
ENSP00000324648	ENSP00000347409	0	0	0	0	0	0	0	0	0	0	0	193	0	193	CYP2B6	KEL
ENSP00000337915	ENSP00000347409	0	0	0	0	0	0	0	0	0	0	0	207	0	207	NA	KEL
ENSP00000166345	ENSP00000347486	0	0	0	0	0	0	0	225	0	0	0	0	0	224	NA	NA
ENSP00000265846	ENSP00000348471	0	0	0	0	0	0	0	0	340	0	0	0	0	340	NA	NA
ENSP00000306382	ENSP00000348471	0	0	0	0	0	0	0	0	63	0	0	0	169	188	NA	NA
ENSP00000216780	ENSP00000348918	0	0	0	0	0	0	0	0	0	0	0	271	0	271	NA	NA
ENSP00000221972	ENSP00000348918	0	0	0	0	0	0	0	0	0	0	0	262	0	262	CD79A	NA
ENSP00000222271	ENSP00000348918	0	0	0	0	0	0	0	0	0	0	0	113	90	158	NA	NA
ENSP00000222381	ENSP00000348918	0	0	0	0	0	0	0	0	0	0	0	329	0	329	PON1	NA
ENSP00000235382	ENSP00000348918	0	0	0	0	0	0	0	0	0	900	0	0	0	900	RGS2	NA
ENSP00000241052	ENSP00000348918	0	0	0	0	0	0	0	0	0	0	0	212	0	212	CAT	NA
ENSP00000246549	ENSP00000348918	0	0	0	0	0	0	0	0	0	900	0	0	0	900	FFAR2	NA
ENSP00000274353	ENSP00000348918	0	0	0	0	0	0	0	0	0	0	0	242	0	241	NA	NA
ENSP00000274793	ENSP00000348918	0	0	0	0	0	0	0	0	0	0	0	211	0	211	NA	NA
ENSP00000275525	ENSP00000348918	0	0	0	0	0	0	0	0	0	0	0	198	0	198	IGFBP1	NA
ENSP00000279441	ENSP00000348918	0	0	0	0	0	0	0	0	0	0	0	101	123	177	MMP10	NA
ENSP00000290942	ENSP00000348918	0	0	0	0	0	0	0	0	0	0	0	290	0	290	NA	NA
ENSP00000296370	ENSP00000348918	0	0	0	0	0	0	0	0	0	0	0	205	0	205	S100P	NA
ENSP00000306662	ENSP00000348918	0	0	0	0	0	0	0	0	0	900	0	0	0	900	ADRA1B	NA
ENSP00000313661	ENSP00000348918	0	0	0	0	0	0	0	0	0	900	0	0	0	900	NA	NA
ENSP00000322788	ENSP00000348918	0	0	0	0	0	0	0	0	0	0	0	252	123	315	MMP1	NA
ENSP00000331746	ENSP00000348918	0	0	0	0	0	0	0	0	0	900	0	0	0	900	NA	NA
ENSP00000166345	ENSP00000350162	0	0	0	0	0	0	0	0	0	0	0	216	254	390	NA	NA
ENSP00000215095	ENSP00000350162	0	0	0	0	0	0	0	0	0	0	0	159	0	158	NA	NA
ENSP00000305603	ENSP00000350162	0	0	0	0	0	0	0	0	0	0	0	266	0	266	NA	NA
ENSP00000317232	ENSP00000350162	0	0	0	0	0	0	0	0	0	0	0	0	357	357	NA	NA
ENSP00000336984	ENSP00000350162	0	0	0	0	0	0	0	0	0	0	0	329	203	442	NA	NA
ENSP00000222382	ENSP00000350314	0	0	0	0	0	0	0	0	0	0	0	0	222	222	NA	NA
ENSP00000222982	ENSP00000350314	0	0	0	0	0	0	0	0	0	0	0	0	222	222	NA	NA
ENSP00000286063	ENSP00000350314	0	0	0	0	0	0	0	0	0	0	0	0	156	155	NA	NA
ENSP00000317842	ENSP00000350314	0	0	0	0	0	0	0	0	0	0	0	112	154	216	NA	NA
ENSP00000334910	ENSP00000350314	0	0	0	0	0	0	0	0	0	0	0	0	156	155	NA	NA
ENSP00000337915	ENSP00000350314	0	0	0	0	0	0	0	0	0	0	0	0	222	222	NA	NA
ENSP00000347046	ENSP00000350314	0	0	0	0	0	0	0	0	0	0	0	0	156	155	NA	NA
ENSP00000259806	ENSP00000350630	0	0	0	0	0	0	0	0	0	0	0	0	194	194	FOXF2	TLL2
ENSP00000265340	ENSP00000350630	0	0	0	0	0	0	0	0	0	0	0	0	194	194	NA	TLL2
ENSP00000269095	ENSP00000350630	0	0	0	0	0	0	0	0	0	0	0	160	198	297	NA	TLL2
ENSP00000332371	ENSP00000350630	0	0	0	0	0	0	0	0	0	900	0	0	0	900	NA	TLL2
ENSP00000173898	ENSP00000350911	0	0	0	0	0	0	0	0	0	0	0	191	0	191	NA	NA
ENSP00000222271	ENSP00000350911	0	0	0	0	0	0	0	0	0	0	0	151	0	150	NA	NA
ENSP00000229277	ENSP00000350911	0	0	0	0	0	0	73	0	0	0	0	0	126	155	ENO2	NA
ENSP00000241052	ENSP00000350911	0	0	0	0	0	0	74	0	0	0	0	124	0	154	CAT	NA
ENSP00000263817	ENSP00000350911	0	0	0	0	0	0	103	0	0	0	0	0	161	215	ABCB11	NA
ENSP00000264895	ENSP00000350911	0	0	0	0	0	0	0	0	170	0	0	0	371	455	NA	NA
ENSP00000269051	ENSP00000350911	0	0	0	0	0	0	0	0	0	0	0	151	106	208	NA	NA
ENSP00000274353	ENSP00000350911	0	0	0	0	0	0	0	0	0	0	0	101	102	158	NA	NA
ENSP00000005286	ENSP00000350914	0	0	0	0	0	0	0	0	0	0	0	0	172	171	NA	NA
ENSP00000223366	ENSP00000350914	0	0	0	0	0	0	0	0	0	0	0	151	0	150	NA	NA
ENSP00000231887	ENSP00000350914	0	0	0	0	0	0	0	0	0	0	0	151	0	150	NA	NA
ENSP00000261195	ENSP00000350914	0	0	0	0	0	0	0	0	0	0	0	146	105	202	GYS2	NA
ENSP00000209668	ENSP00000351682	0	0	0	0	0	0	72	0	0	0	0	0	187	213	ADH1A	NA
ENSP00000220507	ENSP00000351682	0	0	0	0	0	0	0	0	154	0	0	0	0	153	RHOV	NA
ENSP00000229277	ENSP00000351682	0	0	0	0	0	0	0	0	0	0	0	0	177	177	ENO2	NA
ENSP00000265162	ENSP00000351682	0	0	0	0	0	0	0	0	0	0	0	0	221	221	ENPEP	NA
ENSP00000265512	ENSP00000351682	0	0	0	0	0	0	72	0	0	0	0	0	187	213	ADH4	NA
ENSP00000265748	ENSP00000351682	0	0	0	0	0	0	112	0	0	0	0	91	0	158	NA	NA
ENSP00000268933	ENSP00000351682	0	0	0	0	0	0	0	0	0	0	0	0	176	175	NA	NA
ENSP00000274793	ENSP00000351682	0	0	0	0	0	0	0	0	0	0	0	101	102	158	NA	NA
ENSP00000293404	ENSP00000351682	0	462	0	0	0	0	83	0	0	0	0	0	272	609	NA	NA
ENSP00000306606	ENSP00000351682	0	0	0	0	0	0	72	0	0	0	0	0	187	213	NA	NA
ENSP00000311825	ENSP00000351682	0	0	0	0	0	0	0	0	0	0	0	0	178	177	NA	NA
ENSP00000318868	ENSP00000351682	0	0	0	0	0	0	0	0	0	0	0	0	316	315	NA	NA
ENSP00000318914	ENSP00000351682	0	0	0	0	0	0	0	0	0	0	0	0	180	179	PNMA1	NA
ENSP00000324343	ENSP00000351682	0	0	0	0	0	0	0	0	0	900	0	0	0	900	NA	NA
ENSP00000347409	ENSP00000351682	0	0	0	0	0	0	0	0	0	0	0	0	229	228	KEL	NA
ENSP00000222271	ENSP00000352248	0	0	0	0	0	0	0	0	0	0	0	0	159	158	NA	NA
ENSP00000235382	ENSP00000352248	0	0	0	0	0	0	0	0	0	0	0	137	131	217	RGS2	NA
ENSP00000264059	ENSP00000352248	0	0	0	0	0	0	0	0	0	0	0	0	483	483	NA	NA
ENSP00000350911	ENSP00000352248	0	0	0	0	0	0	0	0	0	0	0	160	0	159	NA	NA
ENSP00000215095	ENSP00000352544	0	0	0	0	0	0	69	0	245	0	0	243	0	421	NA	NA
ENSP00000244458	ENSP00000352544	0	0	0	0	0	0	0	0	0	0	0	287	0	286	NA	NA
ENSP00000254976	ENSP00000352544	0	0	0	0	0	0	439	0	0	900	0	70	0	943	NA	NA
ENSP00000302177	ENSP00000352544	0	0	0	0	0	0	0	0	0	0	0	0	370	370	NA	NA
ENSP00000306382	ENSP00000352544	0	0	0	0	0	0	0	0	0	0	0	90	163	205	NA	NA
ENSP00000327652	ENSP00000352544	0	0	0	0	0	0	0	0	0	0	0	160	0	159	NA	NA
ENSP00000222573	ENSP00000352927	0	0	0	0	0	0	0	0	0	0	0	160	0	159	ITGB8	NA
ENSP00000306968	ENSP00000352927	0	0	0	0	0	0	0	0	0	0	0	179	0	179	NA	NA
ENSP00000259006	ENSP00000353114	0	0	0	0	0	0	0	0	0	0	0	151	0	150	LIMD2	AHNAK2
ENSP00000262293	ENSP00000353114	0	0	0	0	0	0	0	0	0	0	0	253	0	252	NA	AHNAK2
ENSP00000328410	ENSP00000353114	0	0	0	0	0	0	0	0	0	0	0	206	0	206	NA	AHNAK2
ENSP00000352248	ENSP00000353114	0	0	0	0	0	0	0	0	0	0	0	168	0	167	NA	AHNAK2
ENSP00000235382	ENSP00000353452	0	0	0	0	0	0	0	0	0	0	0	257	0	256	RGS2	NA
ENSP00000241052	ENSP00000353452	0	0	0	0	0	0	0	0	0	0	0	392	0	392	CAT	NA
ENSP00000255381	ENSP00000353452	0	0	0	0	0	0	112	0	0	0	0	109	184	297	MYH4	NA
ENSP00000265748	ENSP00000353452	0	0	0	0	0	0	0	0	0	0	0	159	0	158	NA	NA
ENSP00000272190	ENSP00000353452	0	0	0	0	0	0	0	0	0	0	0	292	0	292	NA	NA
ENSP00000289473	ENSP00000353452	0	0	0	0	0	0	0	0	0	0	0	285	0	284	NA	NA
ENSP00000290942	ENSP00000353452	0	0	0	0	0	0	0	0	0	0	0	198	0	198	NA	NA
ENSP00000297029	ENSP00000353452	0	0	0	0	0	0	0	0	0	0	0	198	78	228	NA	NA
ENSP00000306382	ENSP00000353452	0	0	0	0	0	0	0	0	0	0	0	166	90	208	NA	NA
ENSP00000313681	ENSP00000353452	0	0	0	0	0	0	0	0	0	0	0	198	0	198	NA	NA
ENSP00000322788	ENSP00000353452	0	0	0	0	0	0	0	0	0	0	0	207	0	207	MMP1	NA
ENSP00000324648	ENSP00000353452	0	0	0	0	0	0	0	0	0	0	0	155	0	154	CYP2B6	NA
ENSP00000333950	ENSP00000353452	0	0	0	0	0	0	0	0	0	0	0	324	0	323	FMN1	NA
ENSP00000336762	ENSP00000353452	0	0	0	0	0	0	0	0	0	0	0	222	0	222	ANG	NA
ENSP00000347046	ENSP00000353452	0	0	0	0	0	0	0	0	0	0	0	329	0	329	NA	NA
ENSP00000352248	ENSP00000353452	0	0	0	0	0	0	0	0	0	0	0	0	194	194	NA	NA
ENSP00000228682	ENSP00000354080	0	0	0	0	0	0	0	0	0	0	0	110	186	244	GLI1	NA
ENSP00000246549	ENSP00000354080	0	0	0	0	0	0	0	0	0	0	0	157	0	156	FFAR2	NA
ENSP00000264012	ENSP00000354080	0	0	0	0	0	0	0	0	0	0	0	0	688	688	NA	NA
ENSP00000318684	ENSP00000354080	0	0	0	0	0	0	0	0	0	0	0	206	0	206	NA	NA
ENSP00000320509	ENSP00000354080	0	0	0	0	0	0	0	0	0	0	0	216	0	216	NA	NA
ENSP00000215095	ENSP00000354376	0	0	0	0	0	0	80	0	155	0	0	0	158	288	NA	NA
ENSP00000215812	ENSP00000354376	0	0	0	0	0	0	0	0	158	0	0	0	140	244	NA	NA
ENSP00000216036	ENSP00000354376	0	0	0	0	0	0	0	0	0	0	0	0	200	200	NA	NA
ENSP00000221307	ENSP00000354376	0	0	0	0	0	0	0	0	169	0	0	0	0	169	NA	NA
ENSP00000221972	ENSP00000354376	0	0	0	0	0	0	0	0	0	0	0	165	78	197	CD79A	NA
ENSP00000228682	ENSP00000354376	0	0	0	0	0	0	0	0	98	0	0	0	103	156	GLI1	NA
ENSP00000232975	ENSP00000354376	0	0	0	0	0	0	0	0	101	0	0	0	141	194	TNNC1	NA
ENSP00000239940	ENSP00000354376	0	0	0	0	0	0	72	0	187	0	0	0	92	255	NA	NA
ENSP00000243643	ENSP00000354376	0	0	0	0	0	0	0	0	98	0	0	0	103	156	NA	NA
ENSP00000255381	ENSP00000354376	0	0	0	0	0	0	0	0	306	0	0	0	589	702	MYH4	NA
ENSP00000263817	ENSP00000354376	0	0	0	0	0	0	0	0	0	0	0	45	200	203	ABCB11	NA
ENSP00000264908	ENSP00000354376	0	0	0	0	0	0	0	0	0	0	0	151	103	205	NA	NA
ENSP00000265846	ENSP00000354376	0	0	0	0	0	0	0	0	173	0	0	197	130	371	NA	NA
ENSP00000269051	ENSP00000354376	0	0	0	0	0	0	0	0	101	0	0	0	141	194	NA	NA
ENSP00000272223	ENSP00000354376	0	0	0	0	0	0	0	0	98	0	0	0	103	156	OSR1	NA
ENSP00000285013	ENSP00000354376	0	0	0	0	0	0	0	0	0	0	0	151	0	150	NA	NA
ENSP00000286063	ENSP00000354376	0	0	0	0	0	0	0	0	105	0	0	0	93	153	NA	NA
ENSP00000292069	ENSP00000354376	0	0	0	0	0	0	0	0	96	0	0	0	103	154	NA	NA
ENSP00000296233	ENSP00000354376	0	0	0	0	0	0	0	0	98	0	0	0	103	156	KLF15	NA
ENSP00000302770	ENSP00000354376	0	0	0	0	0	0	0	0	98	0	0	0	103	156	ZNF296	NA
ENSP00000306382	ENSP00000354376	0	0	0	0	0	0	0	0	149	0	0	0	146	242	NA	NA
ENSP00000307774	ENSP00000354376	0	0	0	0	0	0	0	0	98	0	0	0	103	156	NA	NA
ENSP00000311095	ENSP00000354376	0	0	0	0	0	0	0	0	169	0	0	0	0	169	NA	NA
ENSP00000326581	ENSP00000354376	0	0	0	0	0	0	0	0	98	0	0	44	103	158	NA	NA
ENSP00000334910	ENSP00000354376	0	0	0	0	0	0	0	0	105	0	0	0	93	153	NA	NA
ENSP00000336740	ENSP00000354376	0	0	0	0	0	0	0	0	113	0	0	45	92	163	NA	NA
ENSP00000337746	ENSP00000354376	0	0	0	0	0	0	0	0	100	0	0	0	143	195	NA	NA
ENSP00000347046	ENSP00000354376	0	0	0	0	0	0	0	0	105	0	0	0	93	153	NA	NA
ENSP00000263620	ENSP00000354458	0	0	0	0	0	0	0	0	0	0	0	198	0	198	NA	NA
ENSP00000291670	ENSP00000354458	0	0	0	0	0	0	180	0	0	0	0	0	0	179	NA	NA
ENSP00000221972	ENSP00000354691	0	0	0	0	0	0	0	0	0	0	0	240	0	239	CD79A	NA
ENSP00000271227	ENSP00000354691	0	0	0	0	0	0	0	0	0	0	0	158	0	157	NA	NA
ENSP00000335062	ENSP00000354691	0	0	0	0	0	0	0	0	0	0	0	161	0	161	NA	NA
ENSP00000237937	ENSP00000354830	0	0	0	0	0	0	178	0	0	0	0	0	0	177	NA	DDIT4L
ENSP00000250457	ENSP00000354830	0	0	0	0	0	0	0	0	0	0	0	159	0	158	NA	DDIT4L
ENSP00000302260	ENSP00000354830	0	0	0	0	0	0	0	0	0	0	0	407	0	407	NA	DDIT4L
ENSP00000317842	ENSP00000355377	0	66	0	0	0	0	0	0	0	0	0	194	103	265	NA	AKR7A3
ENSP00000324648	ENSP00000355377	0	0	0	0	0	0	0	0	0	0	0	167	0	167	CYP2B6	AKR7A3
ENSP00000354830	ENSP00000355377	0	0	0	0	0	0	0	0	0	0	0	180	0	179	DDIT4L	AKR7A3
ENSP00000229277	ENSP00000355656	0	0	0	0	0	0	0	0	0	0	0	0	172	171	ENO2	HIST3H2A
ENSP00000258229	ENSP00000355656	0	0	0	0	0	0	0	0	0	0	0	215	0	215	NA	HIST3H2A
ENSP00000223366	ENSP00000355884	0	0	0	0	0	0	0	0	206	0	0	0	188	327	NA	NA
ENSP00000232375	ENSP00000355884	0	0	0	0	0	0	0	0	109	0	0	64	67	153	NA	NA
ENSP00000241052	ENSP00000355884	0	0	0	0	0	0	0	0	0	0	0	91	167	210	CAT	NA
ENSP00000259806	ENSP00000355884	0	0	0	0	0	0	0	0	97	0	0	0	149	198	FOXF2	NA
ENSP00000261195	ENSP00000355884	0	0	0	0	0	0	0	0	121	0	0	0	192	259	GYS2	NA
ENSP00000268933	ENSP00000355884	0	0	0	0	0	0	112	0	0	0	0	0	91	158	NA	NA
ENSP00000286063	ENSP00000355884	0	0	0	0	0	0	0	0	234	0	0	0	90	273	NA	NA
ENSP00000290573	ENSP00000355884	0	0	0	0	0	0	0	0	206	0	0	0	188	327	HK2	NA
ENSP00000303634	ENSP00000355884	0	0	0	0	0	0	0	0	0	0	0	483	0	483	NA	NA
ENSP00000317232	ENSP00000355884	0	0	0	0	0	0	0	0	209	0	0	0	0	209	NA	NA
ENSP00000318914	ENSP00000355884	0	0	0	0	0	0	0	0	0	0	0	0	195	195	PNMA1	NA
ENSP00000332293	ENSP00000355884	0	0	0	0	0	0	0	0	0	0	0	0	164	163	ASCL2	NA
ENSP00000334910	ENSP00000355884	0	0	0	0	0	0	0	0	234	0	0	0	90	273	NA	NA
ENSP00000337746	ENSP00000355884	0	0	0	0	0	0	0	0	0	0	0	0	158	157	NA	NA
ENSP00000342118	ENSP00000355884	0	0	0	0	0	0	0	0	0	0	0	115	100	169	NA	NA
ENSP00000347046	ENSP00000355884	0	0	0	0	0	0	0	0	234	0	0	0	90	273	NA	NA
ENSP00000215812	ENSP00000355930	0	0	0	0	0	0	0	0	74	0	0	0	131	160	NA	NA
ENSP00000222002	ENSP00000355930	0	0	0	0	0	0	0	0	0	0	0	151	0	150	SULT2A1	NA
ENSP00000222982	ENSP00000355930	0	0	0	0	0	0	0	0	0	0	0	400	65	415	NA	NA
ENSP00000261733	ENSP00000355930	0	0	0	0	0	0	0	0	0	0	0	0	186	186	NA	NA
ENSP00000263817	ENSP00000355930	0	0	0	0	0	0	0	0	0	0	0	472	246	584	ABCB11	NA
ENSP00000274353	ENSP00000355930	0	0	0	0	0	0	0	0	0	0	0	125	130	206	NA	NA
ENSP00000324648	ENSP00000355930	0	0	0	0	0	0	0	0	0	0	0	241	65	259	CYP2B6	NA
ENSP00000337915	ENSP00000355930	0	0	0	0	0	0	0	0	0	0	0	350	65	366	NA	NA
ENSP00000215812	ENSP00000356170	0	0	0	0	0	0	0	0	218	0	0	0	0	218	NA	NA
ENSP00000230321	ENSP00000356170	0	0	0	0	0	0	0	305	0	0	0	0	0	305	NA	NA
ENSP00000243643	ENSP00000356170	0	0	0	0	0	0	111	0	0	0	0	91	0	157	NA	NA
ENSP00000255192	ENSP00000356170	0	0	0	0	0	0	0	0	0	0	0	159	0	158	BHMT2	NA
ENSP00000265846	ENSP00000356170	0	0	0	0	0	0	112	0	101	0	0	0	0	167	NA	NA
ENSP00000272190	ENSP00000356170	0	0	0	0	0	0	0	0	0	0	0	232	0	231	NA	NA
ENSP00000272223	ENSP00000356170	0	0	0	0	0	0	111	0	0	0	0	159	0	220	OSR1	NA
ENSP00000296486	ENSP00000356170	0	0	0	0	0	0	0	0	0	900	0	0	0	900	ETNPPL	NA
ENSP00000324343	ENSP00000356170	0	0	0	0	0	0	0	0	0	0	0	151	104	206	NA	NA
ENSP00000347409	ENSP00000356170	0	0	0	0	0	0	0	0	0	0	0	111	186	245	KEL	NA
ENSP00000354830	ENSP00000356170	0	0	0	0	0	0	0	0	0	0	0	114	89	158	DDIT4L	NA
ENSP00000305603	ENSP00000356404	0	0	0	0	0	0	0	0	0	900	0	0	180	914	NA	B3GALT2
ENSP00000316891	ENSP00000356404	0	0	0	0	0	0	0	0	0	0	0	206	0	206	NA	B3GALT2
ENSP00000217026	ENSP00000356436	0	0	0	0	0	0	0	0	0	0	0	0	785	785	NA	PLA2G4A
ENSP00000221307	ENSP00000356436	0	0	0	0	0	0	0	0	0	900	0	0	64	902	NA	PLA2G4A
ENSP00000261368	ENSP00000356436	0	0	0	0	0	0	0	0	0	0	0	68	196	218	NA	PLA2G4A
ENSP00000261523	ENSP00000356436	0	0	0	0	0	0	0	0	0	0	0	197	0	197	NA	PLA2G4A
ENSP00000264908	ENSP00000356436	0	0	0	0	0	0	0	0	0	0	0	118	86	159	NA	PLA2G4A
ENSP00000274793	ENSP00000356436	0	0	0	0	0	0	0	0	0	900	0	301	127	933	NA	PLA2G4A
ENSP00000283415	ENSP00000356436	0	0	0	0	0	0	0	0	0	900	0	62	85	906	LPCAT1	PLA2G4A
ENSP00000302177	ENSP00000356436	0	0	0	0	0	0	0	0	149	0	0	0	108	208	NA	PLA2G4A
ENSP00000311095	ENSP00000356436	0	0	0	0	0	0	0	0	0	900	0	0	64	902	NA	PLA2G4A
ENSP00000324648	ENSP00000356436	0	0	0	0	0	0	0	0	0	900	0	0	0	900	CYP2B6	PLA2G4A
ENSP00000337915	ENSP00000356436	0	0	0	0	0	0	0	0	0	900	0	0	0	900	NA	PLA2G4A
ENSP00000352248	ENSP00000356436	0	0	0	0	0	0	0	0	0	0	0	61	148	165	NA	PLA2G4A
ENSP00000355930	ENSP00000356436	0	0	0	0	0	0	0	0	149	0	0	0	63	168	NA	PLA2G4A
ENSP00000221307	ENSP00000356723	0	0	0	0	0	0	0	0	89	0	0	0	146	188	NA	FMO4
ENSP00000222382	ENSP00000356723	0	0	0	0	0	0	0	0	111	0	0	61	146	224	NA	FMO4
ENSP00000222982	ENSP00000356723	0	0	0	0	0	0	0	0	111	0	0	92	146	250	NA	FMO4
ENSP00000228476	ENSP00000356723	0	0	0	0	0	0	0	0	0	0	0	171	0	171	DAO	FMO4
ENSP00000268053	ENSP00000356723	0	0	0	0	0	0	0	0	89	0	0	0	146	188	NA	FMO4
ENSP00000311095	ENSP00000356723	0	0	0	0	0	0	0	0	89	0	0	0	146	188	NA	FMO4
ENSP00000324648	ENSP00000356723	0	0	0	0	0	0	0	0	89	0	0	286	146	395	CYP2B6	FMO4
ENSP00000337915	ENSP00000356723	0	0	0	0	0	0	0	0	111	900	0	241	146	934	NA	FMO4
ENSP00000344659	ENSP00000356723	0	0	0	0	0	0	0	0	0	0	0	261	0	261	NA	FMO4
ENSP00000221307	ENSP00000356729	0	0	0	0	0	0	0	0	89	0	0	0	146	188	NA	NA
ENSP00000222382	ENSP00000356729	0	0	0	0	0	0	0	0	111	0	0	0	146	208	NA	NA
ENSP00000222982	ENSP00000356729	0	0	0	0	0	0	0	0	111	0	0	59	186	259	NA	NA
ENSP00000268053	ENSP00000356729	0	0	0	0	0	0	0	0	89	0	0	0	146	188	NA	NA
ENSP00000297029	ENSP00000356729	0	0	0	0	0	0	0	0	0	0	0	160	0	159	NA	NA
ENSP00000304502	ENSP00000356729	0	0	0	0	0	0	0	0	0	0	0	359	0	359	SIX2	NA
ENSP00000311095	ENSP00000356729	0	0	0	0	0	0	0	0	89	0	0	0	146	188	NA	NA
ENSP00000324343	ENSP00000356729	0	0	0	0	0	0	0	0	0	0	0	243	0	242	NA	NA
ENSP00000324648	ENSP00000356729	0	0	0	0	0	0	0	0	89	0	0	359	146	457	CYP2B6	NA
ENSP00000337915	ENSP00000356729	0	0	0	0	0	0	0	0	111	900	0	283	186	941	NA	NA
ENSP00000350914	ENSP00000356729	0	0	0	0	0	0	0	0	233	0	0	0	0	232	NA	NA
ENSP00000216780	ENSP00000356958	0	0	0	0	0	0	0	0	0	0	0	329	0	329	NA	NA
ENSP00000221307	ENSP00000356958	0	0	0	0	0	0	0	0	0	0	0	233	0	232	NA	NA
ENSP00000222002	ENSP00000356958	0	0	0	0	0	0	0	0	0	0	0	509	0	509	SULT2A1	NA
ENSP00000222382	ENSP00000356958	0	0	0	0	0	0	0	0	0	0	0	506	0	506	NA	NA
ENSP00000222982	ENSP00000356958	0	0	0	0	0	0	0	0	0	0	0	581	0	581	NA	NA
ENSP00000231887	ENSP00000356958	0	0	0	0	0	0	0	0	0	0	0	160	0	159	NA	NA
ENSP00000263817	ENSP00000356958	0	0	0	0	0	0	0	0	0	0	0	704	0	704	ABCB11	NA
ENSP00000296327	ENSP00000356958	0	0	0	0	0	0	0	0	0	0	0	159	0	158	SLC51A	NA
ENSP00000306606	ENSP00000356958	0	0	0	0	0	0	0	0	0	0	0	336	0	336	NA	NA
ENSP00000311095	ENSP00000356958	0	0	0	0	0	0	0	0	0	0	0	301	0	301	NA	NA
ENSP00000311280	ENSP00000356958	0	0	0	0	0	0	0	0	74	0	0	0	149	178	NA	NA
ENSP00000317842	ENSP00000356958	0	0	0	0	0	0	0	0	0	0	0	241	0	240	NA	NA
ENSP00000324648	ENSP00000356958	0	0	0	0	0	0	0	0	0	0	0	824	0	824	CYP2B6	NA
ENSP00000337915	ENSP00000356958	0	0	0	0	0	0	0	0	0	0	0	963	0	963	NA	NA
ENSP00000341625	ENSP00000356958	0	0	0	0	0	0	0	0	0	0	0	204	0	204	NA	NA
ENSP00000355930	ENSP00000356958	0	0	0	0	0	0	0	0	0	0	0	216	0	216	NA	NA
ENSP00000178638	ENSP00000357229	0	0	0	0	0	0	0	0	0	0	0	87	120	162	NA	NA
ENSP00000216780	ENSP00000357229	0	0	0	0	0	0	0	0	0	0	0	160	0	159	NA	NA
ENSP00000217254	ENSP00000357380	0	0	0	0	0	0	0	0	0	0	0	196	0	196	NA	NA
ENSP00000221972	ENSP00000357380	0	0	0	0	0	0	0	0	0	0	0	262	0	262	CD79A	NA
ENSP00000222271	ENSP00000357380	0	0	0	0	0	0	0	0	0	0	0	358	0	358	NA	NA
ENSP00000233809	ENSP00000357380	0	0	0	0	0	0	0	0	0	0	0	152	0	151	IGFBP2	NA
ENSP00000241052	ENSP00000357380	0	0	0	0	0	0	0	0	0	0	0	216	0	216	CAT	NA
ENSP00000256999	ENSP00000357380	0	0	0	0	0	0	0	0	0	0	0	198	0	198	NA	NA
ENSP00000273063	ENSP00000357380	0	0	0	0	0	0	0	0	0	0	0	347	0	347	NA	NA
ENSP00000288988	ENSP00000357380	0	0	0	0	0	0	0	0	0	900	0	0	0	900	NA	NA
ENSP00000292401	ENSP00000357380	0	0	0	0	0	0	0	0	0	0	0	290	0	290	NA	NA
ENSP00000296370	ENSP00000357380	0	0	0	0	0	0	0	0	0	0	0	286	0	286	S100P	NA
ENSP00000301633	ENSP00000357380	0	0	0	0	0	0	0	0	0	0	0	285	0	284	NA	NA
ENSP00000309572	ENSP00000357380	0	0	0	0	0	0	0	0	0	0	0	216	0	216	NA	NA
ENSP00000311825	ENSP00000357380	0	0	0	0	0	0	0	0	0	0	0	240	0	239	NA	NA
ENSP00000319636	ENSP00000357380	0	0	0	0	0	0	0	0	0	900	0	0	0	900	B3GNT4	NA
ENSP00000322788	ENSP00000357380	0	0	0	0	0	0	0	0	0	0	0	207	0	207	MMP1	NA
ENSP00000336762	ENSP00000357380	0	0	0	0	0	0	0	0	0	0	0	183	0	183	ANG	NA
ENSP00000348918	ENSP00000357380	0	0	0	0	0	0	0	0	0	0	0	179	0	179	NA	NA
ENSP00000354691	ENSP00000357380	0	0	0	0	0	0	0	0	0	0	0	496	0	495	NA	NA
ENSP00000221498	ENSP00000357682	0	0	0	0	0	0	0	0	0	0	0	125	101	179	DKKL1	NA
ENSP00000241052	ENSP00000357682	0	241	0	0	0	0	70	0	0	0	0	0	222	402	CAT	NA
ENSP00000337746	ENSP00000357682	0	0	0	0	0	0	0	0	0	0	0	0	199	199	NA	NA
ENSP00000356436	ENSP00000357682	0	0	0	0	0	0	0	0	0	0	0	42	196	196	PLA2G4A	NA
ENSP00000296370	ENSP00000357697	0	0	0	0	914	0	0	566	0	0	0	509	0	584	S100P	NA
ENSP00000178638	ENSP00000357873	0	0	0	0	0	0	0	0	0	0	0	193	0	193	NA	NA
ENSP00000219054	ENSP00000357873	0	0	5	0	0	0	135	0	0	0	0	114	184	320	NA	NA
ENSP00000222214	ENSP00000357873	0	0	0	247	746	0	111	0	0	900	0	562	0	924	NA	NA
ENSP00000231887	ENSP00000357873	0	608	0	0	0	0	178	0	0	900	0	212	572	987	NA	NA
ENSP00000233710	ENSP00000357873	0	0	0	522	827	0	97	0	0	0	0	495	132	250	ACADL	NA
ENSP00000241052	ENSP00000357873	0	0	0	0	0	0	118	0	0	0	0	43	200	265	CAT	NA
ENSP00000255381	ENSP00000357873	0	0	0	0	0	0	0	0	149	0	0	45	0	152	MYH4	NA
ENSP00000261733	ENSP00000357873	0	0	0	0	0	0	69	0	0	0	0	51	200	231	NA	NA
ENSP00000271227	ENSP00000357873	0	0	0	0	0	0	0	0	0	0	0	113	89	157	NA	NA
ENSP00000289416	ENSP00000357873	0	0	2	0	0	0	135	0	0	0	0	168	184	361	NA	NA
ENSP00000318351	ENSP00000357873	0	0	0	0	0	0	0	0	76	900	0	68	167	918	NA	NA
ENSP00000327916	ENSP00000357873	0	0	4	0	0	0	135	0	0	0	0	142	184	341	NA	NA
ENSP00000352927	ENSP00000357873	0	0	0	0	0	0	0	0	304	0	0	0	86	336	NA	NA
ENSP00000273063	ENSP00000358107	0	0	0	0	0	0	0	0	0	0	0	260	0	260	NA	NA
ENSP00000215095	ENSP00000358142	0	0	0	0	0	0	0	0	0	0	0	253	0	252	NA	SV2A
ENSP00000278379	ENSP00000358142	0	0	0	0	0	0	0	0	0	0	0	187	0	187	NA	SV2A
ENSP00000283415	ENSP00000358142	0	0	0	0	0	0	0	0	0	0	0	160	0	159	LPCAT1	SV2A
ENSP00000019103	ENSP00000358301	0	0	0	0	0	0	0	0	0	900	0	56	67	904	SCTR	ADRB1
ENSP00000173898	ENSP00000358301	0	0	0	0	0	0	0	0	0	0	0	235	0	235	NA	ADRB1
ENSP00000221972	ENSP00000358301	0	0	0	0	0	0	0	0	0	0	0	151	0	150	CD79A	ADRB1
ENSP00000222002	ENSP00000358301	0	0	0	0	0	0	0	0	0	0	0	243	0	242	SULT2A1	ADRB1
ENSP00000262186	ENSP00000358301	0	0	0	0	0	0	0	0	0	0	0	195	0	195	NA	ADRB1
ENSP00000269051	ENSP00000358301	0	0	0	0	0	0	0	0	0	0	0	213	0	213	NA	ADRB1
ENSP00000272190	ENSP00000358301	0	0	0	0	0	0	0	0	0	0	0	289	0	288	NA	ADRB1
ENSP00000289004	ENSP00000358301	0	0	0	0	0	0	0	0	0	0	0	158	0	157	NA	ADRB1
ENSP00000289416	ENSP00000358301	0	0	0	0	0	0	0	0	0	0	0	159	0	158	NA	ADRB1
ENSP00000297029	ENSP00000358301	0	0	0	0	0	0	0	0	0	0	0	159	0	158	NA	ADRB1
ENSP00000304501	ENSP00000358301	0	0	0	0	747	0	0	0	0	900	0	58	0	900	ADORA2B	ADRB1
ENSP00000305372	ENSP00000358301	0	0	0	0	946	0	0	0	149	900	0	876	0	915	ADRB2	ADRB1
ENSP00000306662	ENSP00000358301	0	0	0	0	793	0	0	0	0	0	0	507	188	153	ADRA1B	ADRB1
ENSP00000309572	ENSP00000358301	0	0	0	0	0	0	0	0	0	0	0	190	0	190	NA	ADRB1
ENSP00000311825	ENSP00000358301	0	0	0	0	0	0	0	0	0	0	0	0	182	181	NA	ADRB1
ENSP00000317721	ENSP00000358301	0	0	0	0	0	0	0	0	0	0	0	151	0	150	NA	ADRB1
ENSP00000320180	ENSP00000358301	0	0	0	0	0	0	0	0	0	900	0	101	67	908	NA	ADRB1
ENSP00000327652	ENSP00000358301	0	0	0	0	825	0	0	0	0	900	0	197	0	902	NA	ADRB1
ENSP00000331746	ENSP00000358301	0	0	0	0	0	0	0	0	0	900	0	0	0	900	NA	ADRB1
ENSP00000340200	ENSP00000358301	0	0	0	0	0	0	0	0	0	0	0	172	0	171	NA	ADRB1
ENSP00000350911	ENSP00000358301	0	0	0	0	0	0	0	0	0	0	0	151	0	150	NA	ADRB1
ENSP00000356436	ENSP00000358301	0	0	0	0	0	0	0	0	0	0	0	0	163	163	PLA2G4A	ADRB1
ENSP00000219599	ENSP00000358430	0	0	0	0	0	0	0	0	0	0	0	391	90	422	NA	TECTB
ENSP00000235382	ENSP00000358430	0	0	0	0	0	0	0	0	0	0	0	158	0	157	RGS2	TECTB
ENSP00000262916	ENSP00000358430	0	0	0	0	0	0	0	0	0	0	0	404	102	441	NA	TECTB
ENSP00000271227	ENSP00000358430	0	0	0	0	0	0	0	0	0	0	0	215	0	215	NA	TECTB
ENSP00000291532	ENSP00000358430	0	0	0	0	0	0	0	0	0	0	0	216	0	216	NA	TECTB
ENSP00000302397	ENSP00000358430	0	0	0	0	0	0	0	0	0	0	0	160	71	186	NA	TECTB
ENSP00000305941	ENSP00000358430	0	0	0	0	0	0	0	0	0	0	0	211	65	230	NA	TECTB
ENSP00000350630	ENSP00000358430	0	0	0	0	0	0	0	0	0	0	0	243	0	242	TLL2	TECTB
ENSP00000222271	ENSP00000358763	0	0	0	0	0	0	0	0	0	0	0	158	0	157	NA	NA
ENSP00000229277	ENSP00000358763	0	0	0	0	0	0	0	0	0	0	0	0	374	374	ENO2	NA
ENSP00000288988	ENSP00000358763	0	0	0	0	0	0	0	0	0	0	0	0	185	185	NA	NA
ENSP00000357873	ENSP00000358763	0	0	0	0	0	0	0	0	0	0	0	74	200	227	NA	NA
ENSP00000228682	ENSP00000358795	0	0	0	0	0	0	0	0	0	0	0	108	91	154	GLI1	NA
ENSP00000261368	ENSP00000358795	0	0	0	0	0	0	0	0	97	0	0	0	560	585	NA	NA
ENSP00000265997	ENSP00000358795	0	0	0	0	0	0	0	0	151	0	0	0	0	150	NA	NA
ENSP00000268933	ENSP00000358795	0	0	0	0	0	0	74	0	149	0	0	0	570	631	NA	NA
ENSP00000269051	ENSP00000358795	0	0	0	0	0	0	0	0	0	0	0	151	107	209	NA	NA
ENSP00000311825	ENSP00000358795	0	0	0	0	0	0	0	0	0	0	0	0	163	163	NA	NA
ENSP00000332293	ENSP00000358795	0	0	0	0	0	0	0	0	0	0	0	0	574	574	ASCL2	NA
ENSP00000347409	ENSP00000358795	0	0	0	0	0	0	0	0	0	0	0	62	136	154	KEL	NA
ENSP00000357682	ENSP00000358795	0	0	0	0	0	0	0	0	97	0	0	0	560	585	NA	NA
ENSP00000265162	ENSP00000359070	0	0	0	0	0	0	0	0	0	0	0	0	182	181	ENPEP	STMN3
ENSP00000355656	ENSP00000359070	0	0	0	0	0	0	0	0	0	0	0	181	0	181	HIST3H2A	STMN3
ENSP00000217254	ENSP00000359074	0	0	0	0	0	0	0	0	0	0	0	0	178	177	NA	NA
ENSP00000264012	ENSP00000359074	0	0	0	0	0	0	0	0	0	0	0	392	69	409	NA	NA
ENSP00000264638	ENSP00000359074	0	0	0	0	0	0	112	0	0	0	0	0	693	715	NA	NA
ENSP00000264895	ENSP00000359074	0	0	0	0	0	0	0	0	0	0	0	0	190	190	NA	NA
ENSP00000265361	ENSP00000359074	0	0	0	0	0	0	0	0	0	0	0	54	168	179	NA	NA
ENSP00000276033	ENSP00000359074	0	0	0	0	0	0	0	0	0	0	0	606	0	606	NA	NA
ENSP00000336740	ENSP00000359074	0	0	0	0	0	0	0	0	0	0	0	0	701	701	NA	NA
ENSP00000358301	ENSP00000359074	0	0	0	0	0	0	0	0	0	0	0	151	0	150	ADRB1	NA
ENSP00000271227	ENSP00000359219	0	0	0	0	0	0	0	0	0	0	0	206	0	206	NA	NA
ENSP00000300051	ENSP00000359219	0	0	0	0	0	0	0	0	0	0	0	108	144	203	NA	NA
ENSP00000358430	ENSP00000359219	0	0	0	0	0	0	0	0	0	0	0	203	0	203	TECTB	NA
ENSP00000020926	ENSP00000359222	0	0	0	0	0	0	0	0	0	0	0	253	0	252	SYT13	TMEM56
ENSP00000259806	ENSP00000359222	0	0	0	0	0	0	0	0	0	0	0	160	0	159	FOXF2	TMEM56
ENSP00000291532	ENSP00000359222	0	0	0	0	0	0	0	0	0	0	0	212	0	212	NA	TMEM56
ENSP00000324343	ENSP00000359222	0	0	0	0	0	0	0	0	0	0	0	254	0	254	NA	TMEM56
ENSP00000246549	ENSP00000359640	0	0	0	0	0	0	0	0	0	0	0	159	0	158	FFAR2	NA
ENSP00000256412	ENSP00000359640	0	0	0	0	0	0	0	0	0	0	0	158	0	157	NA	NA
ENSP00000267015	ENSP00000359640	0	0	0	0	0	0	0	0	0	0	0	159	0	158	GPR84	NA
ENSP00000269095	ENSP00000359640	0	0	0	0	0	0	0	0	0	0	0	152	0	151	NA	NA
ENSP00000304501	ENSP00000359640	0	0	0	0	0	0	0	0	0	0	0	152	0	151	ADORA2B	NA
ENSP00000222573	ENSP00000359864	0	0	0	0	0	0	0	0	0	0	0	152	0	151	ITGB8	GPC4
ENSP00000239940	ENSP00000359864	0	0	0	0	0	0	0	0	0	0	0	81	142	177	NA	GPC4
ENSP00000268459	ENSP00000359864	0	0	0	0	0	0	0	0	0	0	0	91	108	154	NKD1	GPC4
ENSP00000287934	ENSP00000359864	0	0	0	0	0	0	0	0	99	0	0	151	618	683	FZD1	GPC4
ENSP00000303634	ENSP00000359864	0	0	0	0	0	0	0	0	0	900	0	0	0	900	NA	GPC4
ENSP00000323901	ENSP00000359864	0	0	0	0	0	0	0	0	99	0	0	150	618	682	FZD2	GPC4
ENSP00000173898	ENSP00000359925	0	0	0	0	0	0	0	0	0	0	0	152	0	151	NA	NA
ENSP00000217026	ENSP00000359925	0	0	0	0	0	0	0	0	184	0	0	0	102	235	NA	NA
ENSP00000220507	ENSP00000359925	0	0	0	0	0	0	0	0	103	0	0	0	149	204	RHOV	NA
ENSP00000261368	ENSP00000359925	0	0	0	0	0	0	0	0	101	0	0	56	148	213	NA	NA
ENSP00000286063	ENSP00000359925	0	0	0	0	0	0	0	0	112	0	0	0	131	195	NA	NA
ENSP00000289416	ENSP00000359925	0	0	0	0	0	0	0	0	0	0	0	235	86	270	NA	NA
ENSP00000307134	ENSP00000359925	0	0	0	0	0	0	0	0	0	0	0	0	187	187	NA	NA
ENSP00000324884	ENSP00000359925	0	0	0	0	0	0	0	0	0	0	0	0	258	258	NA	NA
ENSP00000330200	ENSP00000359925	0	0	0	0	0	0	0	0	0	0	0	160	0	159	NA	NA
ENSP00000334910	ENSP00000359925	0	0	0	0	0	0	0	0	112	0	0	0	131	195	NA	NA
ENSP00000336740	ENSP00000359925	0	0	0	0	0	0	88	0	100	0	0	0	78	177	NA	NA
ENSP00000347046	ENSP00000359925	0	0	0	0	0	0	0	0	112	0	0	0	131	195	NA	NA
ENSP00000354376	ENSP00000359925	0	0	0	0	0	0	0	0	103	0	0	0	149	204	NA	NA
ENSP00000357682	ENSP00000359925	0	0	0	0	0	0	0	0	101	0	0	0	148	201	NA	NA
ENSP00000215095	ENSP00000360020	0	0	0	0	0	0	80	0	155	0	0	0	158	288	NA	DIRAS3
ENSP00000220507	ENSP00000360020	0	0	0	0	0	0	0	0	241	0	0	46	428	549	RHOV	DIRAS3
ENSP00000228682	ENSP00000360020	0	0	0	0	0	0	0	0	98	0	0	0	131	182	GLI1	DIRAS3
ENSP00000232975	ENSP00000360020	0	0	0	0	0	0	0	0	92	0	0	0	107	154	TNNC1	DIRAS3
ENSP00000239940	ENSP00000360020	0	0	0	0	0	0	0	0	187	0	0	0	92	230	NA	DIRAS3
ENSP00000243643	ENSP00000360020	0	0	0	0	0	0	0	0	98	0	0	0	131	182	NA	DIRAS3
ENSP00000255381	ENSP00000360020	0	0	0	0	0	0	0	0	149	0	0	0	146	242	MYH4	DIRAS3
ENSP00000259806	ENSP00000360020	0	0	0	0	0	0	0	0	0	0	0	145	66	167	FOXF2	DIRAS3
ENSP00000261195	ENSP00000360020	0	0	0	0	0	0	0	0	0	0	0	0	185	185	GYS2	DIRAS3
ENSP00000265846	ENSP00000360020	0	0	0	0	0	0	0	0	92	0	0	0	130	176	NA	DIRAS3
ENSP00000269051	ENSP00000360020	0	0	0	0	0	0	0	0	100	0	0	0	132	185	NA	DIRAS3
ENSP00000272223	ENSP00000360020	0	0	0	0	0	0	0	0	98	0	0	0	131	182	OSR1	DIRAS3
ENSP00000286063	ENSP00000360020	0	0	0	0	0	0	0	0	194	0	0	0	360	462	NA	DIRAS3
ENSP00000292069	ENSP00000360020	0	0	0	0	0	0	0	0	97	0	0	0	131	181	NA	DIRAS3
ENSP00000296233	ENSP00000360020	0	0	0	0	0	0	0	0	98	0	0	0	131	182	KLF15	DIRAS3
ENSP00000302770	ENSP00000360020	0	0	0	0	0	0	0	0	98	0	0	126	131	255	ZNF296	DIRAS3
ENSP00000306382	ENSP00000360020	0	0	0	0	0	0	0	0	149	0	0	0	146	242	NA	DIRAS3
ENSP00000307134	ENSP00000360020	0	0	0	0	0	0	0	0	97	0	0	72	131	208	NA	DIRAS3
ENSP00000307774	ENSP00000360020	0	0	0	0	0	0	0	0	98	0	0	0	131	182	NA	DIRAS3
ENSP00000326581	ENSP00000360020	0	0	0	0	0	0	0	0	98	0	0	458	131	538	NA	DIRAS3
ENSP00000332293	ENSP00000360020	0	0	0	0	0	0	0	0	0	0	0	195	0	195	ASCL2	DIRAS3
ENSP00000334910	ENSP00000360020	0	0	0	0	0	0	0	0	194	0	0	0	360	462	NA	DIRAS3
ENSP00000336740	ENSP00000360020	0	0	0	0	0	0	0	0	113	0	0	0	92	160	NA	DIRAS3
ENSP00000337746	ENSP00000360020	0	0	0	0	0	0	0	0	149	0	0	0	143	239	NA	DIRAS3
ENSP00000347046	ENSP00000360020	0	0	0	0	0	0	0	0	194	0	0	0	360	462	NA	DIRAS3
ENSP00000355884	ENSP00000360020	0	0	0	0	0	0	0	0	86	0	0	0	131	171	NA	DIRAS3
ENSP00000356436	ENSP00000360020	0	0	0	0	0	0	0	0	0	0	0	0	179	179	PLA2G4A	DIRAS3
ENSP00000359925	ENSP00000360020	0	0	0	0	0	0	0	0	103	0	0	0	149	204	NA	DIRAS3
ENSP00000019103	ENSP00000360158	0	0	0	0	0	0	0	0	0	0	0	152	0	151	SCTR	NA
ENSP00000228682	ENSP00000360158	0	0	0	0	0	0	0	0	0	0	0	159	0	158	GLI1	NA
ENSP00000258729	ENSP00000360158	0	0	0	0	0	0	0	0	0	0	0	209	0	209	NA	NA
ENSP00000272190	ENSP00000360158	0	0	0	0	0	0	0	0	0	0	0	243	0	242	NA	NA
ENSP00000222381	ENSP00000360262	0	0	0	0	0	0	0	0	0	0	0	228	0	227	PON1	NA
ENSP00000231887	ENSP00000360262	0	0	0	0	0	0	111	0	0	0	0	0	179	238	NA	NA
ENSP00000232375	ENSP00000360262	0	0	0	0	0	0	71	0	0	0	0	165	0	191	NA	NA
ENSP00000336762	ENSP00000360262	0	0	0	0	0	0	0	0	0	0	0	271	0	271	ANG	NA
ENSP00000228682	ENSP00000360869	0	0	0	0	0	0	0	0	101	0	0	0	129	183	GLI1	IFIT1
ENSP00000243643	ENSP00000360869	0	0	0	0	0	0	0	0	101	0	0	0	129	183	NA	IFIT1
ENSP00000261368	ENSP00000360869	0	0	0	0	0	0	0	0	75	0	0	0	139	169	NA	IFIT1
ENSP00000263620	ENSP00000360869	0	0	0	0	0	0	0	0	110	0	0	0	182	240	NA	IFIT1
ENSP00000263817	ENSP00000360869	0	0	0	0	0	0	0	0	74	0	0	0	175	203	ABCB11	IFIT1
ENSP00000264029	ENSP00000360869	0	0	0	0	0	0	0	0	101	0	0	0	99	155	NA	IFIT1
ENSP00000269095	ENSP00000360869	0	0	0	0	0	0	0	0	0	0	0	46	146	150	NA	IFIT1
ENSP00000272223	ENSP00000360869	0	0	0	0	0	0	0	0	101	0	0	0	129	183	OSR1	IFIT1
ENSP00000292069	ENSP00000360869	0	0	0	0	0	0	0	0	81	0	0	0	129	165	NA	IFIT1
ENSP00000296233	ENSP00000360869	0	0	0	0	0	0	0	0	101	0	0	0	129	183	KLF15	IFIT1
ENSP00000298902	ENSP00000360869	0	0	0	0	0	0	0	0	0	900	0	500	0	947	NA	IFIT1
ENSP00000302397	ENSP00000360869	0	0	0	0	0	0	0	0	73	0	0	0	132	160	NA	IFIT1
ENSP00000302770	ENSP00000360869	0	0	0	0	0	0	0	0	101	0	0	0	129	183	ZNF296	IFIT1
ENSP00000307774	ENSP00000360869	0	0	0	0	0	0	0	0	101	0	0	0	129	183	NA	IFIT1
ENSP00000309509	ENSP00000360869	0	0	0	0	0	0	87	0	0	0	0	159	0	199	NA	IFIT1
ENSP00000324343	ENSP00000360869	0	0	0	0	0	0	0	0	63	0	0	58	184	216	NA	IFIT1
ENSP00000324701	ENSP00000360869	0	0	0	0	0	0	0	0	0	0	0	0	156	155	MAB21L2	IFIT1
ENSP00000326581	ENSP00000360869	0	0	0	0	0	0	0	0	101	0	0	41	129	183	NA	IFIT1
ENSP00000336740	ENSP00000360869	0	0	0	0	0	0	0	0	0	0	0	0	188	188	NA	IFIT1
ENSP00000355884	ENSP00000360869	0	0	0	0	0	0	0	0	149	0	0	0	72	176	NA	IFIT1
ENSP00000357682	ENSP00000360869	0	0	0	0	0	0	0	0	75	0	0	0	139	169	NA	IFIT1
ENSP00000359925	ENSP00000360869	0	0	0	0	0	0	0	0	101	0	0	0	107	162	NA	IFIT1
ENSP00000216780	ENSP00000361508	0	0	0	0	0	0	0	0	0	0	0	171	0	171	NA	NA
ENSP00000222381	ENSP00000361508	0	0	0	0	0	0	0	0	0	0	0	533	0	533	PON1	NA
ENSP00000223366	ENSP00000361508	0	0	0	0	0	0	0	0	0	0	0	216	0	216	NA	NA
ENSP00000259455	ENSP00000361508	0	0	0	0	0	0	0	0	0	0	0	0	165	165	GABBR2	NA
ENSP00000263817	ENSP00000361508	0	0	0	0	0	0	0	0	0	0	0	560	0	560	ABCB11	NA
ENSP00000274793	ENSP00000361508	0	0	0	0	0	0	0	0	0	0	0	311	0	311	NA	NA
ENSP00000291495	ENSP00000361508	0	0	0	0	0	0	0	0	0	0	0	170	0	169	CILP2	NA
ENSP00000302177	ENSP00000361508	0	0	0	0	0	0	0	0	0	0	0	91	165	208	NA	NA
ENSP00000327916	ENSP00000361508	0	0	0	0	0	0	0	0	0	0	0	109	89	153	NA	NA
ENSP00000337746	ENSP00000361508	0	0	0	0	0	0	0	0	0	0	0	191	0	191	NA	NA
ENSP00000337915	ENSP00000361508	0	0	0	0	0	0	0	0	0	0	0	167	0	167	NA	NA
ENSP00000348918	ENSP00000361508	0	0	0	0	0	0	0	0	0	0	0	211	0	211	NA	NA
ENSP00000356958	ENSP00000361508	0	0	0	0	0	0	0	0	0	0	0	292	0	292	NA	NA
ENSP00000232375	ENSP00000361895	0	0	0	0	0	0	0	0	0	0	0	157	0	156	NA	NA
ENSP00000278379	ENSP00000361895	0	0	0	0	0	0	0	0	0	0	0	103	92	150	NA	NA
ENSP00000355930	ENSP00000361895	0	0	0	0	0	0	0	0	0	0	0	0	165	165	NA	NA
ENSP00000359640	ENSP00000361895	0	0	0	0	0	0	0	0	0	0	0	203	0	203	NA	NA
ENSP00000166345	ENSP00000362014	0	0	0	0	0	0	0	0	100	0	0	0	143	195	NA	NA
ENSP00000215095	ENSP00000362014	0	0	0	0	0	0	129	0	96	0	0	103	486	588	NA	NA
ENSP00000215812	ENSP00000362014	0	0	0	0	0	0	0	0	202	0	0	0	151	293	NA	NA
ENSP00000220507	ENSP00000362014	0	0	0	0	0	0	0	0	0	0	0	0	181	181	RHOV	NA
ENSP00000222002	ENSP00000362014	0	0	0	0	0	0	0	0	0	0	0	215	0	215	SULT2A1	NA
ENSP00000239940	ENSP00000362014	0	0	0	0	0	0	0	576	169	0	0	214	88	713	NA	NA
ENSP00000241052	ENSP00000362014	0	0	0	0	0	0	0	0	0	0	0	182	0	181	CAT	NA
ENSP00000244458	ENSP00000362014	0	0	0	0	0	0	0	915	97	0	0	360	616	978	NA	NA
ENSP00000254976	ENSP00000362014	0	0	0	0	0	0	0	566	0	0	0	129	72	618	NA	NA
ENSP00000255381	ENSP00000362014	0	0	0	0	0	0	157	0	154	0	0	0	200	379	MYH4	NA
ENSP00000259455	ENSP00000362014	0	0	0	0	0	0	0	0	0	0	0	153	0	152	GABBR2	NA
ENSP00000264895	ENSP00000362014	0	0	0	0	0	0	0	0	0	0	0	0	296	296	NA	NA
ENSP00000268459	ENSP00000362014	0	0	0	0	0	0	0	0	202	0	0	0	0	202	NKD1	NA
ENSP00000268933	ENSP00000362014	0	0	0	0	0	0	0	0	109	0	0	0	199	255	NA	NA
ENSP00000269051	ENSP00000362014	0	0	0	0	0	0	91	0	249	0	0	108	190	440	NA	NA
ENSP00000272190	ENSP00000362014	0	0	0	0	0	0	0	0	217	0	0	168	133	385	NA	NA
ENSP00000286063	ENSP00000362014	0	0	0	0	0	0	161	0	0	0	0	0	0	161	NA	NA
ENSP00000297029	ENSP00000362014	0	0	0	0	0	0	0	0	0	0	0	160	64	180	NA	NA
ENSP00000302397	ENSP00000362014	0	0	0	0	0	0	70	0	80	0	0	0	89	152	NA	NA
ENSP00000306382	ENSP00000362014	0	0	0	0	0	0	72	0	90	0	0	41	106	179	NA	NA
ENSP00000327652	ENSP00000362014	0	0	0	0	0	0	0	0	0	0	0	800	0	800	NA	NA
ENSP00000333950	ENSP00000362014	0	0	0	0	0	0	0	0	0	0	0	206	0	206	FMN1	NA
ENSP00000334910	ENSP00000362014	0	0	0	0	0	0	161	0	0	0	0	67	0	183	NA	NA
ENSP00000341625	ENSP00000362014	0	0	0	0	0	0	0	0	276	0	0	67	78	322	NA	NA
ENSP00000346127	ENSP00000362014	0	0	0	0	0	0	0	0	0	0	0	284	0	284	NA	NA
ENSP00000347046	ENSP00000362014	0	0	0	0	0	0	161	0	0	0	0	0	0	161	NA	NA
ENSP00000347486	ENSP00000362014	0	0	0	0	0	0	112	0	0	0	0	0	105	171	NA	NA
ENSP00000350911	ENSP00000362014	0	0	0	0	0	0	0	0	217	0	0	0	133	292	NA	NA
ENSP00000353452	ENSP00000362014	0	0	0	0	0	0	0	0	0	0	0	153	0	152	NA	NA
ENSP00000354376	ENSP00000362014	0	0	0	0	0	0	0	0	0	0	0	0	200	200	NA	NA
ENSP00000358142	ENSP00000362014	0	0	0	0	0	0	0	0	0	0	0	53	199	209	SV2A	NA
ENSP00000358301	ENSP00000362014	0	0	0	0	0	0	0	0	0	0	0	217	0	217	ADRB1	NA
ENSP00000358795	ENSP00000362014	0	0	0	0	0	0	0	0	0	0	0	47	186	191	NA	NA
ENSP00000360020	ENSP00000362014	0	0	0	0	0	0	0	0	0	0	0	0	163	163	DIRAS3	NA
ENSP00000312942	ENSP00000362095	0	0	0	0	0	0	0	0	0	0	0	171	0	171	NA	SRPX2
ENSP00000326244	ENSP00000362206	0	0	0	0	0	0	0	0	0	0	0	260	90	297	TMEM151A	NA
ENSP00000262916	ENSP00000362460	0	0	0	0	0	0	0	0	0	0	0	811	0	811	NA	GJB3
ENSP00000291532	ENSP00000362460	0	0	0	0	0	0	0	0	0	0	0	343	0	343	NA	GJB3
ENSP00000305941	ENSP00000362460	0	0	0	0	0	0	0	0	0	0	0	158	0	157	NA	GJB3
ENSP00000332371	ENSP00000362460	0	0	0	0	0	0	0	0	0	0	0	228	0	227	NA	GJB3
ENSP00000209668	ENSP00000362508	0	0	0	0	0	0	0	0	0	900	0	0	0	900	ADH1A	UGT1A4
ENSP00000222002	ENSP00000362508	0	0	0	0	0	0	0	0	0	0	0	178	78	209	SULT2A1	UGT1A4
ENSP00000222382	ENSP00000362508	0	0	0	0	0	0	0	0	0	0	0	160	72	187	NA	UGT1A4
ENSP00000222982	ENSP00000362508	0	0	0	0	0	0	0	0	0	900	0	330	72	932	NA	UGT1A4
ENSP00000241052	ENSP00000362508	0	0	0	0	0	0	0	0	0	0	0	253	0	252	CAT	UGT1A4
ENSP00000258729	ENSP00000362508	0	0	0	0	0	0	0	0	0	0	0	52	159	168	NA	UGT1A4
ENSP00000263817	ENSP00000362508	0	0	0	0	0	0	0	0	0	0	0	180	154	276	ABCB11	UGT1A4
ENSP00000265512	ENSP00000362508	0	0	0	0	0	0	0	0	0	900	0	0	0	900	ADH4	UGT1A4
ENSP00000306606	ENSP00000362508	0	0	0	0	0	0	0	0	0	900	0	0	0	900	NA	UGT1A4
ENSP00000311095	ENSP00000362508	0	0	0	0	0	0	0	0	0	900	0	0	86	904	NA	UGT1A4
ENSP00000317842	ENSP00000362508	0	0	0	0	0	0	0	0	0	900	0	0	0	900	NA	UGT1A4
ENSP00000324648	ENSP00000362508	0	0	0	0	0	0	0	0	0	900	0	658	73	965	CYP2B6	UGT1A4
ENSP00000337915	ENSP00000362508	0	0	0	0	0	0	0	0	0	900	0	585	72	958	NA	UGT1A4
ENSP00000341625	ENSP00000362508	0	0	0	0	0	0	0	159	0	0	0	407	0	479	NA	UGT1A4
ENSP00000356958	ENSP00000362508	0	0	0	0	0	0	0	0	0	0	0	243	0	242	NA	UGT1A4
ENSP00000276033	ENSP00000362638	0	0	0	0	0	0	0	0	0	0	0	176	0	175	NA	MARCKSL1
ENSP00000255381	ENSP00000362734	0	0	0	0	0	0	0	0	0	0	0	0	156	155	MYH4	NA
ENSP00000269095	ENSP00000362734	0	0	0	0	0	0	0	0	168	0	0	0	144	257	NA	NA
ENSP00000283309	ENSP00000362734	0	0	0	0	0	0	0	0	246	0	0	0	0	245	NA	NA
ENSP00000350314	ENSP00000362734	0	0	0	0	0	0	0	0	0	0	0	0	199	199	NA	NA
ENSP00000354376	ENSP00000362734	0	0	0	0	0	0	0	0	0	0	0	0	186	186	NA	NA
ENSP00000358795	ENSP00000362734	0	0	0	0	0	0	0	0	360	0	0	0	0	360	NA	NA
ENSP00000215095	ENSP00000362748	0	0	0	0	0	0	0	0	0	0	0	66	159	180	NA	TET1
ENSP00000270172	ENSP00000362748	0	0	0	0	0	0	0	0	0	0	0	243	0	242	DNMT3L	TET1
ENSP00000298355	ENSP00000362748	0	0	0	0	0	0	0	0	0	0	0	0	186	186	NA	TET1
ENSP00000309767	ENSP00000362748	0	0	0	0	0	0	0	0	0	0	0	417	0	416	NA	TET1
ENSP00000353114	ENSP00000362987	0	0	0	0	0	0	0	0	0	0	0	198	0	198	AHNAK2	NA
ENSP00000221498	ENSP00000363081	0	0	0	0	0	0	0	0	0	0	0	487	0	487	DKKL1	DKK1
ENSP00000222718	ENSP00000363081	0	0	0	0	0	0	0	0	0	0	0	191	0	191	HOXA2	DKK1
ENSP00000228682	ENSP00000363081	0	0	0	0	0	0	0	0	0	0	0	344	0	343	GLI1	DKK1
ENSP00000230321	ENSP00000363081	0	0	0	0	0	0	0	383	0	0	0	0	0	383	NA	DKK1
ENSP00000244745	ENSP00000363081	0	0	0	0	0	0	0	0	0	0	0	281	0	281	SOX4	DKK1
ENSP00000261733	ENSP00000363081	0	0	0	0	0	0	0	0	0	0	0	45	430	432	NA	DKK1
ENSP00000268459	ENSP00000363081	0	0	0	0	0	0	0	0	0	0	0	375	0	375	NKD1	DKK1
ENSP00000275525	ENSP00000363081	0	0	0	0	0	0	0	0	0	0	0	191	0	191	IGFBP1	DKK1
ENSP00000287934	ENSP00000363081	0	0	0	0	0	0	0	0	63	900	0	660	70	966	FZD1	DKK1
ENSP00000301633	ENSP00000363081	0	0	0	0	0	0	0	0	0	0	0	286	0	286	NA	DKK1
ENSP00000309572	ENSP00000363081	0	0	0	0	0	0	0	0	0	0	0	212	0	212	NA	DKK1
ENSP00000322788	ENSP00000363081	0	0	0	0	0	0	0	0	0	0	0	261	0	261	MMP1	DKK1
ENSP00000323901	ENSP00000363081	0	0	0	0	0	0	0	0	63	900	0	472	70	947	FZD2	DKK1
ENSP00000332293	ENSP00000363081	0	0	0	0	0	0	0	0	0	0	0	202	0	202	ASCL2	DKK1
ENSP00000359864	ENSP00000363081	0	0	0	0	0	0	0	0	0	0	0	113	170	232	GPC4	DKK1
ENSP00000219054	ENSP00000363216	0	0	0	0	0	0	113	0	0	0	0	0	89	157	NA	OGDHL
ENSP00000222214	ENSP00000363216	0	0	0	0	0	0	0	0	0	900	0	0	135	909	NA	OGDHL
ENSP00000229277	ENSP00000363216	0	0	0	0	0	0	0	0	0	0	0	0	225	224	ENO2	OGDHL
ENSP00000241052	ENSP00000363216	0	0	0	0	0	0	69	0	0	0	0	0	173	197	CAT	OGDHL
ENSP00000261195	ENSP00000363216	0	0	0	0	0	0	142	0	0	0	0	0	65	163	GYS2	OGDHL
ENSP00000261733	ENSP00000363216	0	0	0	0	0	0	89	0	0	0	0	0	167	208	NA	OGDHL
ENSP00000264990	ENSP00000363216	0	0	0	0	0	0	0	0	0	0	0	329	0	329	ACAD11	OGDHL
ENSP00000278379	ENSP00000363216	0	0	0	0	0	0	0	0	0	0	0	0	172	171	NA	OGDHL
ENSP00000283415	ENSP00000363216	0	0	0	0	0	0	0	0	0	0	0	52	152	161	LPCAT1	OGDHL
ENSP00000289416	ENSP00000363216	0	0	0	0	0	0	113	0	0	0	0	0	89	157	NA	OGDHL
ENSP00000290573	ENSP00000363216	0	0	0	0	0	0	0	0	0	0	0	142	92	187	HK2	OGDHL
ENSP00000298355	ENSP00000363216	0	0	0	0	0	0	0	0	0	0	0	211	0	211	NA	OGDHL
ENSP00000318351	ENSP00000363216	0	0	0	0	0	0	0	0	0	0	0	0	226	225	NA	OGDHL
ENSP00000318868	ENSP00000363216	0	0	0	0	0	0	132	0	0	0	0	0	317	381	NA	OGDHL
ENSP00000327916	ENSP00000363216	0	0	0	0	0	0	113	0	0	0	0	0	89	157	NA	OGDHL
ENSP00000355930	ENSP00000363216	0	0	0	0	0	0	97	0	0	0	0	0	129	179	NA	OGDHL
ENSP00000220507	ENSP00000363232	0	0	0	0	0	0	0	0	97	0	0	0	105	157	RHOV	NA
ENSP00000232975	ENSP00000363232	0	0	0	0	0	0	0	0	85	0	0	0	128	168	TNNC1	NA
ENSP00000255381	ENSP00000363232	0	0	0	0	0	0	0	0	105	0	0	0	160	216	MYH4	NA
ENSP00000306382	ENSP00000363232	0	0	0	0	0	0	0	0	105	0	0	0	160	216	NA	NA
ENSP00000318868	ENSP00000363232	0	0	0	0	0	0	0	0	0	0	0	0	160	159	NA	NA
ENSP00000354376	ENSP00000363232	0	0	0	0	0	0	0	0	97	0	0	0	105	157	NA	NA
ENSP00000360020	ENSP00000363232	0	0	0	0	0	0	0	0	97	0	0	0	142	192	DIRAS3	NA
ENSP00000360158	ENSP00000363232	0	0	0	0	0	0	0	0	0	0	0	302	0	302	NA	NA
ENSP00000360869	ENSP00000363232	0	0	0	0	0	0	0	0	99	0	0	0	115	168	IFIT1	NA
ENSP00000007722	ENSP00000363832	0	0	0	0	0	0	0	0	0	0	0	97	99	151	NA	NA
ENSP00000209668	ENSP00000363832	0	0	0	0	0	0	0	0	0	900	0	105	493	950	ADH1A	NA
ENSP00000222982	ENSP00000363832	0	0	0	0	0	0	0	0	0	900	0	45	0	900	NA	NA
ENSP00000223366	ENSP00000363832	0	0	0	0	0	0	0	0	0	0	0	51	147	155	NA	NA
ENSP00000231887	ENSP00000363832	0	0	0	0	0	0	0	0	0	900	0	71	0	903	NA	NA
ENSP00000241052	ENSP00000363832	0	0	0	0	0	0	0	0	0	0	0	192	0	192	CAT	NA
ENSP00000264990	ENSP00000363832	0	0	0	0	0	0	0	0	0	0	0	0	208	208	ACAD11	NA
ENSP00000265512	ENSP00000363832	0	0	0	0	0	0	0	0	0	900	0	53	225	920	ADH4	NA
ENSP00000275525	ENSP00000363832	0	0	0	0	0	0	0	0	0	0	0	101	216	265	IGFBP1	NA
ENSP00000289473	ENSP00000363832	0	0	0	0	0	0	0	0	0	0	0	0	192	192	NA	NA
ENSP00000300051	ENSP00000363832	0	0	0	0	0	0	0	0	0	0	0	62	381	394	NA	NA
ENSP00000306606	ENSP00000363832	0	0	0	0	0	0	0	0	0	900	0	141	493	952	NA	NA
ENSP00000311095	ENSP00000363832	0	0	0	0	0	0	0	0	0	900	0	63	0	902	NA	NA
ENSP00000317842	ENSP00000363832	0	0	0	0	0	0	0	0	0	0	0	81	198	231	NA	NA
ENSP00000324648	ENSP00000363832	0	0	0	0	0	0	0	0	0	900	0	53	0	901	CYP2B6	NA
ENSP00000327916	ENSP00000363832	0	0	0	0	0	0	0	0	0	0	0	101	99	155	NA	NA
ENSP00000337915	ENSP00000363832	0	0	0	0	0	0	0	0	0	900	0	60	0	901	NA	NA
ENSP00000356729	ENSP00000363832	0	89	0	0	0	0	0	0	0	0	0	145	0	187	NA	NA
ENSP00000357873	ENSP00000363832	0	0	0	0	0	0	0	0	0	0	0	143	90	186	NA	NA
ENSP00000362508	ENSP00000363832	0	0	0	0	0	0	0	0	0	900	0	0	0	900	UGT1A4	NA
ENSP00000263817	ENSP00000363980	0	0	0	0	0	0	0	0	0	0	0	308	0	307	ABCB11	TMEM246
ENSP00000216780	ENSP00000364145	0	0	0	0	0	0	0	0	0	0	0	206	89	245	NA	NA
ENSP00000223366	ENSP00000364145	0	0	0	0	0	0	0	576	0	0	0	324	485	839	NA	NA
ENSP00000229277	ENSP00000364145	0	0	0	0	0	0	0	0	0	0	0	153	222	312	ENO2	NA
ENSP00000229447	ENSP00000364145	0	75	0	0	0	0	0	0	0	0	0	0	164	193	NA	NA
ENSP00000231887	ENSP00000364145	0	0	0	0	0	0	0	0	0	0	0	196	0	196	NA	NA
ENSP00000233710	ENSP00000364145	0	0	0	0	0	0	0	0	0	0	0	200	0	200	ACADL	NA
ENSP00000250457	ENSP00000364145	0	0	0	0	0	0	0	0	0	0	0	81	142	177	NA	NA
ENSP00000255381	ENSP00000364145	0	0	0	0	0	0	0	0	0	0	0	155	64	175	MYH4	NA
ENSP00000256861	ENSP00000364145	0	0	0	0	0	0	0	0	0	0	0	142	497	549	NA	NA
ENSP00000261195	ENSP00000364145	0	0	0	0	0	0	89	0	0	0	0	345	119	428	GYS2	NA
ENSP00000264717	ENSP00000364145	0	0	0	0	0	0	0	0	0	0	0	206	0	206	GCKR	NA
ENSP00000264990	ENSP00000364145	0	281	0	0	0	0	0	0	0	0	0	0	0	281	ACAD11	NA
ENSP00000273283	ENSP00000364145	0	0	0	0	0	0	0	0	0	0	0	92	487	514	NA	NA
ENSP00000290573	ENSP00000364145	0	0	0	0	0	0	0	0	0	900	0	211	485	955	HK2	NA
ENSP00000318351	ENSP00000364145	0	0	0	0	0	0	0	0	85	0	0	0	198	234	NA	NA
ENSP00000326491	ENSP00000364145	0	0	0	0	0	0	0	0	0	0	0	46	199	203	NA	NA
ENSP00000327916	ENSP00000364145	0	0	0	0	0	0	0	0	0	0	0	68	145	169	NA	NA
ENSP00000222381	ENSP00000364697	0	0	0	0	0	0	89	0	0	0	0	109	89	195	PON1	NA
ENSP00000226355	ENSP00000364697	0	0	0	0	0	0	111	0	0	0	0	124	0	187	AFM	NA
ENSP00000354458	ENSP00000364697	0	0	0	0	0	0	112	0	0	0	0	126	376	473	NA	NA
ENSP00000301972	ENSP00000364938	0	0	0	0	0	0	0	0	0	0	0	159	0	158	NA	TMEM82
ENSP00000264012	ENSP00000365759	0	0	0	0	0	0	0	0	0	0	0	0	424	424	NA	NA
ENSP00000322788	ENSP00000365759	0	0	0	0	0	0	0	0	0	0	0	348	0	347	MMP1	NA
ENSP00000259455	ENSP00000366233	0	0	0	0	823	0	0	955	303	0	0	0	486	970	GABBR2	NA
ENSP00000353114	ENSP00000366908	0	0	0	0	0	0	0	0	0	0	0	196	0	196	AHNAK2	NA
ENSP00000222718	ENSP00000367065	0	0	0	0	0	0	0	0	74	0	0	0	163	191	HOXA2	NA
ENSP00000311825	ENSP00000367065	0	0	0	0	0	0	0	0	279	0	0	0	91	316	NA	NA
ENSP00000324884	ENSP00000367065	0	0	0	0	0	0	0	0	74	0	0	127	163	264	NA	NA
ENSP00000332293	ENSP00000367065	0	0	0	0	0	0	0	0	251	0	0	159	173	433	ASCL2	NA
ENSP00000343246	ENSP00000367065	0	0	0	0	0	0	0	0	74	0	0	81	163	225	HOXA1	NA
ENSP00000358795	ENSP00000367065	0	0	0	0	0	0	0	0	0	0	0	0	380	380	NA	NA
ENSP00000363081	ENSP00000367065	0	0	0	0	0	0	0	0	0	0	0	211	0	211	DKK1	NA
ENSP00000178638	ENSP00000367608	0	0	0	527	854	0	0	0	0	0	0	810	0	215	NA	NA
ENSP00000221972	ENSP00000367608	0	0	0	0	0	0	0	0	0	0	0	181	0	181	CD79A	NA
ENSP00000223366	ENSP00000367608	0	0	0	0	0	0	0	0	0	0	0	159	0	158	NA	NA
ENSP00000229277	ENSP00000367608	0	0	0	0	0	0	0	0	0	0	0	181	0	181	ENO2	NA
ENSP00000232375	ENSP00000367608	0	0	0	0	0	0	0	0	0	0	0	209	92	251	NA	NA
ENSP00000241052	ENSP00000367608	0	0	0	0	0	0	0	0	0	0	0	241	0	240	CAT	NA
ENSP00000250457	ENSP00000367608	0	0	0	0	0	0	0	0	0	0	0	504	0	504	NA	NA
ENSP00000256999	ENSP00000367608	0	0	0	0	0	0	0	0	0	0	0	304	0	304	NA	NA
ENSP00000272190	ENSP00000367608	0	0	0	0	0	0	0	0	0	0	0	207	0	207	NA	NA
ENSP00000273063	ENSP00000367608	0	0	0	0	0	0	0	0	0	0	0	340	0	340	NA	NA
ENSP00000275525	ENSP00000367608	0	0	0	0	0	0	0	0	0	0	0	203	0	203	IGFBP1	NA
ENSP00000290573	ENSP00000367608	0	0	0	0	0	0	0	0	0	0	0	265	0	265	HK2	NA
ENSP00000301633	ENSP00000367608	0	0	0	0	0	0	0	0	0	0	0	357	0	357	NA	NA
ENSP00000309572	ENSP00000367608	0	0	0	0	0	0	0	0	0	0	0	211	0	211	NA	NA
ENSP00000322788	ENSP00000367608	0	0	0	0	0	0	0	0	0	0	0	254	0	254	MMP1	NA
ENSP00000342098	ENSP00000367608	0	0	0	0	0	0	0	0	0	0	0	213	0	213	NA	NA
ENSP00000357380	ENSP00000367608	0	0	0	0	0	0	0	0	0	0	0	243	0	242	NA	NA
ENSP00000363081	ENSP00000367608	0	0	0	0	0	0	0	0	0	0	0	819	0	819	DKK1	NA
ENSP00000327652	ENSP00000367815	0	0	0	0	0	0	0	0	0	0	0	191	0	191	NA	NA
ENSP00000350162	ENSP00000367815	0	0	0	0	0	0	0	0	0	0	0	0	182	181	NA	NA
ENSP00000219054	ENSP00000368066	0	0	0	0	0	0	90	0	0	0	0	41	198	238	NA	HAO1
ENSP00000221307	ENSP00000368066	0	0	0	0	0	0	0	0	0	0	0	55	146	158	NA	HAO1
ENSP00000222382	ENSP00000368066	0	0	0	0	0	0	0	0	0	0	0	63	146	165	NA	HAO1
ENSP00000222982	ENSP00000368066	0	0	0	0	0	0	0	0	0	0	0	48	146	152	NA	HAO1
ENSP00000223366	ENSP00000368066	0	0	0	0	0	0	0	0	0	0	0	158	0	157	NA	HAO1
ENSP00000228476	ENSP00000368066	0	0	0	0	0	0	0	0	0	900	0	414	0	938	DAO	HAO1
ENSP00000229277	ENSP00000368066	0	205	0	0	0	0	73	0	0	0	0	77	200	383	ENO2	HAO1
ENSP00000231887	ENSP00000368066	0	0	0	0	0	0	89	0	0	0	0	61	154	213	NA	HAO1
ENSP00000241052	ENSP00000368066	0	0	0	0	0	0	141	0	0	900	0	534	144	961	CAT	HAO1
ENSP00000261733	ENSP00000368066	0	0	0	0	0	0	72	0	0	0	0	0	169	195	NA	HAO1
ENSP00000264895	ENSP00000368066	0	0	0	0	0	0	0	0	0	0	0	0	375	375	NA	HAO1
ENSP00000289416	ENSP00000368066	0	0	0	0	0	0	90	0	0	0	0	0	198	238	NA	HAO1
ENSP00000291670	ENSP00000368066	0	0	0	0	0	0	258	0	0	0	0	0	0	258	NA	HAO1
ENSP00000296486	ENSP00000368066	0	0	0	0	0	0	72	0	0	0	0	46	130	162	ETNPPL	HAO1
ENSP00000300051	ENSP00000368066	0	79	0	0	0	0	94	0	0	0	0	70	442	509	NA	HAO1
ENSP00000318868	ENSP00000368066	0	0	0	0	0	0	0	0	0	0	0	164	223	322	NA	HAO1
ENSP00000318914	ENSP00000368066	0	0	0	0	0	0	0	0	0	0	0	139	85	178	PNMA1	HAO1
ENSP00000324648	ENSP00000368066	0	0	0	0	0	0	0	0	0	0	0	70	146	171	CYP2B6	HAO1
ENSP00000327916	ENSP00000368066	0	0	0	0	0	0	90	0	0	0	0	0	198	238	NA	HAO1
ENSP00000363216	ENSP00000368066	0	0	0	0	0	0	112	0	0	0	0	0	122	187	OGDHL	HAO1
ENSP00000231887	ENSP00000368517	0	0	0	320	659	0	0	0	0	0	0	114	161	192	NA	NA
ENSP00000357873	ENSP00000368517	0	0	0	0	0	0	0	0	0	0	0	0	186	186	NA	NA
ENSP00000209668	ENSP00000369050	0	0	0	0	0	0	0	0	0	0	0	155	0	154	ADH1A	NA
ENSP00000216780	ENSP00000369050	0	0	0	0	0	0	0	0	0	0	0	187	0	187	NA	NA
ENSP00000219368	ENSP00000369050	0	0	0	0	0	0	77	0	141	0	0	83	155	303	FA2H	NA
ENSP00000221307	ENSP00000369050	0	0	0	526	629	0	0	0	0	0	0	475	118	364	NA	NA
ENSP00000222002	ENSP00000369050	0	0	0	0	0	0	0	0	0	900	0	350	0	932	SULT2A1	NA
ENSP00000222381	ENSP00000369050	0	0	0	0	0	0	0	0	0	0	0	348	0	347	PON1	NA
ENSP00000222382	ENSP00000369050	0	0	0	526	646	0	0	0	0	0	0	409	104	330	NA	NA
ENSP00000222982	ENSP00000369050	0	0	0	526	659	0	0	0	0	900	0	730	179	938	NA	NA
ENSP00000231887	ENSP00000369050	0	0	0	0	0	0	0	0	0	0	0	113	168	230	NA	NA
ENSP00000241052	ENSP00000369050	0	0	0	0	0	0	0	0	0	0	0	472	0	472	CAT	NA
ENSP00000244745	ENSP00000369050	0	0	0	0	0	0	0	0	0	0	0	196	0	196	SOX4	NA
ENSP00000256593	ENSP00000369050	0	0	0	0	0	0	0	0	0	900	0	289	193	937	NA	NA
ENSP00000256999	ENSP00000369050	0	0	0	0	0	0	0	0	0	0	0	180	0	179	NA	NA
ENSP00000259455	ENSP00000369050	0	0	0	0	0	0	0	0	0	0	0	159	0	158	GABBR2	NA
ENSP00000261733	ENSP00000369050	0	0	0	0	0	0	0	0	89	0	0	471	0	497	NA	NA
ENSP00000263817	ENSP00000369050	0	0	0	0	0	0	71	0	0	0	0	241	104	313	ABCB11	NA
ENSP00000265512	ENSP00000369050	0	0	0	0	0	0	66	0	0	0	0	302	0	320	ADH4	NA
ENSP00000268053	ENSP00000369050	0	0	0	0	623	0	0	0	0	0	0	458	150	221	NA	NA
ENSP00000272190	ENSP00000369050	0	0	0	0	0	0	0	0	0	0	0	357	104	399	NA	NA
ENSP00000275525	ENSP00000369050	0	0	0	0	0	0	0	0	0	0	0	187	0	187	IGFBP1	NA
ENSP00000297029	ENSP00000369050	0	0	0	0	0	0	0	0	0	0	0	146	80	180	NA	NA
ENSP00000299333	ENSP00000369050	0	0	0	0	0	0	0	0	0	0	0	293	0	293	SCN3B	NA
ENSP00000301633	ENSP00000369050	0	0	0	0	0	0	0	0	0	0	0	207	0	207	NA	NA
ENSP00000306606	ENSP00000369050	0	0	0	0	0	0	0	0	0	0	0	450	0	450	NA	NA
ENSP00000311095	ENSP00000369050	0	0	0	526	631	0	0	0	0	900	0	632	128	938	NA	NA
ENSP00000317842	ENSP00000369050	0	0	0	0	0	0	0	0	0	0	0	201	78	231	NA	NA
ENSP00000318914	ENSP00000369050	0	0	0	0	0	0	0	0	0	0	0	158	0	157	PNMA1	NA
ENSP00000322788	ENSP00000369050	0	0	0	0	0	0	0	0	0	0	0	204	0	204	MMP1	NA
ENSP00000324648	ENSP00000369050	0	0	0	526	811	0	0	0	0	900	0	900	0	924	CYP2B6	NA
ENSP00000337915	ENSP00000369050	0	0	0	526	652	0	0	0	0	900	0	871	179	942	NA	NA
ENSP00000341625	ENSP00000369050	0	0	0	0	0	0	239	576	106	0	0	624	89	883	NA	NA
ENSP00000355377	ENSP00000369050	0	0	0	0	0	0	0	0	0	0	0	191	0	191	AKR7A3	NA
ENSP00000356723	ENSP00000369050	0	0	0	0	0	0	0	0	89	0	0	212	146	333	FMO4	NA
ENSP00000356729	ENSP00000369050	0	0	0	0	0	0	0	0	89	0	0	178	146	304	NA	NA
ENSP00000356958	ENSP00000369050	0	0	0	0	0	0	0	0	0	0	0	649	0	649	NA	NA
ENSP00000362508	ENSP00000369050	0	0	0	0	0	0	0	0	0	900	0	581	0	956	UGT1A4	NA
ENSP00000363832	ENSP00000369050	0	0	0	0	0	0	0	0	0	900	0	53	86	905	NA	NA
ENSP00000368066	ENSP00000369050	0	0	0	0	0	0	75	0	0	0	0	0	146	176	HAO1	NA
ENSP00000178638	ENSP00000369100	0	0	0	0	0	0	0	0	0	0	0	198	0	198	NA	NA
ENSP00000216780	ENSP00000369100	0	0	0	0	0	0	0	0	0	0	0	344	89	376	NA	NA
ENSP00000223366	ENSP00000369100	0	0	0	0	0	0	0	0	0	0	0	456	485	707	NA	NA
ENSP00000229277	ENSP00000369100	0	0	0	0	0	0	0	0	0	0	0	160	222	318	ENO2	NA
ENSP00000229447	ENSP00000369100	0	75	0	0	0	0	0	0	0	0	0	0	164	193	NA	NA
ENSP00000250457	ENSP00000369100	0	0	0	0	0	0	0	0	0	0	0	264	142	341	NA	NA
ENSP00000256861	ENSP00000369100	0	0	0	0	0	0	0	0	0	0	0	0	568	568	NA	NA
ENSP00000261195	ENSP00000369100	0	0	0	0	0	0	89	0	0	0	0	216	119	315	GYS2	NA
ENSP00000264717	ENSP00000369100	0	0	0	0	0	0	0	0	0	0	0	356	0	356	GCKR	NA
ENSP00000264990	ENSP00000369100	0	281	0	0	0	0	0	0	0	0	0	0	0	281	ACAD11	NA
ENSP00000273283	ENSP00000369100	0	0	0	0	0	0	0	0	0	0	0	0	538	538	NA	NA
ENSP00000290573	ENSP00000369100	0	0	0	0	0	0	0	0	0	900	0	517	485	972	HK2	NA
ENSP00000318351	ENSP00000369100	0	0	0	0	0	0	0	0	85	0	0	0	198	234	NA	NA
ENSP00000326491	ENSP00000369100	0	0	0	0	0	0	0	0	0	0	0	62	201	218	NA	NA
ENSP00000357873	ENSP00000369100	0	0	0	0	0	0	0	0	0	0	0	76	127	158	NA	NA
ENSP00000367608	ENSP00000369100	0	0	0	0	0	0	0	0	0	0	0	216	72	241	NA	NA
ENSP00000265071	ENSP00000369399	0	0	0	0	0	0	0	0	0	0	0	194	0	194	NA	NA
ENSP00000271227	ENSP00000369399	0	0	0	0	0	0	0	0	0	0	0	159	0	158	NA	NA
ENSP00000273063	ENSP00000369399	0	0	0	0	677	0	0	0	0	0	0	418	406	234	NA	NA
ENSP00000291532	ENSP00000369399	0	0	0	0	0	0	0	0	75	0	0	127	0	157	NA	NA
ENSP00000302177	ENSP00000369399	0	0	0	0	0	0	0	0	0	0	0	0	193	193	NA	NA
ENSP00000317232	ENSP00000369399	0	0	0	0	0	0	0	0	197	0	0	0	0	197	NA	NA
ENSP00000344659	ENSP00000369399	0	0	0	0	0	0	0	0	0	0	0	213	0	213	NA	NA
ENSP00000354691	ENSP00000369399	0	0	0	0	0	0	0	0	0	0	0	173	0	173	NA	NA
ENSP00000219054	ENSP00000369530	0	0	0	0	0	0	0	0	0	0	0	0	190	190	NA	NA
ENSP00000221307	ENSP00000369530	0	0	0	0	0	0	0	0	0	900	0	0	114	907	NA	NA
ENSP00000232975	ENSP00000369530	0	0	0	262	0	0	0	0	0	0	0	0	0	262	TNNC1	NA
ENSP00000258729	ENSP00000369530	0	0	0	0	0	0	0	0	0	0	0	157	0	156	NA	NA
ENSP00000271227	ENSP00000369530	0	0	0	0	0	0	0	0	0	0	0	0	184	183	NA	NA
ENSP00000289416	ENSP00000369530	0	0	0	0	0	0	0	0	0	0	0	92	124	170	NA	NA
ENSP00000309572	ENSP00000369530	0	0	0	0	0	0	0	0	0	0	0	0	226	225	NA	NA
ENSP00000311095	ENSP00000369530	0	0	0	0	0	0	0	0	0	900	0	0	114	907	NA	NA
ENSP00000324343	ENSP00000369530	0	0	0	0	0	0	0	0	0	0	0	181	0	181	NA	NA
ENSP00000324648	ENSP00000369530	0	0	0	0	0	0	0	0	0	900	0	54	114	908	CYP2B6	NA
ENSP00000327916	ENSP00000369530	0	0	0	0	0	0	0	0	0	0	0	0	190	190	NA	NA
ENSP00000330200	ENSP00000369530	0	0	0	0	0	0	0	0	0	0	0	281	0	281	NA	NA
ENSP00000356436	ENSP00000369530	0	0	0	0	0	0	0	0	0	900	0	151	599	963	PLA2G4A	NA
ENSP00000007722	ENSP00000371070	0	0	0	0	0	0	0	0	0	0	0	70	355	374	NA	NA
ENSP00000217254	ENSP00000371070	0	0	0	0	0	0	0	0	0	0	0	440	0	440	NA	NA
ENSP00000232375	ENSP00000371070	0	0	0	0	0	0	0	0	0	0	0	0	177	177	NA	NA
ENSP00000261733	ENSP00000371070	0	0	0	0	0	0	0	0	0	0	0	271	0	271	NA	NA
ENSP00000264895	ENSP00000371070	0	0	0	0	0	0	0	0	0	0	0	0	168	167	NA	NA
ENSP00000272190	ENSP00000371070	0	0	0	0	0	0	0	0	0	0	0	0	164	163	NA	NA
ENSP00000302397	ENSP00000371070	0	0	0	0	0	0	0	0	106	0	0	81	186	272	NA	NA
ENSP00000306606	ENSP00000371070	0	0	0	0	0	0	0	0	0	0	0	254	0	254	NA	NA
ENSP00000317232	ENSP00000371070	0	0	0	0	0	0	0	0	0	0	0	325	0	325	NA	NA
ENSP00000318351	ENSP00000371070	0	0	0	0	0	0	0	0	0	0	0	0	164	163	NA	NA
ENSP00000350911	ENSP00000371070	0	0	0	0	0	0	0	0	0	0	0	0	164	163	NA	NA
ENSP00000354080	ENSP00000371070	0	0	0	0	0	0	0	0	0	0	0	159	70	184	NA	NA
ENSP00000364145	ENSP00000371070	0	0	0	0	0	0	0	0	0	0	0	0	177	177	NA	NA
ENSP00000369100	ENSP00000371070	0	0	0	0	0	0	0	0	0	0	0	0	198	198	NA	NA
ENSP00000319636	ENSP00000371085	0	0	0	0	0	0	0	0	0	0	0	167	0	167	B3GNT4	NA
ENSP00000219054	ENSP00000373566	0	0	0	0	0	0	0	0	0	0	0	212	0	212	NA	NA
ENSP00000264908	ENSP00000373566	0	0	0	0	0	0	0	0	0	0	0	160	0	159	NA	NA
ENSP00000358763	ENSP00000373566	0	0	0	0	0	0	0	0	0	0	0	252	0	252	NA	NA
ENSP00000220507	ENSP00000373691	0	0	0	0	0	0	0	0	0	0	0	53	202	211	RHOV	NA
ENSP00000229447	ENSP00000373691	0	0	0	0	0	0	0	0	0	0	0	741	0	741	NA	NA
ENSP00000241052	ENSP00000373691	0	0	0	0	0	0	0	0	0	0	0	534	201	611	CAT	NA
ENSP00000272190	ENSP00000373691	0	0	0	0	0	0	0	0	0	0	0	295	0	295	NA	NA
ENSP00000289473	ENSP00000373691	0	0	0	0	0	0	0	0	0	0	0	757	455	862	NA	NA
ENSP00000221972	ENSP00000375829	0	0	0	0	0	0	0	0	0	0	0	241	0	240	CD79A	NA
ENSP00000223366	ENSP00000375829	0	0	0	0	0	0	0	0	0	0	0	480	0	480	NA	NA
ENSP00000250457	ENSP00000375829	0	0	0	0	0	0	0	0	0	0	0	407	0	407	NA	NA
ENSP00000262916	ENSP00000375829	0	0	0	0	0	0	0	0	0	0	0	0	173	173	NA	NA
ENSP00000264717	ENSP00000375829	0	0	0	0	0	0	0	0	0	0	0	228	0	227	GCKR	NA
ENSP00000305603	ENSP00000375829	0	0	0	0	0	0	0	0	0	0	0	164	0	163	NA	NA
ENSP00000308227	ENSP00000375829	0	0	0	0	0	0	0	0	0	0	0	220	0	220	NA	NA
ENSP00000178638	ENSP00000376150	0	0	0	0	0	0	0	0	0	0	0	301	0	301	NA	NA
ENSP00000232375	ENSP00000376150	0	0	0	0	0	0	0	0	0	0	0	235	0	235	NA	NA
ENSP00000276033	ENSP00000376150	0	0	0	0	740	0	0	0	0	0	0	804	0	239	NA	NA
ENSP00000290573	ENSP00000376150	0	0	0	0	0	0	0	0	0	0	0	360	0	360	HK2	NA
ENSP00000367608	ENSP00000376150	0	0	0	0	0	0	0	0	0	0	0	504	0	504	NA	NA
ENSP00000369100	ENSP00000376150	0	0	0	0	0	0	0	0	0	0	0	287	0	286	NA	NA
ENSP00000244458	ENSP00000376162	0	0	0	0	0	0	0	0	0	0	0	68	200	222	NA	NA
ENSP00000316891	ENSP00000376705	0	0	0	0	0	0	0	0	0	0	0	144	148	239	NA	NA
ENSP00000221972	ENSP00000376786	0	0	0	0	0	0	0	0	0	0	0	472	0	472	CD79A	NA
ENSP00000244745	ENSP00000376786	0	0	0	0	0	0	0	0	0	0	0	180	0	179	SOX4	NA
ENSP00000315465	ENSP00000376786	0	0	0	0	0	0	0	0	0	0	0	70	131	157	NA	NA
ENSP00000326581	ENSP00000376786	0	0	0	0	0	0	0	0	0	0	0	206	0	206	NA	NA
ENSP00000355930	ENSP00000376786	0	0	0	0	0	0	0	576	0	0	0	139	0	619	NA	NA
ENSP00000212355	ENSP00000376865	0	0	0	0	0	0	0	0	0	0	0	152	0	151	NA	NA
ENSP00000255381	ENSP00000377043	0	0	0	0	0	0	157	0	0	0	0	0	0	156	MYH4	NA
ENSP00000259006	ENSP00000377043	0	0	0	0	0	0	0	0	0	0	0	191	0	191	LIMD2	NA
ENSP00000268933	ENSP00000377043	0	0	0	0	0	0	0	0	0	0	0	266	0	266	NA	NA
ENSP00000286063	ENSP00000377043	0	0	0	0	0	0	159	0	0	0	0	0	0	158	NA	NA
ENSP00000334910	ENSP00000377043	0	0	0	0	0	0	159	0	0	0	0	0	0	158	NA	NA
ENSP00000347046	ENSP00000377043	0	0	0	0	0	0	159	0	0	0	0	0	0	158	NA	NA
ENSP00000209668	ENSP00000377192	0	0	0	0	0	0	0	0	0	0	0	0	181	181	ADH1A	NA
ENSP00000223366	ENSP00000377192	0	0	0	0	0	0	70	0	0	800	0	91	484	901	NA	NA
ENSP00000229277	ENSP00000377192	0	0	0	0	0	0	71	0	0	0	0	0	380	399	ENO2	NA
ENSP00000229447	ENSP00000377192	0	0	0	0	0	0	113	0	0	0	0	0	93	161	NA	NA
ENSP00000232375	ENSP00000377192	0	0	0	0	0	0	0	0	110	0	0	0	197	254	NA	NA
ENSP00000241052	ENSP00000377192	0	0	0	0	0	0	68	0	0	0	0	142	202	306	CAT	NA
ENSP00000261195	ENSP00000377192	0	0	0	0	0	0	0	0	0	0	0	0	169	169	GYS2	NA
ENSP00000261733	ENSP00000377192	0	0	0	0	0	0	0	0	149	0	0	0	441	503	NA	NA
ENSP00000264029	ENSP00000377192	0	0	0	0	0	0	114	0	147	0	0	0	108	266	NA	NA
ENSP00000265512	ENSP00000377192	0	0	0	0	0	0	0	0	0	0	0	0	152	151	ADH4	NA
ENSP00000290573	ENSP00000377192	0	0	0	0	0	0	70	0	0	800	0	101	484	902	HK2	NA
ENSP00000306606	ENSP00000377192	0	0	0	0	0	0	0	0	0	0	0	0	181	181	NA	NA
ENSP00000317842	ENSP00000377192	0	0	0	0	0	0	0	0	0	0	0	0	159	158	NA	NA
ENSP00000318868	ENSP00000377192	0	0	0	0	0	0	0	0	0	0	0	0	188	188	NA	NA
ENSP00000326581	ENSP00000377192	0	0	0	0	0	0	0	0	79	0	0	149	0	182	NA	NA
ENSP00000363216	ENSP00000377192	0	0	0	0	0	0	0	0	0	0	0	0	260	260	OGDHL	NA
ENSP00000363832	ENSP00000377192	0	0	0	0	0	0	0	0	0	0	0	0	184	183	NA	NA
ENSP00000364145	ENSP00000377192	0	0	0	0	0	0	0	0	110	0	0	0	197	254	NA	NA
ENSP00000369100	ENSP00000377192	0	0	0	0	0	0	0	0	110	0	0	0	197	254	NA	NA
ENSP00000288988	ENSP00000377717	0	0	0	0	0	0	0	0	0	0	0	80	121	156	NA	NA
ENSP00000305603	ENSP00000377717	0	0	0	0	0	0	0	0	0	900	0	167	149	922	NA	NA
ENSP00000319636	ENSP00000377717	0	0	0	0	0	0	0	0	0	900	0	92	108	911	B3GNT4	NA
ENSP00000328277	ENSP00000377717	0	0	0	0	0	0	0	0	0	0	0	213	130	286	NA	NA
ENSP00000356436	ENSP00000377717	0	0	0	0	0	0	0	0	0	0	0	160	0	159	PLA2G4A	NA
ENSP00000296370	ENSP00000377995	0	0	0	0	0	0	0	0	0	0	0	165	0	165	S100P	MT1X
ENSP00000019103	ENSP00000378089	0	0	0	0	0	0	0	0	0	0	0	157	0	156	SCTR	NMB
ENSP00000235382	ENSP00000378089	0	0	0	0	0	0	0	0	0	900	0	0	0	900	RGS2	NMB
ENSP00000246549	ENSP00000378089	0	0	0	0	0	0	0	0	0	900	0	0	0	900	FFAR2	NMB
ENSP00000306662	ENSP00000378089	0	0	0	0	0	0	0	0	0	900	0	0	0	900	ADRA1B	NMB
ENSP00000348918	ENSP00000378089	0	0	0	0	0	0	0	0	0	900	0	0	0	900	NA	NMB
ENSP00000221972	ENSP00000378360	0	0	0	0	0	0	0	0	0	0	0	180	0	179	CD79A	NA
ENSP00000222271	ENSP00000378360	0	0	0	0	0	0	0	0	0	0	0	104	131	188	NA	NA
ENSP00000241052	ENSP00000378360	0	0	0	0	0	0	0	0	0	0	0	126	127	204	CAT	NA
ENSP00000272190	ENSP00000378360	0	0	0	0	0	0	0	0	0	0	0	151	0	150	NA	NA
ENSP00000273063	ENSP00000378360	0	0	0	0	0	0	0	0	0	0	0	254	0	254	NA	NA
ENSP00000209668	ENSP00000378408	0	0	0	0	0	0	0	0	0	0	0	310	93	347	ADH1A	NA
ENSP00000216780	ENSP00000378408	0	0	0	0	0	0	0	0	0	0	0	412	97	446	NA	NA
ENSP00000223366	ENSP00000378408	0	0	0	0	0	0	0	0	0	0	0	325	0	325	NA	NA
ENSP00000228476	ENSP00000378408	0	0	0	0	0	0	0	0	0	0	0	234	127	302	DAO	NA
ENSP00000229277	ENSP00000378408	0	0	0	0	0	0	246	0	0	0	0	0	105	296	ENO2	NA
ENSP00000231887	ENSP00000378408	0	0	0	0	0	0	0	0	0	0	0	92	180	223	NA	NA
ENSP00000241052	ENSP00000378408	0	0	0	0	0	0	0	0	0	0	0	280	73	304	CAT	NA
ENSP00000255192	ENSP00000378408	0	0	0	0	0	0	0	0	0	0	0	0	192	192	BHMT2	NA
ENSP00000261195	ENSP00000378408	0	0	0	0	0	0	72	0	0	0	0	209	129	304	GYS2	NA
ENSP00000261733	ENSP00000378408	0	0	0	0	0	0	91	0	0	0	0	101	200	289	NA	NA
ENSP00000265512	ENSP00000378408	0	0	0	0	0	0	0	0	0	0	0	305	93	342	ADH4	NA
ENSP00000274353	ENSP00000378408	0	0	0	0	0	0	0	0	0	0	0	144	192	278	NA	NA
ENSP00000275525	ENSP00000378408	0	0	0	0	0	0	0	0	0	0	0	59	366	377	IGFBP1	NA
ENSP00000289004	ENSP00000378408	0	0	0	0	0	0	157	0	0	0	0	97	126	276	NA	NA
ENSP00000290573	ENSP00000378408	0	0	0	0	0	0	0	0	0	0	0	216	0	216	HK2	NA
ENSP00000293404	ENSP00000378408	0	0	0	0	0	0	0	0	0	0	0	0	171	171	NA	NA
ENSP00000306606	ENSP00000378408	0	0	0	0	0	0	0	0	0	0	0	254	93	294	NA	NA
ENSP00000311825	ENSP00000378408	0	0	0	0	0	0	81	0	0	0	0	0	123	159	NA	NA
ENSP00000318351	ENSP00000378408	0	0	0	0	0	0	0	0	0	0	0	0	222	222	NA	NA
ENSP00000318868	ENSP00000378408	0	0	0	0	0	0	91	0	0	0	0	117	222	321	NA	NA
ENSP00000324343	ENSP00000378408	0	0	0	0	0	0	0	0	0	0	0	81	191	224	NA	NA
ENSP00000324648	ENSP00000378408	0	0	0	0	0	0	0	0	0	0	0	138	70	164	CYP2B6	NA
ENSP00000350914	ENSP00000378408	0	0	0	0	0	0	0	0	0	0	0	191	0	191	NA	NA
ENSP00000351682	ENSP00000378408	0	70	0	0	0	0	0	0	0	0	0	0	225	248	NA	NA
ENSP00000356170	ENSP00000378408	0	0	0	0	0	0	0	0	0	0	0	0	169	169	NA	NA
ENSP00000364145	ENSP00000378408	0	0	0	0	0	0	0	0	101	0	0	151	0	204	NA	NA
ENSP00000371070	ENSP00000378408	0	0	0	0	0	0	0	0	0	0	0	0	353	353	NA	NA
ENSP00000215812	ENSP00000379531	0	0	0	0	0	0	0	0	0	0	0	0	429	429	NA	NA
ENSP00000232975	ENSP00000379531	0	0	0	0	0	0	0	0	0	0	0	168	0	167	TNNC1	NA
ENSP00000264059	ENSP00000379531	0	0	0	0	0	0	0	0	0	0	0	169	184	292	NA	NA
ENSP00000273283	ENSP00000379531	0	0	0	0	0	0	0	0	0	0	0	186	0	186	NA	NA
ENSP00000283415	ENSP00000379531	0	0	0	0	0	0	0	0	0	0	0	304	0	304	LPCAT1	NA
ENSP00000359640	ENSP00000379531	0	0	0	0	0	0	0	0	0	0	0	284	0	284	NA	NA
ENSP00000222381	ENSP00000379802	0	0	0	0	0	0	0	0	0	0	0	0	199	199	PON1	NA
ENSP00000272190	ENSP00000379802	0	0	0	0	0	0	0	0	101	0	0	0	162	214	NA	NA
ENSP00000286063	ENSP00000379802	0	0	0	0	0	0	0	0	0	900	0	0	0	900	NA	NA
ENSP00000297788	ENSP00000379802	0	0	0	0	0	0	0	0	0	0	0	0	177	177	NA	NA
ENSP00000304501	ENSP00000379802	0	0	0	0	0	0	0	0	0	0	0	167	0	167	ADORA2B	NA
ENSP00000309270	ENSP00000379802	0	0	0	0	0	0	0	0	0	0	0	81	174	208	CHST1	NA
ENSP00000332293	ENSP00000379802	0	0	0	0	0	0	0	0	0	0	0	152	89	194	ASCL2	NA
ENSP00000334910	ENSP00000379802	0	0	0	0	0	0	0	0	0	900	0	0	0	900	NA	NA
ENSP00000350911	ENSP00000379802	0	0	0	0	0	0	0	0	101	0	0	0	162	214	NA	NA
ENSP00000354830	ENSP00000379802	0	0	0	0	0	0	0	0	0	0	0	0	183	183	DDIT4L	NA
ENSP00000355930	ENSP00000379802	0	0	0	0	0	0	0	0	0	0	0	63	429	442	NA	NA
ENSP00000363832	ENSP00000379802	0	258	0	0	0	0	0	0	0	0	0	92	0	297	NA	NA
ENSP00000378408	ENSP00000379802	0	0	0	0	0	0	0	0	0	0	0	116	90	161	NA	NA
ENSP00000209668	ENSP00000379839	0	0	0	0	0	0	0	0	0	0	0	0	188	188	ADH1A	NA
ENSP00000229277	ENSP00000379839	0	0	0	0	0	0	0	0	0	0	0	0	378	378	ENO2	NA
ENSP00000261195	ENSP00000379839	0	284	0	0	0	0	92	0	0	0	0	0	432	598	GYS2	NA
ENSP00000261733	ENSP00000379839	0	0	0	0	0	0	0	0	0	0	0	0	151	150	NA	NA
ENSP00000264638	ENSP00000379839	0	0	0	0	0	0	0	0	0	0	0	169	0	169	NA	NA
ENSP00000265162	ENSP00000379839	0	0	0	0	0	0	0	0	0	0	0	74	165	193	ENPEP	NA
ENSP00000265512	ENSP00000379839	0	0	0	0	0	0	0	0	0	0	0	0	188	188	ADH4	NA
ENSP00000269051	ENSP00000379839	0	202	0	0	0	0	0	0	0	0	0	0	90	242	NA	NA
ENSP00000289416	ENSP00000379839	0	0	0	0	0	0	0	0	0	0	0	142	80	176	NA	NA
ENSP00000305603	ENSP00000379839	0	0	0	0	0	0	0	0	0	0	0	317	0	317	NA	NA
ENSP00000306606	ENSP00000379839	0	0	0	0	0	0	0	0	0	0	0	0	188	188	NA	NA
ENSP00000318351	ENSP00000379839	0	0	0	0	0	0	0	0	0	0	0	47	226	230	NA	NA
ENSP00000318868	ENSP00000379839	0	282	0	0	0	0	0	0	0	0	0	0	90	318	NA	NA
ENSP00000358301	ENSP00000379839	0	0	0	0	0	0	0	0	0	0	0	200	0	200	ADRB1	NA
ENSP00000377192	ENSP00000379839	0	72	0	0	0	0	0	0	0	0	0	0	199	224	NA	NA
ENSP00000377717	ENSP00000379839	0	0	0	0	0	0	0	0	0	0	0	160	0	159	NA	NA
ENSP00000378408	ENSP00000379839	0	0	0	0	0	0	0	0	0	0	0	0	177	177	NA	NA
ENSP00000217026	ENSP00000380494	0	0	0	0	0	0	0	0	0	0	0	191	127	263	NA	NA
ENSP00000222271	ENSP00000380494	0	0	0	0	0	0	0	0	0	0	0	207	0	207	NA	NA
ENSP00000262916	ENSP00000380494	0	0	0	0	0	0	0	0	0	0	0	240	0	239	NA	NA
ENSP00000301633	ENSP00000380494	0	0	0	0	0	0	0	0	0	0	0	168	0	167	NA	NA
ENSP00000309572	ENSP00000380494	0	0	0	0	0	0	0	0	0	0	0	251	0	250	NA	NA
ENSP00000328277	ENSP00000380494	0	0	0	0	0	0	0	0	0	0	0	158	0	157	NA	NA
ENSP00000356436	ENSP00000380494	0	0	0	0	0	0	0	0	0	0	0	209	0	209	PLA2G4A	NA
ENSP00000357380	ENSP00000380494	0	0	0	0	0	0	0	0	0	0	0	176	0	175	NA	NA
ENSP00000361895	ENSP00000380494	0	0	0	0	0	0	0	0	0	0	0	457	0	457	NA	NA
ENSP00000362460	ENSP00000380494	0	0	0	0	0	0	0	0	0	0	0	206	0	206	GJB3	NA
[truncated: 729 more rows]
