# Supplementary material for: Identification of Energy Metabolism Genes for the Prediction of Survival in Hepatocellular Carcinoma
Source: Front Oncol. 2020 Aug 13;10:1210. doi: 10.3389/fonc.2020.01210 (PMC7438573; doi:10.3389/fonc.2020.01210)
Supplement: Supplementary file 17 [file Table_9.XLSX]

## Sheet: Table-S13
Symbol	P-value	HR	Low 95%CI	High 95%CI
ANLN	1.01256e-07	1.04865	1.03047	1.06715
G6PD	5.60653e-07	1.00402	1.00245	1.00561
ENTPD2	7.34957e-07	1.04301	1.02577	1.06053
TRIP13	1.87234e-06	1.05432	1.03164	1.0775
PRR11	2.20442e-06	1.06172	1.03572	1.08838
MPP2	6.53367e-06	1.46452	1.24068	1.72874
PLAC8	1.16662e-05	1.10544	1.05699	1.15611
ZNF239	1.20424e-05	1.12792	1.06873	1.19039
COLCA2	5.59505e-05	1.04431	1.02252	1.06657
LPCAT1	6.0384e-05	1.01258	1.00641	1.01878
MEX3A	7.06096e-05	1.05759	1.02878	1.0872
GAS2L3	7.37671e-05	1.09503	1.04696	1.1453
CNTNAP1	0.000157211	1.09586	1.04505	1.14913
ATP8A2	0.000196354	1.08019	1.03721	1.12495
TOR4A	0.000218934	1.03873	1.01801	1.05987
CA9	0.000246569	1.00268	1.00125	1.00411
LRP8	0.000263248	1.25879	1.11241	1.42443
PFKFB4	0.000284997	1.07969	1.03589	1.12535
IGLON5	0.000287638	1.09374	1.04203	1.14801
CLEC5A	0.000392239	1.277	1.11554	1.46182
IGF2BP3	0.000396484	1.10054	1.04372	1.16045
PNMA1	0.000407242	1.02186	1.00968	1.03418
SLC2A1	0.000462498	1.01848	1.00809	1.02897
MMP1	0.000489522	1.0215	1.00936	1.03379
TET1	0.000564506	1.53168	1.20203	1.95173
TICRR	0.000615578	1.32225	1.1269	1.55147
HK2	0.00061652	1.01882	1.00801	1.02975
MYBL2	0.000622419	1.00737	1.00314	1.01162
C2orf15	0.000805996	1.19907	1.07827	1.33342
CERS1	0.000815316	1.17876	1.07055	1.2979
TMEM132A	0.000820076	1.01478	1.0061	1.02354
CD7	0.000830729	1.00541	1.00223	1.0086
FAM171A2	0.00100215	1.12816	1.04995	1.21218
SKA1	0.00100955	1.03549	1.01419	1.05725
ATP1A3	0.00113015	1.12513	1.04805	1.20789
UPB1	0.00121717	0.991066	0.985692	0.996469
SOX4	0.00160308	1.00903	1.00341	1.01469
CD24	0.00176115	1.00129	1.00048	1.00211
ITGA3	0.00199206	1.01297	1.00473	1.02127
LRRC1	0.00206852	1.04467	1.01602	1.07413
FZD1	0.00224718	1.01977	1.00704	1.03266
BIRC5	0.0023566	1.00736	1.00261	1.01213
B3GNT4	0.00236144	1.79609	1.23136	2.61982
GAPT	0.0024008	1.26426	1.08664	1.47092
LYPD1	0.00321946	1.01352	1.0045	1.02261
GPR84	0.00331232	1.20449	1.06386	1.36372
TRNP1	0.00338503	1.00525	1.00174	1.00878
PITX1	0.00357738	1.03177	1.01029	1.05372
SLC16A3	0.0036492	1.01696	1.00549	1.02856
MASP2	0.00388617	0.995277	0.992084	0.998481
ADH1C	0.00424685	0.999402	0.998992	0.999812
KCTD17	0.00433745	1.00942	1.00294	1.01595
CREB3L1	0.00486283	1.01801	1.00544	1.03074
PFKFB3	0.00487446	1.00719	1.00218	1.01223
MARCKSL1	0.00492577	1.00185	1.00056	1.00315
LIMCH1	0.0050032	1.02898	1.00866	1.04971
CDCA7	0.00512664	1.03075	1.00912	1.05285
SLC1A5	0.00520972	1.00323	1.00096	1.00551
S100A2	0.00608899	1.05054	1.01417	1.08822
MBOAT2	0.0063486	1.09091	1.02483	1.16125
LIMK1	0.00638064	1.01497	1.00419	1.02586
PFN2	0.00638939	1.00626	1.00176	1.01077
ASCL2	0.00644374	1.05072	1.01398	1.08879
KIAA1211	0.00721032	1.15862	1.04064	1.28998
TMEM65	0.00735894	1.04795	1.01266	1.08447
KCNH2	0.00794595	1.01137	1.00296	1.01986
FCGR1A	0.00816234	1.065	1.01645	1.11588
FRAS1	0.0082642	1.03808	1.00968	1.06727
LAD1	0.0089563	1.00262	1.00066	1.0046
HOXA2	0.00928749	1.3851	1.08363	1.77044
FMO3	0.00929912	0.998214	0.99687	0.99956
TMEM246	0.0101476	1.02298	1.00541	1.04085
KLHL4	0.0108486	1.19662	1.04227	1.37383
ELF4	0.0112378	1.02457	1.00552	1.04397
MAB21L2	0.0117184	1.01089	1.00241	1.01943
PLBD1	0.012121	1.00804	1.00175	1.01436
RGS2	0.0122655	1.00487	1.00106	1.0087
HMGA1	0.0125139	1.00176	1.00038	1.00314
TLDC2	0.0129294	1.03953	1.00823	1.0718
NPTX2	0.013568	1.0039	1.0008	1.00701
ALDH2	0.0144261	0.99714	0.994855	0.999431
DMKN	0.0156215	1.02385	1.00447	1.04361
SCIN	0.0172141	1.17783	1.02943	1.34763
BDH1	0.0175315	0.98849	0.979092	0.997977
NLRP6	0.0178972	0.911868	0.844821	0.984236
TREM1	0.0186023	1.03399	1.0056	1.06317
DEPDC7	0.0186286	0.97487	0.954419	0.995759
FFAR2	0.0192009	1.10942	1.01707	1.21016
RHBDL3	0.0192144	1.02305	1.00372	1.04276
PLA2G7	0.0194745	1.01785	1.00285	1.03307
BEAN1	0.0200283	1.41226	1.0558	1.88907
GCSAM	0.0208658	1.75649	1.0892	2.8326
GLDN	0.0224856	1.02624	1.00366	1.04933
CHST10	0.0232248	1.07528	1.00995	1.14483
FKBP10	0.0232905	1.00383	1.00052	1.00715
KAZALD1	0.0233488	1.05061	1.00672	1.09641
MTCL1	0.023904	1.04182	1.00543	1.07953
DNM1	0.0239518	1.03195	1.00416	1.06051
NEURL3	0.0240548	1.01179	1.00154	1.02214
SNAP25	0.0242198	1.01362	1.00176	1.02562
SPIB	0.0244375	1.0061	1.00078	1.01145
HAO1	0.0245443	0.998218	0.996667	0.999771
NCF1	0.0252413	1.17576	1.0203	1.3549
NAT14	0.0255877	1.01963	1.00238	1.03718
PON1	0.0261853	0.998592	0.997353	0.999833
ADORA2B	0.0286803	1.07415	1.00748	1.14524
ARID3A	0.0309755	1.01948	1.00177	1.0375
ZNF714	0.0317263	1.24889	1.01963	1.52969
HPD	0.0331931	0.999794	0.999605	0.999984
FTCD	0.0346331	0.998434	0.996983	0.999887
B3GALT2	0.0352782	1.03926	1.00266	1.0772
PKIA	0.0364291	1.08908	1.0054	1.17972
ANXA3	0.0365713	1.02861	1.00176	1.05618
GCDH	0.0368403	0.987385	0.975686	0.999225
GJB3	0.0378646	1.04426	1.00243	1.08783
ZNF415	0.0395942	1.08824	1.00403	1.17951
SULT2A1	0.0401804	0.999501	0.999026	0.999978
C8A	0.0406533	0.998751	0.997557	0.999947
SLITRK4	0.0413695	1.61053	1.01883	2.54586
SEZ6	0.0447943	1.00333	1.00008	1.00659
STRA6	0.0460918	1.20485	1.00324	1.44698
PAH	0.0463346	0.998393	0.996814	0.999974
SNCAIP	0.0464362	1.02924	1.00046	1.05886
LDHD	0.0502601	0.995564	0.991143	1.00001
HOXA3	0.050799	1.07715	0.999742	1.16054
HOMER3	0.0528438	1.01014	0.999876	1.02052
CYB5A	0.0537431	0.99638	0.992715	1.00006
C8orf88	0.0538808	1.04194	0.999315	1.08638
SH3D21	0.0544832	1.08756	0.998387	1.18471
CD207	0.0565351	1.01381	0.999618	1.02821
ENO2	0.0570486	1.01099	0.999672	1.02244
ALAD	0.0581779	0.995907	0.991691	1.00014
DKKL1	0.0606011	1.11603	0.995123	1.25163
CRB2	0.0613631	1.48848	0.981236	2.25795
CYP3A5	0.0630417	0.997114	0.99408	1.00016
RASAL1	0.0642203	1.06876	0.996079	1.14675
DRD1	0.0643172	0.772305	0.587363	1.01548
CPLX2	0.0644506	1.00239	0.999857	1.00494
ITGB8	0.0664972	1.04968	0.996705	1.10546
GFRA1	0.0676419	0.975665	0.950222	1.00179
ADH4	0.0676898	0.999678	0.999333	1.00002
BAIAP2L2	0.067949	1.00565	0.999585	1.01175
HOXA1	0.0679555	1.32477	0.979465	1.79182
DSG2	0.0725372	1.0029	0.999736	1.00607
MCOLN2	0.0746362	1.06913	0.993375	1.15066
AMPD3	0.0748493	1.11169	0.989442	1.24904
CCL16	0.0749291	0.997962	0.995724	1.00021
YBX3	0.0750769	1.01164	0.99883	1.02462
CTNND2	0.0750968	1.01215	0.998779	1.0257
GPR161	0.075335	1.09591	0.990695	1.21229
RORA	0.0757787	0.944663	0.887133	1.00592
ARTN	0.0783599	1.16078	0.983229	1.3704
SERPINE2	0.0792641	1.00527	0.999387	1.01118
MYH4	0.0795711	0.991855	0.982827	1.00097
PHYHIPL	0.0832707	1.01742	0.99773	1.03749
BANK1	0.0847823	1.17783	0.977803	1.41879
EGLN3	0.0851107	1.00995	0.998631	1.0214
SIX2	0.088555	1.02097	0.996874	1.04565
RSPH14	0.0890118	1.19374	0.973356	1.46403
MARK1	0.0917616	1.07847	0.987808	1.17746
SPATC1L	0.0918725	1.01937	0.996882	1.04236
ADRA1B	0.10381	0.958892	0.911598	1.00864
CES5A	0.103975	0.90015	0.792944	1.02185
COMP	0.10511	1.01319	0.997258	1.02939
GAS7	0.108829	1.03163	0.993102	1.07164
MDFI	0.110913	1.01158	0.997361	1.02601
CFAP221	0.11137	1.04833	0.989153	1.11105
ZFAND5	0.1114	0.996943	0.993192	1.00071
RECQL4	0.113357	1.0055	0.998696	1.01235
SLC4A11	0.114205	1.02958	0.993004	1.06751
ITIH1	0.117156	0.999648	0.999207	1.00009
MACC1	0.118049	1.0498	0.987734	1.11576
DKK1	0.119005	1.00185	0.999524	1.00419
F11	0.122756	0.994895	0.98845	1.00138
TERT	0.122834	0.966955	0.926549	1.00912
PPP1R9A	0.123325	1.06348	0.983404	1.15008
FGFR1	0.123661	1.01511	0.995914	1.03468
ADH1A	0.127223	0.999502	0.998863	1.00014
ENPEP	0.12787	0.984876	0.965743	1.00439
CHST1	0.128544	1.01508	0.995676	1.03486
NCEH1	0.131701	1.00588	0.99824	1.01359
ANO9	0.133156	1.02042	0.993853	1.04769
PACSIN1	0.133192	1.04081	0.987866	1.09659
CDH6	0.134886	1.01684	0.99482	1.03936
C1QL4	0.139897	1.04917	0.984391	1.11822
REN	0.14055	0.980211	0.954499	1.00662
CXCL17	0.140657	1.00741	0.997565	1.01735
FRMD1	0.140996	1.15326	0.953841	1.39438
PDCD1	0.141101	1.0164	0.994617	1.03866
ZNF321P	0.150463	52.7383	0.236994	11735.8
CRYM	0.150525	0.97802	0.94883	1.00811
KLF15	0.153358	0.996617	0.991992	1.00126
ANXA10	0.154294	0.994481	0.986937	1.00208
DNAAF1	0.155515	0.817244	0.618589	1.0797
HIST3H2A	0.157704	1.00753	0.9971	1.01807
ELOVL7	0.158838	1.00807	0.996863	1.0194
BHMT2	0.1589	0.998636	0.996741	1.00053
IFIT1	0.162016	0.991526	0.97977	1.00342
IYD	0.162948	0.966754	0.921911	1.01378
SLC1A2	0.168893	0.99018	0.976356	1.0042
STEAP1B	0.169332	1.06044	0.975304	1.15301
CYP3A4	0.170834	0.999896	0.999746	1.00005
ADAMDEC1	0.171003	1.03277	0.986175	1.08157
LAMP5	0.17309	1.00279	0.99878	1.00681
BHMT	0.173713	0.999422	0.998591	1.00025
SLC4A3	0.175971	1.01532	0.993207	1.03792
SLC13A2	0.176208	1.01053	0.995307	1.02598
AKR7A3	0.177333	0.998156	0.995483	1.00084
TREH	0.177369	0.972545	0.933991	1.01269
DNMT3L	0.181051	0.850149	0.670162	1.07848
ACAN	0.181888	1.09645	0.957807	1.25516
FZD2	0.19024	1.01935	0.990533	1.04901
SV2A	0.190831	1.04153	0.979928	1.10701
GPT	0.191349	0.998019	0.995055	1.00099
SLC52A3	0.192534	1.01961	0.99026	1.04983
ANG	0.194305	0.999754	0.999384	1.00013
RHBG	0.196418	0.99747	0.993644	1.00131
GABBR2	0.198029	1.01115	0.994223	1.02836
DAO	0.20054	0.995435	0.988485	1.00243
QDPR	0.204318	0.99646	0.99102	1.00193
GYS2	0.205705	0.995864	0.989493	1.00228
FMO4	0.20601	0.991587	0.978687	1.00466
LIMD2	0.207658	1.01406	0.992275	1.03632
GDNF	0.208533	0.959711	0.900134	1.02323
BTNL9	0.213824	0.953708	0.885035	1.02771
SLC44A3	0.215612	1.00418	0.997574	1.01082
PDE6B	0.217182	1.07546	0.958111	1.20718
CPEB3	0.220385	0.949726	0.874523	1.0314
KIAA1549	0.229347	1.07036	0.958031	1.19587
MT1X	0.236054	0.999553	0.998814	1.00029
TMEM82	0.245888	0.995525	0.988012	1.0031
CCDC136	0.247063	1.24814	0.857561	1.81661
SHMT1	0.248639	0.99746	0.993159	1.00178
ATOH8	0.250161	0.981242	0.950078	1.01343
HMCN2	0.250442	0.920544	0.79933	1.06014
CHI3L2	0.252449	1.04118	0.971655	1.11567
ZNF667	0.253736	1.12411	0.919509	1.37424
PDE2A	0.254234	0.947039	0.862468	1.0399
DDR1	0.255138	1.00273	0.998035	1.00744
SCN3B	0.255512	2.50668	0.514243	12.2188
ACADL	0.258242	0.978037	0.941098	1.01643
NAGS	0.25926	0.995097	0.986636	1.00363
SEMA3C	0.261822	1.03233	0.97652	1.09133
MFSD2A	0.262508	0.997257	0.992478	1.00206
SPHK1	0.267349	1.00252	0.998072	1.00698
ITIH5	0.275997	1.00338	0.997304	1.0095
TMPRSS3	0.276069	1.00714	0.994329	1.02011
IGFBP1	0.280252	0.999882	0.999667	1.0001
WNK2	0.28092	1.00954	0.992262	1.02713
PLXNB3	0.28318	1.02149	0.982588	1.06193
CTSE	0.283387	1.003	0.997528	1.0085
CA14	0.284224	0.981689	0.94904	1.01546
ETNPPL	0.296153	0.998452	0.995555	1.00136
DSCAML1	0.307294	1.09275	0.921658	1.29559
PLA2G4A	0.308846	1.04558	0.959566	1.13931
UBASH3B	0.310391	1.03879	0.96515	1.11804
ADH1B	0.310767	0.999822	0.999477	1.00017
BCO2	0.320346	1.02367	0.977512	1.072
VSIG2	0.321497	1.00422	0.995894	1.01261
CYP4F3	0.323992	0.997966	0.993935	1.00201
FMN1	0.324217	1.1664	0.858904	1.58399
PFKFB1	0.32464	0.994478	0.983579	1.0055
AFM	0.335007	0.999154	0.997437	1.00087
ACSM5	0.335454	0.997809	0.993365	1.00227
OSR1	0.336196	1.04989	0.950721	1.1594
C8orf46	0.337269	0.933235	0.810396	1.07469
TRO	0.337879	0.972457	0.918468	1.02962
GLYAT	0.338702	0.998171	0.994433	1.00192
B4GALNT4	0.340465	1.00876	0.990826	1.02703
FOLR1	0.345768	1.00601	0.993559	1.01861
FCRL5	0.348459	0.722722	0.366572	1.4249
ACADSB	0.348564	0.998058	0.994011	1.00212
ETFDH	0.349283	0.993532	0.980124	1.00712
GPR146	0.351207	1.09338	0.906269	1.31913
KIF26B	0.354324	1.03576	0.961543	1.11571
CRHBP	0.354692	0.984381	0.952105	1.01775
CACNA2D3	0.356406	0.946301	0.841563	1.06408
NEURL1	0.365276	1.03545	0.960237	1.11655
HES2	0.365425	1.09303	0.901512	1.32524
HTR1D	0.366252	1.00608	0.992935	1.0194
CYP3A43	0.373651	0.980217	0.938005	1.02433
SEC16B	0.374386	0.88157	0.667526	1.16425
GRB7	0.374793	1.00419	0.994955	1.01352
ADAP1	0.376687	1.01745	0.979162	1.05724
EMP3	0.385004	1.00195	0.997559	1.00636
ADRB2	0.385935	0.978514	0.931628	1.02776
EHHADH	0.398438	0.9988	0.996019	1.00159
KIF12	0.401036	1.00237	0.996847	1.00792
TRIM9	0.411424	1.04692	0.938415	1.16798
PROZ	0.41192	0.997024	0.989951	1.00415
AZGP1	0.412357	0.999833	0.999433	1.00023
ACSM3	0.420222	0.985112	0.949828	1.02171
STMN3	0.422371	1.00507	0.99273	1.01756
AOX1	0.427813	0.999698	0.998952	1.00044
C19orf33	0.429766	1.00326	0.995185	1.0114
SH3YL1	0.43222	1.00986	0.985426	1.03491
BCKDHB	0.442719	0.991493	0.9701	1.01336
STX1B	0.448695	0.949788	0.831275	1.0852
PKHD1	0.454726	1.01267	0.979792	1.04664
SLFN13	0.455701	1.0088	0.98585	1.03227
MIOX	0.458436	0.984228	0.943722	1.02647
CD79A	0.460344	0.991672	0.969899	1.01393
GRIK4	0.469779	1.10411	0.844089	1.44422
GCKR	0.470656	1.00265	0.995466	1.00989
TMEM56	0.477147	0.996724	0.987747	1.00578
UGT1A4	0.480202	1.00089	0.998421	1.00337
ISYNA1	0.485262	1.00142	0.997434	1.00543
ABCB11	0.495205	0.996704	0.987294	1.0062
GNE	0.50118	0.996573	0.986656	1.00659
PIPOX	0.501791	0.999285	0.997201	1.00137
ST3GAL6	0.504766	0.988516	0.955528	1.02264
TMC5	0.514452	0.995201	0.980911	1.0097
CFAP57	0.5146	0.867113	0.564727	1.33141
PCK2	0.514743	0.999542	0.998165	1.00092
SHOX2	0.524556	1.056	0.892853	1.24895
RANBP3L	0.526049	0.96846	0.877118	1.06932
ACSM2A	0.528855	0.998459	0.993677	1.00326
ZNF853	0.529654	1.03638	0.927098	1.15854
ZNF880	0.537025	1.01361	0.971028	1.05806
CILP2	0.547943	1.02169	0.952625	1.09576
ABR	0.553949	1.00656	0.984996	1.0286
TPPP3	0.556167	0.995167	0.979241	1.01135
ROBO2	0.556364	1.0282	0.937216	1.12801
SLC22A1	0.565988	0.999781	0.999032	1.00053
CAT	0.5747	0.99958	0.998113	1.00105
SMIM22	0.577735	1.00359	0.99102	1.01631
CDH3	0.578524	0.93071	0.722421	1.19905
SPINT2	0.58246	1.001	0.997436	1.00458
L1CAM	0.588186	0.923578	0.692624	1.23154
NR1I3	0.588352	0.998411	0.992676	1.00418
FGGY	0.589143	1.00169	0.995568	1.00785
COL7A1	0.590362	1.0034	0.991084	1.01586
ZNF280B	0.593032	1.16988	0.658042	2.07982
TGFBR3	0.597825	0.990866	0.957656	1.02523
CYP4A11	0.59906	0.999632	0.99826	1.00101
PLEKHB1	0.600287	1.00255	0.993052	1.01213
CTBP2	0.600942	1.01334	0.964243	1.06494
SAA1	0.601986	0.999994	0.999971	1.00002
TMEM25	0.603387	1.01435	0.96128	1.07034
CYP11A1	0.607224	0.991554	0.96	1.02415
CYP1A1	0.607864	1.00029	0.999194	1.00138
NANOS1	0.61277	1.02351	0.935422	1.1199
RAB25	0.615076	0.998525	0.992796	1.00429
TFF3	0.616633	1.00076	0.997794	1.00373
GIPR	0.625733	0.979262	0.900172	1.0653
PTGES3L	0.62667	1.10118	0.746789	1.62374
PDE5A	0.627946	1.01723	0.949322	1.09
MMP12	0.629658	1.00204	0.993781	1.01036
TMEM151A	0.62976	1.00514	0.984397	1.02632
GLI1	0.631725	1.01827	0.945612	1.0965
HHIPL2	0.633905	1.0037	0.988563	1.01907
SEC14L3	0.638832	0.966285	0.837345	1.11508
MYRIP	0.643664	0.995844	0.978423	1.01357
SYT13	0.650909	1.00144	0.995232	1.00768
GALNT14	0.653168	1.01356	0.955741	1.07487
C6orf223	0.653272	1.00258	0.991382	1.0139
GABBR1	0.653995	1.00876	0.971008	1.04798
VWA5B2	0.656293	1.01684	0.944748	1.09443
FANK1	0.656486	1.06908	0.796474	1.43499
CYP2B6	0.660327	1.00025	0.999139	1.00136
GSTM5	0.666418	0.990646	0.949207	1.03389
CCDC158	0.668244	0.92379	0.642875	1.32746
CES2	0.671176	1.0002	0.99927	1.00113
EPHX2	0.676141	0.999015	0.994405	1.00365
APLP1	0.682003	1.00335	0.987444	1.0195
OGDHL	0.690396	1.00139	0.994577	1.00825
DDIT4L	0.691626	0.980892	0.891699	1.07901
RHOV	0.69506	1.00136	0.994571	1.0082
HS6ST2	0.695584	1.00455	0.981947	1.02768
ALOX15B	0.707013	1.00134	0.994355	1.00838
ETNK2	0.708297	0.999435	0.996482	1.0024
SLC51A	0.709439	0.9991	0.994377	1.00385
FTCDNL1	0.724038	1.01551	0.932353	1.10608
PEG10	0.725419	1.00024	0.998917	1.00156
TLL2	0.728499	0.927651	0.607056	1.41756
CPED1	0.728811	1.00913	0.958613	1.0623
ANO4	0.731987	0.954563	0.731527	1.2456
RAB34	0.737814	1.00088	0.995758	1.00602
LRCOL1	0.73848	0.997512	0.983032	1.01221
FA2H	0.74498	1.00589	0.970898	1.04215
IFI27	0.745673	1.00011	0.999439	1.00078
POU2AF1	0.745798	1.01661	0.920242	1.12307
SYCP2	0.74776	1.03254	0.849494	1.25502
FOLH1	0.751582	1.00454	0.976766	1.0331
S100P	0.752989	0.999943	0.999589	1.0003
MYCL	0.754068	1.00236	0.987668	1.01728
M1AP	0.769653	0.963798	0.753013	1.23359
SRPX2	0.775104	0.998988	0.992074	1.00595
MATN3	0.776629	1.00091	0.99465	1.00721
NKD1	0.781437	1.00099	0.99404	1.00798
CA12	0.782315	0.998524	0.988116	1.00904
MYO1B	0.78348	0.999079	0.99253	1.00567
SLC16A2	0.785526	1.00069	0.995715	1.0057
ADRB1	0.78863	1.02497	0.855878	1.22746
MMP10	0.791048	0.998291	0.985738	1.011
ZNF296	0.792256	1.00635	0.960066	1.05486
IER3	0.802089	1.0002	0.998645	1.00175
HORMAD2	0.821146	0.988463	0.893855	1.09308
ECHDC3	0.824305	1.00045	0.996447	1.00448
PDGFD	0.827901	1.00096	0.992358	1.00963
WTIP	0.829405	1.01201	0.907859	1.12811
MORN3	0.830516	1.03348	0.764458	1.39716
PEG3	0.839823	0.998442	0.983462	1.01365
NMB	0.843145	1.0006	0.994716	1.00651
GCK	0.859353	0.999328	0.991925	1.00679
COL5A3	0.859737	1.0008	0.991972	1.0097
PLTP	0.864811	1.00019	0.998034	1.00235
AGR2	0.866518	1.0002	0.997821	1.00259
SLC25A34	0.867336	0.991146	0.892932	1.10016
GPC4	0.867424	0.998524	0.981351	1.016
MYLK	0.87081	0.997327	0.965671	1.03002
EFHD1	0.870916	0.999285	0.990706	1.00794
MUC1	0.871412	1.00049	0.99457	1.00645
CNFN	0.879879	0.998376	0.977548	1.01965
ACAD11	0.889585	1.02141	0.757362	1.37752
KEL	0.890392	0.999318	0.989673	1.00906
CDH23	0.893225	1.0078	0.899752	1.12882
PRR15L	0.893244	0.99943	0.991148	1.00778
PDE11A	0.898567	0.993046	0.892016	1.10552
TECTB	0.901209	0.986362	0.794099	1.22517
CD19	0.902795	1.00899	0.874061	1.16474
ZNF385B	0.906477	0.99774	0.960787	1.03611
PCSK1N	0.906771	0.999864	0.997585	1.00215
SCUBE1	0.912097	1.00176	0.970932	1.03357
AHNAK2	0.916452	0.998644	0.973651	1.02428
USH2A	0.919681	1.0043	0.923943	1.09164
GLB1L2	0.920733	1.00692	0.879114	1.1533
FOXF2	0.920814	0.997698	0.953376	1.04408
GHRHR	0.930862	1.00384	0.92056	1.09466
IGF2	0.934434	1	0.999921	1.00009
SPINT1	0.935688	0.999908	0.997676	1.00215
RAMP1	0.936968	1.00004	0.998963	1.00113
UGT2B10	0.937022	1.00003	0.999174	1.0009
CALCA	0.938784	1.00056	0.986257	1.01508
MRO	0.941315	0.99175	0.79545	1.23649
RGPD3	0.948057	1.1096	0.048561	25.354
EPN3	0.951314	1.00243	0.927154	1.08383
IGFBP2	0.951492	1.00002	0.999382	1.00066
DIRAS3	0.95414	0.998166	0.937646	1.06259
TNNC1	0.962318	0.999758	0.989765	1.00985
SCTR	0.967058	0.999913	0.995781	1.00406
KCNQ4	0.968661	1.00221	0.897565	1.11906
TTLL6	0.971525	1.00355	0.826144	1.21905
BCAS1	0.97371	0.998731	0.926079	1.07708
CNDP1	0.986699	1.00024	0.972564	1.0287
ABHD1	0.992524	0.999622	0.923584	1.08192
FUT3	0.996719	0.999952	0.977356	1.02307
DUOX2	0.997529	1	0.998549	1.00146
