# Supplementary material for: Identification of Energy Metabolism Genes for the Prediction of Survival in Hepatocellular Carcinoma
Source: Front Oncol. 2020 Aug 13;10:1210. doi: 10.3389/fonc.2020.01210 (PMC7438573; doi:10.3389/fonc.2020.01210)
Supplement: Supplementary file 18 [file Table_10.XLSX]

## Sheet: Table-S14
Pathway	Size	ES	NES	NOM P-value	FDR q-val	FWER P-value
KEGG_CELL_CYCLE	124	-0.620111	-2.03597	0	0.0779467	0.03
KEGG_SPLICEOSOME	124	-0.626661	-1.92933	0	0.118795	0.097
KEGG_OOCYTE_MEIOSIS	111	-0.533923	-1.92297	0	0.0850883	0.101
KEGG_BASE_EXCISION_REPAIR	33	-0.64078	-1.88139	0.00819672	0.104836	0.148
KEGG_UBIQUITIN_MEDIATED_PROTEOLYSIS	133	-0.533245	-1.87995	0	0.0853327	0.15
KEGG_NUCLEOTIDE_EXCISION_REPAIR	44	-0.610264	-1.87835	0.00414938	0.0726594	0.153
KEGG_DNA_REPLICATION	36	-0.736992	-1.86856	0.00627615	0.0717724	0.177
KEGG_HOMOLOGOUS_RECOMBINATION	28	-0.652901	-1.83427	0.0122449	0.0867027	0.237
KEGG_RNA_DEGRADATION	57	-0.561937	-1.82407	0	0.0866165	0.253
KEGG_INOSITOL_PHOSPHATE_METABOLISM	54	-0.534263	-1.7915	0	0.103189	0.306
KEGG_MISMATCH_REPAIR	23	-0.681476	-1.77366	0.0105932	0.111049	0.342
KEGG_ADHERENS_JUNCTION	73	-0.516507	-1.74765	0	0.125559	0.392
KEGG_PROGESTERONE_MEDIATED_OOCYTE_MATURATION	85	-0.483576	-1.70782	0.00400802	0.161263	0.5
KEGG_NEUROTROPHIN_SIGNALING_PATHWAY	126	-0.479355	-1.70392	0.00206612	0.153369	0.509
KEGG_ENDOCYTOSIS	178	-0.430876	-1.68806	0.00617284	0.161042	0.55
KEGG_VASOPRESSIN_REGULATED_WATER_REABSORPTION	44	-0.527881	-1.68467	0.00410678	0.154687	0.56
KEGG_P53_SIGNALING_PATHWAY	67	-0.444657	-1.67459	0.01417	0.156483	0.582
KEGG_PYRIMIDINE_METABOLISM	96	-0.448332	-1.67281	0.00992064	0.148833	0.584
KEGG_PHOSPHATIDYLINOSITOL_SIGNALING_SYSTEM	76	-0.487453	-1.66191	0.0101833	0.152664	0.608
KEGG_PANCREATIC_CANCER	70	-0.495277	-1.66173	0.0142276	0.145121	0.608
KEGG_N_GLYCAN_BIOSYNTHESIS	46	-0.480006	-1.61634	0.0339321	0.190243	0.717
KEGG_NOTCH_SIGNALING_PATHWAY	47	-0.497176	-1.61117	0.0196078	0.187867	0.72
KEGG_FC_GAMMA_R_MEDIATED_PHAGOCYTOSIS	95	-0.476184	-1.58739	0.0200803	0.206951	0.764
KEGG_PATHWAYS_IN_CANCER	324	-0.396807	-1.58555	0.01417	0.201689	0.767
KEGG_REGULATION_OF_ACTIN_CYTOSKELETON	212	-0.408099	-1.5713	0.0161943	0.211238	0.793
KEGG_RENAL_CELL_CARCINOMA	70	-0.461604	-1.5636	0.0339321	0.213552	0.806
KEGG_PURINE_METABOLISM	155	-0.375037	-1.56321	0.00803213	0.205887	0.806
KEGG_CHRONIC_MYELOID_LEUKEMIA	73	-0.46404	-1.56134	0.0387755	0.201196	0.809
KEGG_BLADDER_CANCER	41	-0.464698	-1.55754	0.0200803	0.198425	0.812
KEGG_GLYCOSYLPHOSPHATIDYLINOSITOL_GPI_ANCHOR_BIOSYNTHESIS	25	-0.512165	-1.54812	0.047817	0.203699	0.834
KEGG_COLORECTAL_CANCER	62	-0.452314	-1.54654	0.0376984	0.199312	0.839
KEGG_BASAL_TRANSCRIPTION_FACTORS	35	-0.495045	-1.54535	0.0397614	0.194384	0.842
KEGG_NON_HOMOLOGOUS_END_JOINING	13	-0.615906	-1.53552	0.0428571	0.199637	0.858
KEGG_WNT_SIGNALING_PATHWAY	149	-0.401685	-1.50769	0.029106	0.217864	0.896
KEGG_SNARE_INTERACTIONS_IN_VESICULAR_TRANSPORT	38	-0.461867	-1.50495	0.0314465	0.215158	0.896
KEGG_MTOR_SIGNALING_PATHWAY	52	-0.438663	-1.49991	0.0346232	0.216093	0.903
KEGG_ERBB_SIGNALING_PATHWAY	87	-0.410533	-1.48002	0.0406504	0.234826	0.925
KEGG_VEGF_SIGNALING_PATHWAY	75	-0.388802	-1.47593	0.040404	0.228343	0.929
KEGG_NON_SMALL_CELL_LUNG_CANCER	54	-0.43045	-1.47198	0.0471311	0.227779	0.929
KEGG_GNRH_SIGNALING_PATHWAY	101	-0.382743	-1.44401	0.043222	0.24219	0.949
KEGG_DRUG_METABOLISM_CYTOCHROME_P450	70	0.685151	2.09913	0	0.0051855	0.022
KEGG_FATTY_ACID_METABOLISM	42	0.813475	2.10338	0	0.00679543	0.02
KEGG_PRIMARY_BILE_ACID_BIOSYNTHESIS	16	0.90457	2.04773	0	0.00746419	0.035
KEGG_RETINOL_METABOLISM	63	0.667936	2.01482	0	0.00759555	0.049
KEGG_COMPLEMENT_AND_COAGULATION_CASCADES	69	0.759349	2.13887	0	0.00805152	0.013
KEGG_VALINE_LEUCINE_AND_ISOLEUCINE_DEGRADATION	44	0.794459	2.02205	0	0.00883571	0.048
KEGG_TRYPTOPHAN_METABOLISM	39	0.679136	1.97995	0.00610998	0.00934135	0.067
KEGG_BUTANOATE_METABOLISM	34	0.656651	1.80856	0.0135135	0.0382862	0.281
KEGG_METABOLISM_OF_XENOBIOTICS_BY_CYTOCHROME_P450	68	0.59302	1.84016	0.01417	0.0321886	0.222
KEGG_PPAR_SIGNALING_PATHWAY	69	0.534797	1.76104	0.016632	0.0517066	0.383
KEGG_GLYCINE_SERINE_AND_THREONINE_METABOLISM	31	0.709583	1.89851	0.0178571	0.0193659	0.139
KEGG_PROPANOATE_METABOLISM	32	0.654663	1.74796	0.0233463	0.0529429	0.416
KEGG_TYROSINE_METABOLISM	42	0.491608	1.61749	0.0243408	0.110666	0.733
KEGG_BETA_ALANINE_METABOLISM	22	0.643206	1.71888	0.0299401	0.0606825	0.488
